# Supplementary material for: Quantitative transcriptomic and metabolic analyses reveal the roles of RpoS and Crp in the acid resistance system 1 in Escherichia coli
Source: Microbiol Spectr. 2026 Jun 15;14(7):e02063-25. doi: 10.1128/spectrum.02063-25 (PMC13339887; doi:10.1128/spectrum.02063-25)
Supplement: Supplemental material — Additional experimental details-genes expression profiles. [file spectrum.02063-25-s0002.xlsx]

## Sheet: gene_expression.addAnno (2)
Gene ID	Pos.	Count (C5_1)	TPM (C5_1)	FPKM (C5_1)	Count (C7_1)	TPM (C7_1)	FPKM (C7_1)	Count (R5_1)	TPM (R5_1)	FPKM (R5_1)	Count (R7_1)	TPM (R7_1)	FPKM (R7_1)	Count (W5_1)	TPM (W5_1)	FPKM (W5_1)	Count (W7_1)	TPM (W7_1)	FPKM (W7_1)	Count (C5_2)	TPM (C5_2)	FPKM (C5_2)	Count (C7_2)	TPM (C7_2)	FPKM (C7_2)	Count (R5_2)	TPM (R5_2)	FPKM (R5_2)	Count (R7_2)	TPM (R7_2)	FPKM (R7_2)	Count (W5_2)	TPM (W5_2)	FPKM (W5_2)	Count (W7_2)	TPM (W7_2)	FPKM (W7_2)	Count (C5_3)	TPM (C5_3)	FPKM (C5_3)	Count (C7_3)	TPM (C7_3)	FPKM (C7_3)	Count (R5_3)	TPM (R5_3)	FPKM (R5_3)	Count (R7_3)	TPM (R7_3)	FPKM (R7_3)
Y75_RS16845	NC_007779[-]3388049-3388981	209	11.49	19.79	216	9.6	17.04	215	10.76	19.52	127	6.59	11.13	282	14.57	26.31	176	9.37	15.45	143	7.86	13.6	105	7.88	14.44	352	21.18	33.25	93	6.69	11.03	369	17.87	28.68	104	4.44	8.6	396	12.66	18.72	324	11.21	17.12	310	9.37	14.06	167	5.1	7.77
Y75_RS16840	NC_007779[-]3386076-3388043	228	5.94	10.24	222	4.68	8.3	359	8.51	15.45	133	3.28	5.53	289	7.08	12.78	159	4.01	6.62	181	4.71	8.16	138	4.91	9	299	8.53	13.39	175	5.97	9.84	362	8.31	13.34	137	2.78	5.37	666	10.09	14.92	595	9.76	14.9	423	6.06	9.1	373	5.4	8.23
Y75_RS16855	NC_007779[+]3389375-3390304	747	41.2	70.96	854	38.08	67.57	776	38.95	70.68	457	23.82	40.2	794	41.16	74.32	572	30.54	50.37	1053	58.06	100.49	640	48.16	88.3	907	54.74	85.95	373	26.93	44.4	1072	52.1	83.6	389	16.68	32.27	2609	83.66	123.7	2214	76.84	117.33	1891	57.36	86.07	1329	40.75	62.07
Y75_RS16850	NC_007779[-]3388989-3389192	89	22.37	38.54	121	24.59	43.64	107	24.48	44.43	65	15.44	26.06	91	21.51	38.83	74	18.02	29.71	166	41.73	72.22	63	21.61	39.63	78	21.46	33.7	40	13.17	21.71	150	33.24	53.33	50	9.77	18.91	222	32.46	47.99	121	19.14	29.23	82	11.34	17.02	35	4.89	7.45
Y75_RS14790	NC_007779[-]2972511-2974670	877	20.82	35.87	1573	30.2	53.59	786	16.98	30.82	1375	30.85	52.07	1038	23.17	41.83	1380	31.73	52.32	901	21.39	37.02	1254	40.63	74.49	819	21.28	33.42	912	28.35	46.74	1181	24.72	39.66	965	17.81	34.47	2148	29.66	43.85	2693	40.24	61.45	1646	21.5	32.26	2562	33.82	51.52
Y75_RS04610	NC_007779[-]927150-927854	760	55.29	95.24	1103	64.87	115.12	629	41.65	75.58	507	34.86	58.83	661	45.21	81.62	776	54.66	90.14	550	40.01	69.24	436	43.28	79.35	392	31.21	49	392	37.33	61.55	600	38.47	61.73	389	22	42.57	2830	119.71	177.01	1811	82.92	126.61	1953	78.15	117.26	2213	89.51	136.34
Y75_RS07065	NC_007779[-]1404969-1406279	0	0	0	0	0	0	0	0	0	0	0	0	0	0	0	1	0.04	0.06	0	0	0	0	0	0	0	0	0	0	0	0	2	0.07	0.11	0	0	0	6	0.14	0.2	2	0.05	0.08	1	0.02	0.03	2	0.05	0.07
Y75_RS07060	NC_007779[-]1403524-1404969	0	0	0	0	0	0	0	0	0	0	0	0	0	0	0	0	0	0	0	0	0	0	0	0	1	0.04	0.06	0	0	0	0	0	0	0	0	0	3	0.06	0.09	0	0	0	0	0	0	1	0.02	0.03
Y75_RS07070	NC_007779[+]1406455-1407363	61	3.44	5.93	82	3.74	6.64	100	5.14	9.32	450	24	40.5	101	5.36	9.67	456	24.91	41.08	72	4.06	7.03	53	4.08	7.48	309	19.08	29.96	495	36.56	60.28	241	11.99	19.23	278	12.2	23.6	171	5.61	8.3	176	6.25	9.54	791	24.55	36.84	773	24.24	36.93
Y75_RS07050	NC_007779[-]1401961-1403487	0	0	0	0	0	0	0	0	0	0	0	0	0	0	0	0	0	0	0	0	0	0	0	0	1	0.04	0.06	0	0	0	0	0	0	0	0	0	0	0	0	0	0	0	0	0	0	0	0	0
Y75_RS13760	NC_007779[-]2762193-2763809	508	16.11	27.75	764	19.59	34.77	774	22.34	40.55	623	18.68	31.52	987	29.43	53.13	847	26.01	42.9	813	25.78	44.62	689	29.82	54.67	1507	52.31	82.14	749	31.09	51.27	2011	56.22	90.2	579	14.28	27.63	2453	45.24	66.89	2004	40	61.08	2173	37.91	56.89	1765	31.12	47.41
Y75_RS13755	NC_007779[-]2760007-2762196	724	16.96	29.21	916	17.35	30.78	894	19.05	34.58	590	13.06	22.04	1013	22.3	40.27	840	19.05	31.41	1009	23.63	40.89	923	29.5	54.08	882	22.6	35.49	565	17.32	28.56	1353	27.93	44.81	624	11.36	21.98	2590	35.27	52.15	2337	34.44	52.59	2282	29.4	44.11	2316	30.15	45.93
Y75_RS03700	NC_007779[-]747145-748191	158	7.74	13.33	208	8.24	14.62	284	12.66	22.98	114	5.28	8.91	245	11.28	20.37	167	7.92	13.06	137	6.71	11.61	122	8.15	14.95	358	19.19	30.13	111	7.12	11.74	281	12.13	19.47	125	4.76	9.21	501	14.27	21.1	650	20.04	30.6	461	12.42	18.64	557	15.17	23.11
Y75_RS00935	NC_007779[+]208621-209580	3127	167.06	287.77	5043	217.82	386.54	2613	127.04	230.56	4490	226.69	382.6	3043	152.83	275.93	6661	344.58	568.24	1583	84.56	146.34	1278	93.17	170.82	2139	125.06	196.37	1628	113.84	187.72	2552	120.17	192.81	2151	89.34	172.88	6448	200.31	296.18	5810	195.35	298.29	5522	162.27	243.49	5494	163.18	248.56
Y75_RS16925	NC_007779[+]3405291-3405761	2715	295.64	509.25	2245	197.64	350.73	2083	206.43	374.62	2984	307.06	518.26	1911	195.62	353.19	4949	521.81	860.52	2355	256.41	443.75	1564	232.39	426.08	3985	474.88	745.66	3057	435.71	718.46	3375	323.91	519.71	3450	292.06	565.15	7677	486.08	718.73	7976	546.61	834.63	8084	484.19	726.54	11169	676.15	1029.94
Y75_RS16930	NC_007779[+]3405772-3407121	5429	206.25	355.28	4585	140.83	249.91	4710	162.85	295.54	8585	308.21	520.2	3576	127.71	230.58	9124	335.64	553.5	2364	89.8	155.41	2029	105.18	192.85	3649	151.71	238.22	4328	215.22	354.88	3260	109.16	175.14	5593	165.19	319.65	16175	357.31	528.33	16235	388.18	592.72	17189	359.19	538.97	21224	448.28	682.83
Y75_RS12175	NC_007779[-]2438458-2439372	4777	267.76	461.23	5485	248.56	441.09	4279	218.28	396.14	6432	340.7	575.03	4471	235.58	425.35	8067	437.83	722.03	4397	246.43	426.48	3203	244.99	449.17	5720	350.88	550.95	4814	353.19	582.39	5445	268.99	431.6	3640	158.61	306.93	13450	438.37	648.18	9396	331.46	506.12	12237	377.28	566.12	11041	344.06	524.09
Y75_RS20930	NC_007779[+]4220699-4222003	6664	261.91	451.14	30648	973.81	1728.08	9437	337.54	612.56	8728	324.16	547.11	4474	165.29	298.44	11214	426.74	703.74	1941	76.27	132	3351	179.71	329.49	5232	225.03	353.34	6729	346.15	570.78	5372	186.08	298.56	8331	254.54	492.55	15849	362.18	535.53	123668	3058.85	4670.63	7763	167.81	251.81	7517	164.24	250.18
Y75_RS20925	NC_007779[+]4219068-4220669	4754	152.2	262.17	15312	396.32	703.3	6585	191.86	348.19	5653	171.03	288.66	3898	117.31	211.81	8096	250.97	413.88	3211	102.79	177.89	4330	189.16	346.82	9142	320.3	502.94	7815	327.49	540	9730	274.55	440.51	7583	188.73	365.21	28747	535.14	791.27	153993	3102.77	4737.69	14320	252.16	378.38	8892	158.27	241.08
Y75_RS00580	NC_007779[+]123017-125680	63118	1215.17	2093.17	119969	1867.31	3313.66	91217	1598.22	2900.44	119058	2166.05	3655.87	52966	958.58	1730.73	75947	1415.77	2334.74	27098	521.62	902.75	42611	1119.42	2052.4	103967	2190.47	3439.5	95640	2410.09	3974.07	79836	1354.67	2173.57	56908	851.74	1648.17	60151	673.35	995.64	67871	822.36	1255.68	189231	2003.85	3006.84	251945	2696.64	4107.62
Y75_RS00585	NC_007779[+]125695-127587	21331	577.93	995.51	66485	1456.31	2584.32	59373	1463.97	2656.81	80490	2060.8	3478.23	29423	749.38	1353.01	40270	1056.44	1742.18	8326	225.55	390.35	15241	563.47	1033.09	25984	770.42	1209.73	28613	1014.71	1673.18	21143	504.88	810.08	21396	450.66	872.06	19741	311	459.85	24282	414.04	632.21	81673	1217.12	1826.33	125633	1892.36	2882.52
Y75_RS20935	NC_007779[+]4222186-4223922	1525	45.03	77.56	8243	196.78	349.19	1573	42.27	76.71	1390	38.78	65.46	784	21.76	39.29	1914	54.72	90.24	462	13.64	23.61	745	30.01	55.03	646	20.88	32.78	774	29.92	49.33	681	17.73	28.44	961	22.06	42.69	4878	83.75	123.83	52094	968.05	1478.14	2271	36.88	55.34	2882	47.31	72.06
Y75_RS12075	NC_007779[+]2418916-2420118	3786	161.41	278.04	3177	109.5	194.32	5155	200.01	362.98	16689	672.37	1134.83	4175	167.32	302.1	8015	330.87	545.63	5685	242.34	419.4	2439	141.89	260.15	7163	334.2	524.76	7984	445.54	734.66	6001	225.49	361.8	4644	153.92	297.84	7954	197.18	291.55	4677	125.49	191.62	28855	676.65	1015.33	28708	680.44	1036.47
Y75_RS06725	NC_007779[+]1337545-1340220	1473	28.23	48.63	4789	74.2	131.68	1795	31.31	56.82	1469	26.61	44.91	2883	51.94	93.78	5456	101.25	166.97	931	17.84	30.88	1803	47.15	86.45	1114	23.37	36.69	1079	27.07	44.63	3466	58.55	93.94	4027	60	116.11	5893	65.68	97.11	14176	170.99	261.09	2848	30.02	45.05	5467	58.25	88.73
Y75_RS00600	NC_007779[+]131615-134212	12618	249.1	429.08	21372	341.1	605.31	14684	263.82	478.77	18165	338.88	571.96	6193	114.93	207.5	9597	183.45	302.52	2573	50.79	87.9	4009	107.99	198	8792	189.94	298.25	8090	209.04	344.7	7237	125.92	202.04	5583	85.68	165.8	43220	496.12	733.57	88811	1103.42	1684.83	26730	290.24	435.52	42334	464.62	707.73
Y75_RS02075	NC_007779[-]423561-424142	208	18.33	31.57	450	32.06	56.89	153	12.27	22.27	204	16.99	28.67	382	31.65	57.14	455	38.83	64.03	153	13.48	23.33	172	20.68	37.92	127	12.25	19.23	84	9.69	15.98	253	19.65	31.53	188	12.88	24.92	1046	53.6	79.25	1053	58.4	89.17	502	24.33	36.51	691	33.86	51.57
Y75_RS05725	NC_007779[+]1153192-1153428	11133	2409.26	4150.02	15179	2655.68	4712.68	15076	2969.15	5388.4	16501	3374.48	5695.46	10846	2206.4	3983.7	16740	3507.7	5784.55	13182	2852.24	4936.25	8930	2636.99	4834.8	6189	1465.71	2301.48	11817	3347.24	5519.37	10677	2036.44	3267.46	15869	2669.74	5166.12	17303	2177.26	3219.35	18026	2455.06	3748.69	17304	2059.7	3090.65	19355	2328.61	3547.02
Y75_RS13420	NC_007779[-]2699274-2699654	226	30.42	52.4	423	46.03	81.69	350	42.88	77.82	372	47.32	79.87	259	32.78	59.18	368	47.97	79.1	434	58.41	101.09	256	47.03	86.22	661	97.38	152.9	377	66.42	109.53	614	72.85	116.88	215	22.5	43.54	297	23.24	34.37	256	21.69	33.12	313	23.18	34.78	180	13.47	20.52
Y75_RS19895	NC_007779[-]4026859-4027446	566	49.37	85.04	859	60.58	107.5	472	37.47	68	386	31.82	53.7	950	77.89	140.64	899	75.93	125.21	419	36.54	63.24	350	41.66	76.38	689	65.77	103.27	368	42.02	69.28	991	76.19	122.24	455	30.85	59.7	1851	93.88	138.81	2150	118.02	180.21	1211	58.1	87.18	1629	79	120.33
Y75_RS02380	NC_007779[-]483650-484843	1392	59.8	103	2015	69.98	124.18	1852	72.4	131.39	2957	120.03	202.59	2064	83.34	150.48	3560	148.07	244.18	1944	83.49	144.5	1570	92.02	168.72	4272	200.82	315.33	2504	140.79	232.15	4067	153.97	247.05	3018	100.78	195.02	6499	162.32	240.01	6419	173.53	264.97	7136	168.6	252.99	6970	166.45	253.54
Y75_RS02375	NC_007779[-]480478-483627	7421	120.83	208.13	9574	126.03	223.64	8197	121.46	220.43	9400	144.63	244.11	6049	92.58	167.16	10607	167.22	275.77	4482	72.97	126.28	4160	92.43	169.46	3271	58.29	91.52	5180	110.39	182.03	4582	65.75	105.5	8060	102.02	197.42	18254	172.82	255.53	21447	219.77	335.57	18494	165.63	248.53	24526	222.01	338.17
Y75_RS12920	NC_007779[+]2586251-2589364	794	13.08	22.53	776	10.33	18.34	777	11.65	21.14	530	8.25	13.92	611	9.46	17.08	729	11.62	19.17	427	7.03	12.17	351	7.89	14.46	523	9.43	14.8	369	7.96	13.12	656	9.52	15.28	379	4.85	9.39	1608	15.4	22.77	1734	17.97	27.44	1327	12.02	18.04	1578	14.45	22.01
Y75_RS16975	NC_007779[+]3413719-3414876	34	1.5	2.59	39	1.4	2.48	96	3.87	7.02	49	2.05	3.46	62	2.58	4.66	27	1.16	1.91	31	1.38	2.38	14	0.85	1.55	27	1.31	2.05	15	0.87	1.43	28	1.09	1.75	11	0.38	0.73	48	1.24	1.83	47	1.31	2	42	1.03	1.54	29	0.72	1.09
Y75_RS16980	NC_007779[+]3414888-3417992	280	4.63	7.97	302	4.03	7.16	448	6.73	12.22	260	4.06	6.85	390	6.05	10.93	238	3.81	6.28	206	3.4	5.89	119	2.68	4.92	195	3.52	5.53	111	2.4	3.96	324	4.72	7.57	95	1.22	2.36	494	4.75	7.02	495	5.15	7.86	460	4.18	6.27	381	3.5	5.33
Y75_RS02385	NC_007779[+]484985-485632	277	21.93	37.77	455	29.12	51.67	334	24.06	43.66	241	18.02	30.42	408	30.36	54.81	463	35.49	58.52	1800	142.45	246.53	968	104.55	191.68	1077	93.29	146.48	1448	150.01	247.36	1884	131.42	210.87	921	56.67	109.66	1854	85.32	126.16	1556	77.51	118.35	1211	52.72	79.11	1497	65.87	100.34
Y75_RS16970	NC_007779[-]3412658-3413320	11	0.85	1.47	8	0.5	0.89	13	0.91	1.66	9	0.66	1.11	5	0.37	0.66	12	0.9	1.48	5	0.39	0.67	3	0.32	0.58	0	0	0	10	1.01	1.67	2	0.14	0.22	3	0.18	0.35	8	0.36	0.53	6	0.29	0.45	13	0.55	0.83	31	1.33	2.03
Y75_RS03980	NC_007779[+]795195-795344	912	311.83	537.14	752	207.88	368.89	1555	483.87	878.13	328	105.98	178.87	1050	337.49	609.35	425	140.71	232.04	221	75.55	130.76	51	23.8	43.63	150	56.13	88.13	68	30.43	50.18	222	66.9	107.34	40	10.63	20.57	1158	230.23	340.42	682	146.76	224.09	1913	359.77	539.85	1465	278.48	424.19
Y75_RS21225	NC_007779[-]4289003-4290961	77	2.01	3.47	123	2.6	4.62	201	4.79	8.69	559	13.83	23.34	277	6.82	12.31	1203	30.5	50.29	83	2.17	3.76	59	2.11	3.86	708	20.28	31.85	694	23.79	39.22	594	13.71	21.99	3174	64.6	125.01	281	4.28	6.33	685	11.28	17.23	639	9.2	13.81	1312	19.1	29.09
Y75_RS21215	NC_007779[-]4286843-4288492	83	2.58	4.44	100	2.51	4.46	165	4.67	8.47	153	4.5	7.59	138	4.03	7.28	245	7.37	12.16	58	1.8	3.12	31	1.31	2.41	77	2.62	4.11	57	2.32	3.82	101	2.77	4.44	192	4.64	8.98	207	3.74	5.53	265	5.19	7.92	248	4.24	6.36	370	6.39	9.74
Y75_RS14935	NC_007779[-]2997792-2998547	768	52.1	89.75	891	48.87	86.72	678	41.86	75.97	698	44.75	75.53	695	44.33	80.03	767	50.39	83.09	1886	127.93	221.4	1467	135.8	248.99	3553	263.79	414.2	1755	155.84	256.97	3215	192.23	308.44	1258	66.35	128.39	535	21.11	31.21	485	20.71	31.62	484	18.06	27.1	472	17.8	27.12
Y75_RS11610	NC_007779[-]2312675-2313739	800	38.52	66.36	875	34.06	60.45	568	24.9	45.18	206	9.37	15.82	1062	48.07	86.8	681	31.76	52.37	900	43.34	75	532	34.96	64.1	475	25.03	39.31	289	18.22	30.04	1362	57.81	92.75	423	15.83	30.64	1777	49.76	73.58	1642	49.77	75.99	923	24.45	36.69	887	23.75	36.17
Y75_RS08545	NC_007779[+]1703947-1704948	1877	96.07	165.49	2882	119.26	211.64	1928	89.81	162.99	1085	52.48	88.58	1304	62.75	113.29	2821	139.82	230.57	845	43.24	74.84	748	52.25	95.79	676	37.87	59.46	922	61.77	101.86	1268	57.2	91.78	746	29.68	57.44	1809	53.84	79.61	2662	85.75	130.94	1650	46.46	69.71	3225	91.77	139.79
Y75_RS18840	NC_007779[-]3794685-3796451	214	6.21	10.7	239	5.61	9.95	374	9.88	17.93	278	7.63	12.87	315	8.6	15.52	349	9.81	16.18	147	4.26	7.38	118	4.67	8.57	349	11.09	17.41	184	6.99	11.53	278	7.11	11.41	226	5.1	9.87	477	8.05	11.9	409	7.47	11.41	547	8.73	13.1	621	10.02	15.26
Y75_RS18545	NC_007779[+]3740072-3741409	2960	113.46	195.44	2875	89.1	158.11	1504	52.47	95.22	4029	145.94	246.32	1947	70.16	126.67	2025	75.16	123.95	1682	64.47	111.57	1988	103.98	190.65	826	34.65	54.41	1075	53.94	88.94	1189	40.17	64.45	1655	49.32	95.43	12351	275.28	407.04	12086	291.57	445.2	9273	195.51	293.37	7471	159.21	242.52
Y75_RS18845	NC_007779[+]3796626-3797960	40	1.54	2.65	31	0.96	1.71	65	2.27	4.12	35	1.27	2.14	74	2.68	4.83	52	1.93	3.19	40	1.54	2.66	18	0.94	1.73	17	0.71	1.12	8	0.4	0.66	53	1.79	2.88	28	0.84	1.62	57	1.27	1.88	57	1.38	2.1	27	0.57	0.86	30	0.64	0.98
Y75_RS06515	NC_007779[-]1297023-1299698	4907	94.05	162	19515	302.39	536.61	64027	1116.79	2026.75	116409	2108.36	3558.5	66655	1200.91	2168.26	89267	1656.61	2731.92	6270	120.15	207.94	10133	265.01	485.88	27509	576.99	905.99	68020	1706.39	2813.72	66543	1124.05	1803.54	86169	1283.91	2484.44	21411	238.61	352.81	34608	417.45	637.41	98035	1033.48	1550.77	123933	1320.54	2011.5
Y75_RS07800	NC_007779[-]1554542-1555552	1714	86.95	149.78	3805	156.06	276.93	557	25.72	46.67	385	18.46	31.15	2047	97.62	176.25	4857	238.58	393.44	1102	55.9	96.74	2265	156.79	287.47	320	17.77	27.9	366	24.3	40.07	2045	91.44	146.71	5607	221.13	427.9	3230	95.28	140.88	3834	122.41	186.91	752	20.99	31.49	2138	60.3	91.85
Y75_RS21480	NC_007779[-]4342932-4345199	808	18.27	31.47	352	6.44	11.42	8792	180.94	328.37	237	5.07	8.55	4590	97.57	176.17	532	11.65	19.21	542	12.26	21.21	177	5.46	10.01	2725	67.44	105.89	234	6.93	11.42	2878	57.36	92.04	155	2.72	5.27	1594	20.96	30.99	804	11.44	17.47	4280	53.23	79.88	1053	13.24	20.17
Y75_RS21470	NC_007779[-]4340372-4341709	3434	131.63	226.74	335	10.38	18.42	30230	1054.57	1913.83	399	14.45	24.39	15762	567.96	1025.46	444	16.48	27.18	2622	100.49	173.92	146	7.64	14	5092	213.6	335.4	149	7.48	12.33	7296	246.49	395.49	101	3.01	5.82	3196	71.24	105.33	343	8.27	12.63	11643	245.48	368.35	722	15.39	23.44
Y75_RS21475	NC_007779[-]4341846-4342607	1693	113.95	196.29	130	7.07	12.55	3694	226.27	410.64	325	20.67	34.89	5112	323.44	583.98	542	35.32	58.25	5644	379.83	657.35	468	42.98	78.81	6602	486.29	763.58	266	23.43	38.64	9767	579.4	929.64	103	5.39	10.43	3233	126.53	187.09	227	9.61	14.68	5474	202.65	304.09	694	25.97	39.56
Y75_RS02440	NC_007779[+]496399-497043	3843	305.59	526.38	2905	186.76	331.41	3045	220.36	399.9	4868	365.8	617.39	3367	251.68	454.41	5340	411.15	678.02	5191	412.71	714.26	2773	300.88	551.65	6797	591.47	928.74	4399	457.85	754.96	7811	547.42	878.33	3519	217.53	420.94	11515	532.41	787.23	8356	418.17	638.51	11674	510.59	766.15	8412	371.87	566.45
Y75_RS01980	NC_007779[+]402927-404042	114	5.24	9.02	111	4.12	7.32	140	5.86	10.63	74	3.21	5.42	180	7.78	14.04	136	6.05	9.98	85	3.91	6.76	65	4.07	7.47	99	4.98	7.82	50	3.01	4.96	137	5.55	8.9	64	2.28	4.42	312	8.34	12.33	384	11.11	16.96	176	4.45	6.68	265	6.77	10.31
Y75_RS12910	NC_007779[-]2582202-2584181	210	5.44	9.37	212	4.44	7.88	260	6.13	11.12	187	4.58	7.73	214	5.21	9.41	226	5.67	9.35	197	5.1	8.83	102	3.61	6.61	213	6.04	9.48	127	4.31	7.1	253	5.78	9.27	88	1.77	3.43	593	8.93	13.21	444	7.24	11.05	511	7.28	10.92	365	5.26	8.01
Y75_RS15995	NC_007779[-]3216212-3217732	217	7.31	12.6	230	6.27	11.13	596	18.29	33.19	1361	43.37	73.2	425	13.47	24.32	1476	48.19	79.47	89	3	5.19	64	2.95	5.4	1228	45.31	71.15	2465	108.8	179.4	710	21.1	33.86	1542	40.42	78.22	309	6.06	8.96	436	9.25	14.13	660	12.24	18.37	2057	38.56	58.74
Y75_RS02450	NC_007779[-]498238-499197	76	4.06	6.99	94	4.06	7.2	121	5.88	10.68	67	3.38	5.71	166	8.34	15.05	97	5.01	8.27	61	3.26	5.64	59	4.3	7.89	140	8.18	12.85	145	10.14	16.72	231	10.88	17.45	69	2.87	5.55	213	6.61	9.78	217	7.3	11.14	211	6.2	9.3	187	5.55	8.46
Y75_RS10500	NC_007779[+]2073676-2076795	18854	309.93	533.87	14547	193.33	343.08	2699	40.38	73.28	1473	22.88	38.62	46304	715.53	1291.9	46701	743.34	1225.84	2707	44.49	77	1832	41.09	75.34	28310	509.29	799.69	18307	393.9	649.52	3854	55.84	89.59	1395	17.83	34.5	75571	722.33	1068.06	37056	383.37	585.37	5206	47.07	70.63	3913	35.76	54.47
Y75_RS16320	NC_007779[+]3284025-3284501	6	0.64	1.11	7	0.61	1.08	20	1.96	3.55	10	1.01	1.71	10	1.01	1.82	9	0.94	1.55	9	0.96	1.67	2	0.29	0.54	6	0.71	1.11	4	0.56	0.93	8	0.76	1.22	3	0.25	0.49	8	0.5	0.74	3	0.2	0.31	23	1.36	2.04	2	0.12	0.18
Y75_RS16325	NC_007779[+]3284540-3285343	7	0.45	0.77	18	0.93	1.65	25	1.45	2.63	14	0.84	1.42	30	1.8	3.25	23	1.42	2.34	9	0.57	0.99	8	0.7	1.28	10	0.7	1.1	6	0.5	0.83	8	0.45	0.72	11	0.55	1.06	33	1.22	1.81	17	0.68	1.04	32	1.12	1.68	25	0.89	1.35
Y75_RS16330	NC_007779[+]3285333-3286124	26	1.68	2.9	42	2.2	3.9	50	2.95	5.35	19	1.16	1.96	42	2.56	4.62	23	1.44	2.38	52	3.37	5.83	11	0.97	1.78	19	1.34	2.11	24	2.03	3.35	66	3.76	6.04	20	1.01	1.95	54	2.04	3.01	51	2.08	3.17	49	1.75	2.62	47	1.69	2.58
Y75_RS16335	NC_007779[+]3286125-3286880	15	1.02	1.75	15	0.82	1.46	36	2.22	4.03	22	1.41	2.38	25	1.6	2.88	26	1.71	2.82	10	0.68	1.17	14	1.3	2.38	24	1.78	2.8	16	1.42	2.34	40	2.39	3.84	17	0.89	1.73	35	1.38	2.04	20	0.85	1.3	41	1.53	2.3	23	0.87	1.32
Y75_RS16285	NC_007779[-]3277711-3278520	1471	93.14	160.44	1493	76.43	135.63	1540	88.74	161.05	931	55.71	94.02	1392	82.86	149.6	990	60.7	100.1	741	46.91	81.19	512	44.24	81.11	753	52.18	81.93	396	32.82	54.12	927	51.73	83	277	13.64	26.39	1912	70.4	104.09	1385	55.19	84.27	1708	59.49	89.26	909	32	48.74
Y75_RS16310	NC_007779[+]3281831-3282985	111	4.93	8.49	105	3.77	6.69	157	6.34	11.51	86	3.61	6.09	98	4.09	7.39	60	2.58	4.25	36	1.6	2.77	28	1.7	3.11	83	4.03	6.33	25	1.46	2.4	85	3.33	5.34	18	0.62	1.2	228	5.88	8.7	240	6.71	10.24	164	4.01	6.01	141	3.48	5.3
Y75_RS16295	NC_007779[+]3280072-3280545	18	1.94	3.35	16	1.4	2.48	23	2.26	4.11	27	2.76	4.66	20	2.03	3.67	27	2.83	4.66	14	1.51	2.62	17	2.51	4.6	32	3.79	5.95	18	2.55	4.2	62	5.91	9.49	12	1.01	1.95	42	2.64	3.91	28	1.91	2.91	61	3.63	5.45	52	3.12	4.76
Y75_RS05225	NC_007779[+]1066007-1067248	277	11.44	19.7	780	26.04	46.21	422	15.86	28.78	1487	58.03	97.94	1243	48.25	87.12	3394	135.71	223.8	475	19.61	33.94	591	33.3	61.06	842	38.05	59.75	2076	112.21	185.03	2447	89.06	142.9	2795	89.73	173.63	622	14.93	22.08	790	20.53	31.35	694	15.76	23.65	1098	25.21	38.4
Y75_RS03140	NC_007779[+]638168-638731	8952	814.06	1402.25	14233	1046.4	1856.91	21285	1761.53	3196.81	17365	1492.25	2518.62	13550	1158.31	2091.34	15182	1336.8	2204.51	25688	2335.63	4042.18	18596	2307.52	4230.73	41624	4142.29	6504.28	37691	4486.29	7397.57	55721	4465.91	7165.54	23679	1673.99	3239.27	49314	2607.52	3855.55	32919	1883.99	2876.71	57525	2877.29	4317.47	56016	2831.94	4313.72
Y75_RS03145	NC_007779[+]638976-640541	3594	117.71	202.76	4553	120.55	213.93	8717	259.82	471.52	5801	179.54	303.02	6879	211.78	382.38	5597	177.49	292.7	2022	66.21	114.59	1748	78.12	143.23	5533	198.31	311.39	3671	157.37	259.49	5941	171.49	275.15	3257	82.93	160.47	5842	111.25	164.5	4859	100.16	152.93	9359	168.59	252.98	7313	133.16	202.83
Y75_RS22260	NC_007779[-]4499870-4500889	510	25.64	44.17	1524	61.95	109.94	150	6.87	12.46	88	4.18	7.06	1329	62.82	113.42	1602	77.99	128.62	506	25.44	44.03	497	34.1	62.52	73	4.02	6.31	50	3.29	5.43	1386	61.42	98.55	1062	41.51	80.33	1256	36.72	54.3	1074	33.99	51.9	119	3.29	4.94	145	4.05	6.17
Y75_RS21855	NC_007779[+]4418955-4420580	769	24.25	41.78	3119	79.54	141.15	928	26.64	48.34	140	4.17	7.04	7314	216.87	391.56	2390	73	120.38	1072	33.81	58.51	677	29.14	53.42	142	4.9	7.7	25	1.03	1.7	1671	46.46	74.54	489	11.99	23.2	3077	56.44	83.45	4883	96.93	148.01	409	7.1	10.65	236	4.14	6.3
Y75_RS11840	NC_007779[-]2369688-2370290	17	1.45	2.49	15	1.03	1.83	24	1.86	3.37	19	1.53	2.58	44	3.52	6.35	33	2.72	4.48	11	0.94	1.62	24	2.79	5.11	10	0.93	1.46	17	1.89	3.12	20	1.5	2.41	13	0.86	1.66	52	2.57	3.8	59	3.16	4.82	93	4.35	6.53	89	4.21	6.41
Y75_RS12040	NC_007779[+]2413007-2414224	2064	86.91	149.71	1950	66.38	117.8	1487	56.99	103.42	1345	53.52	90.33	1457	57.67	104.13	1280	52.19	86.06	1384	58.27	100.84	1164	66.88	122.63	2089	96.27	151.16	976	53.79	88.7	2019	74.93	120.23	797	26.09	50.49	7075	173.23	256.14	6302	167.01	255.01	2640	61.14	91.75	2424	56.75	86.44
Y75_RS12495	NC_007779[-]2502503-2503741	819	33.9	58.4	959	32.09	56.95	962	36.24	65.77	814	31.84	53.74	1121	43.62	78.76	1010	40.48	66.76	424	17.55	30.37	274	15.48	28.38	995	45.08	70.78	366	19.83	32.7	1095	39.95	64.1	368	11.84	22.92	4178	100.56	148.69	2317	60.36	92.17	3434	78.19	117.32	1790	41.2	62.75
Y75_RS13935	NC_007779[+]2797820-2798269	5037	574.09	988.88	2720	250.63	444.76	3528	365.94	664.11	2543	273.89	462.28	3914	419.35	757.14	3687	406.89	671	10107	1151.76	1993.31	2375	369.36	677.21	1475	183.98	288.88	2790	416.22	686.31	3401	341.64	548.16	1272	112.7	218.09	2804	185.82	274.76	1555	111.54	170.31	5155	323.17	484.92	10339	655.11	997.89
Y75_RS14065	NC_007779[-]2818037-2820667	15314	298.53	514.23	16188	255.13	452.74	13070	231.87	420.8	16946	312.17	526.88	11927	218.56	394.62	14437	272.51	449.39	10938	213.19	368.96	8890	236.48	433.57	9832	209.75	329.35	10910	278.37	459.02	11016	189.27	303.68	9745	147.68	285.77	35919	407.13	602	25876	317.46	484.74	35332	378.84	568.46	25863	280.29	426.95
Y75_RS07470	NC_007779[+]1489946-1491385	161	5.74	9.88	228	6.56	11.65	568	18.41	33.41	4016	135.17	228.14	582	19.48	35.18	3688	127.18	209.74	134	4.77	8.26	112	5.44	9.98	7641	297.83	467.65	20143	939.05	1548.43	4415	138.59	222.37	14020	388.2	751.19	718	14.87	21.99	1506	33.76	51.55	2317	45.39	68.11	6540	129.5	197.26
Y75_RS19250	NC_007779[+]3883904-3885442	117	3.9	6.72	352	9.48	16.83	129	3.91	7.1	326	10.27	17.33	813	25.47	45.99	8647	279.02	460.14	160	5.33	9.23	175	7.96	14.59	173	6.31	9.91	129	5.63	9.28	1595	46.85	75.17	4785	123.97	239.89	470	9.11	13.47	408	8.56	13.07	170	3.12	4.68	259	4.8	7.31
Y75_RS10850	NC_007779[-]2148829-2149677	386	23.32	40.17	553	27.01	47.93	420	23.09	41.9	351	20.04	33.82	495	28.11	50.75	463	27.08	44.66	343	20.72	35.86	222	18.3	33.55	198	13.09	20.55	209	16.53	27.25	367	19.54	31.35	213	10	19.36	853	29.96	44.3	881	33.49	51.14	458	15.22	22.84	547	18.37	27.98
Y75_RS11605	NC_007779[-]2312025-2312675	159	12.53	21.58	175	11.15	19.78	132	9.47	17.18	45	3.35	5.65	212	15.7	28.35	157	11.98	19.75	137	10.79	18.68	112	12.04	22.08	109	9.4	14.76	30	3.09	5.1	222	15.41	24.73	90	5.51	10.67	570	26.11	38.61	485	24.05	36.72	242	10.49	15.74	173	7.58	11.54
Y75_RS02590	NC_007779[+]531675-532157	40	4.25	7.32	43	3.69	6.55	67	6.47	11.75	73	7.32	12.36	73	7.29	13.16	60	6.17	10.17	25	2.65	4.59	13	1.88	3.45	71	8.25	12.96	38	5.28	8.71	40	3.75	6.01	29	2.39	4.63	155	9.57	14.15	67	4.48	6.84	173	10.1	15.16	128	7.56	11.51
Y75_RS02620	NC_007779[+]538371-539732	60	2.26	3.89	88	2.68	4.75	105	3.6	6.53	57	2.03	3.42	95	3.36	6.07	64	2.33	3.85	35	1.32	2.28	36	1.85	3.39	32	1.32	2.07	30	1.48	2.44	81	2.69	4.31	43	1.26	2.44	113	2.48	3.66	104	2.46	3.76	112	2.32	3.48	124	2.59	3.95
Y75_RS02640	NC_007779[-]543281-544516	113	4.69	8.08	127	4.26	7.56	223	8.42	15.28	166	6.51	10.99	142	5.54	10	139	5.58	9.21	82	3.4	5.89	79	4.47	8.2	264	11.99	18.82	166	9.02	14.87	154	5.63	9.04	111	3.58	6.93	240	5.79	8.56	239	6.24	9.53	199	4.55	6.82	261	6.02	9.17
Y75_RS02645	NC_007779[-]544538-545587	24	1.17	2.02	18	0.71	1.26	42	1.87	3.39	31	1.43	2.42	34	1.56	2.82	30	1.42	2.34	10	0.49	0.85	5	0.33	0.61	14	0.75	1.18	15	0.96	1.58	14	0.6	0.97	11	0.42	0.81	25	0.71	1.05	13	0.4	0.61	23	0.62	0.93	28	0.76	1.16
Y75_RS02635	NC_007779[-]542485-543270	99	6.46	11.13	114	6.01	10.67	296	17.58	31.9	320	19.73	33.3	167	10.25	18.5	204	12.89	21.26	70	4.56	7.9	68	6.05	11.1	168	12	18.84	195	16.65	27.46	203	11.67	18.73	125	6.34	12.27	283	10.74	15.88	256	10.51	16.05	616	22.11	33.17	420	15.24	23.21
Y75_RS02595	NC_007779[+]532235-533050	2464	154.87	266.77	2926	148.68	263.85	1620	92.67	168.17	1853	110.06	185.76	2882	170.28	307.45	2236	136.08	224.41	1176	73.9	127.9	806	69.13	126.74	781	53.72	84.35	528	43.44	71.63	863	47.81	76.71	706	34.49	66.75	6363	232.55	343.85	3601	142.44	217.5	3811	131.75	197.7	2786	97.35	148.29
Y75_RS02585	NC_007779[-]530519-531445	33	1.82	3.14	34	1.52	2.7	72	3.63	6.58	34	1.78	3	64	3.33	6.01	42	2.25	3.71	26	1.44	2.49	26	1.96	3.6	71	4.3	6.75	65	4.71	7.76	80	3.9	6.26	44	1.89	3.66	73	2.35	3.47	66	2.3	3.51	51	1.55	2.33	35	1.08	1.64
Y75_RS13740	NC_007779[+]2757300-2757512	6	1.45	2.49	7	1.36	2.42	14	3.07	5.57	1	0.23	0.38	7	1.58	2.86	8	1.87	3.08	5	1.2	2.08	7	2.3	4.22	11	2.9	4.55	13	4.1	6.76	12	2.55	4.09	5	0.94	1.81	12	1.68	2.48	4	0.61	0.93	16	2.12	3.18	8	1.07	1.63
Y75_RS21140	NC_007779[+]4269372-4270451	1578	74.94	129.08	1286	49.38	87.62	1644	71.05	128.94	1272	57.09	96.35	1136	50.71	91.56	1193	54.85	90.46	1084	51.47	89.08	870	56.37	103.36	927	48.18	75.65	817	50.78	83.74	989	41.4	66.42	796	29.39	56.87	4215	116.39	172.1	3310	98.92	151.05	3738	97.64	146.51	3885	102.57	156.24
Y75_RS21330	NC_007779[-]4314126-4315658	41	1.37	2.36	48	1.3	2.3	83	2.53	4.59	34	1.07	1.81	71	2.23	4.03	43	1.39	2.3	50	1.67	2.89	19	0.87	1.59	38	1.39	2.18	36	1.58	2.6	52	1.53	2.46	30	0.78	1.51	110	2.14	3.16	121	2.55	3.89	64	1.18	1.77	91	1.69	2.58
Y75_RS21335	NC_007779[-]4315785-4316720	45	2.47	4.25	57	2.52	4.48	95	4.74	8.6	97	5.02	8.48	75	3.87	6.98	112	5.94	9.8	18	0.99	1.71	29	2.17	3.98	32	1.92	3.01	57	4.09	6.74	50	2.41	3.87	58	2.47	4.78	91	2.9	4.29	82	2.83	4.32	93	2.81	4.21	108	3.29	5.01
Y75_RS21325	NC_007779[-]4313167-4314147	79	4.13	7.11	88	3.72	6.6	118	5.61	10.19	46	2.28	3.84	131	6.44	11.62	63	3.19	5.26	98	5.13	8.87	47	3.35	6.15	230	13.16	20.66	59	4.04	6.66	204	9.4	15.08	32	1.3	2.52	239	7.26	10.74	273	8.99	13.72	209	6.01	9.02	180	5.23	7.97
Y75_RS21320	NC_007779[-]4312461-4313156	23	1.7	2.92	36	2.15	3.81	63	4.23	7.67	40	2.78	4.7	53	3.67	6.63	52	3.71	6.12	47	3.46	5.99	30	3.02	5.53	50	4.03	6.33	40	3.86	6.36	61	3.96	6.36	41	2.35	4.55	55	2.35	3.48	61	2.83	4.32	69	2.8	4.2	51	2.09	3.18
Y75_RS21315	NC_007779[-]4311557-4312477	157	8.74	15.06	169	7.61	13.5	198	10.03	18.21	124	6.52	11.01	225	11.78	21.27	135	7.28	12	98	5.45	9.44	72	5.47	10.03	112	6.83	10.72	86	6.27	10.34	174	8.54	13.7	108	4.68	9.05	320	10.36	15.32	334	11.7	17.87	263	8.06	12.09	270	8.36	12.73
Y75_RS21340	NC_007779[-]4316779-4317669	257	14.79	25.48	405	18.85	33.45	243	12.73	23.1	435	23.66	39.94	285	15.42	27.84	441	24.58	40.53	298	17.15	29.68	194	15.24	27.94	269	16.95	26.61	334	25.17	41.5	347	17.61	28.25	336	15.04	29.1	742	24.83	36.72	575	20.83	31.81	688	21.79	32.69	830	26.56	40.46
Y75_RS16080	NC_007779[+]3237236-3238201	108	5.74	9.88	99	4.25	7.54	110	5.32	9.65	67	3.36	5.67	88	4.39	7.93	100	5.14	8.48	57	3.03	5.24	62	4.49	8.24	105	6.1	9.58	95	6.6	10.89	155	7.25	11.64	96	3.96	7.67	246	7.59	11.23	281	9.39	14.34	205	5.98	8.98	332	9.8	14.93
Y75_RS12790	NC_007779[+]2557798-2558667	766	45.15	77.78	817	38.94	69.1	554	29.72	53.94	463	25.79	43.53	716	39.68	71.64	788	44.98	74.18	1284	75.68	130.98	897	72.16	132.3	1904	122.84	192.88	1056	81.48	134.36	1968	102.25	164.06	762	34.92	67.58	3313	113.56	167.92	3492	129.56	197.83	2956	95.85	143.83	3594	117.79	179.42
Y75_RS21765	NC_007779[+]4400745-4402082	1390	53.28	91.78	1897	58.79	104.32	1263	44.06	79.96	1000	36.22	61.14	1436	51.75	93.43	1757	65.21	107.54	1472	56.42	97.64	1275	66.69	122.27	1543	64.73	101.64	957	48.01	79.17	2074	70.07	112.42	1045	31.14	60.26	3520	78.46	116.01	3088	74.5	113.75	2002	42.21	63.34	1970	41.98	63.95
Y75_RS14685	NC_007779[-]2946413-2947666	1025	41.92	72.21	640	21.16	37.55	892	33.2	60.25	1022	39.5	66.67	1017	39.1	70.6	1077	42.65	70.34	1265	51.73	89.53	562	31.37	57.51	2920	130.7	205.22	916	49.04	80.86	2301	82.94	133.08	784	24.93	48.24	2040	48.51	71.73	1130	29.08	44.41	3194	71.85	107.82	1967	44.73	68.13
Y75_RS04515	NC_007779[+]905335-906165	675	41.66	71.76	1014	50.6	89.79	842	47.29	85.83	599	34.93	58.96	1738	100.84	182.06	1299	77.63	128.02	580	35.79	61.94	508	42.78	78.44	981	66.26	104.04	482	38.94	64.21	2186	118.91	190.79	925	44.38	85.88	2551	91.54	135.36	1971	76.56	116.9	2398	81.4	122.15	2081	71.41	108.77
Y75_RS10410	NC_007779[+]2057198-2058652	1730	60.98	105.04	2561	72.98	129.51	3289	105.51	191.48	2829	94.23	159.05	2451	81.22	146.64	2413	82.36	135.82	2863	100.9	174.63	2058	98.99	181.49	7641	294.76	462.83	7612	351.21	579.12	11035	342.83	550.07	2113	57.91	112.05	8369	171.53	253.63	9460	209.87	320.45	8156	158.13	237.28	9103	178.39	271.73
Y75_RS00560	NC_007779[+]118733-119284	421	39.12	67.38	702	52.73	93.58	552	46.68	84.71	438	38.46	64.91	428	37.38	67.49	525	47.23	77.89	671	62.33	107.88	788	99.9	183.17	299	30.4	47.74	488	59.35	97.86	537	43.98	70.56	484	34.96	67.65	1271	68.67	101.53	1397	81.69	124.73	729	37.25	55.9	1261	65.14	99.22
Y75_RS00565	NC_007779[+]119281-120135	569	34.13	58.79	1021	49.52	87.87	704	38.43	69.75	874	49.54	83.62	595	33.55	60.58	799	46.41	76.53	224	13.43	23.25	257	21.04	38.57	220	14.44	22.68	164	12.88	21.23	290	15.33	24.6	212	9.89	19.13	1254	43.74	64.67	1490	56.25	85.89	854	28.18	42.28	1419	47.32	72.08
Y75_RS02225	NC_007779[-]451294-452769	564	19.6	33.76	721	20.25	35.94	316	10	18.14	779	25.58	43.17	362	11.82	21.35	726	24.43	40.28	247	8.58	14.85	296	14.03	25.73	276	10.5	16.48	267	12.14	20.02	301	9.22	14.79	356	9.62	18.61	2148	43.4	64.17	2368	51.78	79.07	1877	35.87	53.83	3483	67.28	102.49
Y75_RS01925	NC_007779[-]394354-395511	754	33.39	57.52	565	20.23	35.9	557	22.45	40.74	658	27.54	46.48	870	36.22	65.4	1514	64.93	107.07	858	38	65.76	357	21.58	39.56	1154	55.94	87.83	563	32.64	53.82	1217	47.5	76.22	1099	37.84	73.22	2637	67.91	100.41	1113	31.02	47.37	1911	46.56	69.86	2066	50.87	77.49
Y75_RS02320	NC_007779[+]472190-473476	5356	213.44	367.66	950	30.6	54.31	3233	117.25	212.79	754	28.39	47.92	8199	307.15	554.56	2920	112.67	185.81	2258	89.97	155.71	196	10.66	19.54	5625	245.31	385.19	4760	248.29	409.41	6025	211.62	339.54	794	24.6	47.6	4825	111.81	165.32	1074	26.94	41.13	42201	925.02	1388.02	1403	31.09	47.35
Y75_RS10150	NC_007779[+]2008293-2009780	503	17.33	29.86	1529	42.61	75.61	1156	36.26	65.81	1051	34.23	57.78	2057	66.65	120.34	3446	115.01	189.66	729	25.12	43.48	964	45.34	83.13	1216	45.87	72.02	595	26.84	44.26	3021	91.77	147.25	2219	59.46	115.06	1915	38.38	56.75	2436	52.84	80.69	1273	24.13	36.21	4050	77.6	118.21
Y75_RS08640	NC_007779[-]1720207-1721316	533	24.63	42.42	562	21	37.26	599	25.19	45.71	629	27.46	46.35	473	20.54	37.09	632	28.28	46.63	621	28.69	49.65	413	26.04	47.74	540	27.31	42.88	590	35.68	58.84	670	27.29	43.78	409	14.69	28.43	2275	61.12	90.38	1476	42.92	65.54	1855	47.14	70.74	1714	44.03	67.07
Y75_RS09310	NC_007779[+]1852574-1853590	655	33.03	56.9	785	32.01	56.8	575	26.39	47.89	933	44.47	75.05	750	35.56	64.2	1365	66.65	109.92	827	41.7	72.17	631	43.42	79.61	762	42.05	66.03	823	54.33	89.58	923	41.02	65.82	877	34.38	66.53	3478	101.99	150.8	2612	82.9	126.58	3340	92.65	139.02	3341	93.67	142.68
Y75_RS15395	NC_007779[-]3098338-3099384	211	10.33	17.8	238	9.43	16.73	308	13.73	24.92	236	10.93	18.44	285	13.13	23.7	444	21.06	34.73	188	9.21	15.94	145	9.69	17.77	251	13.46	21.13	230	14.75	24.32	312	13.47	21.61	308	11.73	22.7	571	16.27	24.05	643	19.82	30.27	491	13.23	19.85	759	20.67	31.49
Y75_RS07680	NC_007779[-]1526195-1527694	111	3.8	6.54	117	3.23	5.74	147	4.57	8.3	84	2.71	4.58	119	3.83	6.91	99	3.28	5.41	100	3.42	5.92	56	2.61	4.79	122	4.57	7.17	91	4.08	6.72	127	3.83	6.14	75	1.99	3.86	327	6.5	9.61	290	6.24	9.53	372	7	10.5	437	8.3	12.65
Y75_RS00260	NC_007779[-]51229-51606	835	113.3	195.16	1060	116.28	206.34	739	91.26	165.61	667	85.52	144.34	761	97.06	175.25	1103	144.91	238.97	1214	164.69	285.03	1017	188.29	345.23	974	144.62	227.09	595	105.67	174.24	1429	170.89	274.19	963	101.58	196.56	1975	155.81	230.39	3016	257.54	393.25	1367	102.02	153.08	1562	117.83	179.48
Y75_RS00255	NC_007779[-]50380-51222	1222	74.34	128.06	1924	94.64	167.94	1087	60.19	109.23	990	56.92	96.07	1101	62.97	113.69	1424	83.89	138.34	608	36.99	64.01	570	47.32	86.76	789	52.53	82.49	385	30.66	50.55	937	50.25	80.62	551	26.06	50.43	2702	95.59	141.34	3154	120.77	184.4	1769	59.2	88.83	1967	66.53	101.34
Y75_RS11085	NC_007779[-]2196393-2197502	4750	219.48	378.06	5721	213.71	379.25	4170	175.35	318.23	4762	207.93	350.94	3827	166.22	300.12	4610	206.25	340.13	3600	166.32	287.84	2137	134.73	247.03	3426	173.24	272.02	3600	217.72	359.01	3485	141.92	227.71	2055	73.82	142.84	11707	314.53	465.07	11018	320.4	489.22	11735	298.24	447.52	13617	349.79	532.82
Y75_RS11615	NC_007779[-]2313813-2314868	479	23.26	40.07	300	11.78	20.9	401	17.73	32.17	156	7.16	12.08	414	18.9	34.13	313	14.72	24.27	533	25.88	44.79	329	21.81	39.98	499	26.53	41.65	197	12.52	20.65	411	17.59	28.23	162	6.12	11.84	1219	34.42	50.9	783	23.93	36.54	922	24.63	36.96	827	22.33	34.01
Y75_RS21155	NC_007779[+]4273004-4273717	58	4.17	7.18	91	5.29	9.38	163	10.66	19.34	735	49.89	84.21	118	7.97	14.39	329	22.89	37.74	140	10.05	17.4	54	5.29	9.7	295	23.19	36.41	838	78.79	129.92	242	15.32	24.58	397	22.17	42.9	235	9.81	14.51	224	10.12	15.46	595	23.51	35.28	1868	74.6	113.63
Y75_RS05105	NC_007779[+]1041039-1042337	6406	252.93	435.68	3423	109.27	193.9	7968	286.31	519.59	536	20	33.75	6189	229.71	414.74	2856	109.19	180.06	3339	131.81	228.12	657	35.4	64.9	1657	71.6	112.42	237	12.25	20.2	2266	78.85	126.52	935	28.7	55.53	5256	120.67	178.42	3841	95.44	145.73	4451	96.66	145.04	1105	24.26	36.95
Y75_RS05095	NC_007779[+]1039718-1040854	12798	577.3	994.41	4931	179.83	319.12	13582	557.57	1011.87	904	38.54	65.04	10933	463.6	837.04	4676	204.23	336.8	3238	146.04	252.74	482	29.67	54.4	678	33.47	52.55	202	11.93	19.67	1397	55.54	89.11	838	29.39	56.87	6212	162.94	240.92	4428	125.7	191.94	6232	154.63	232.02	1229	30.82	46.95
Y75_RS05090	NC_007779[+]1038162-1039706	19203	637.47	1098.06	6340	170.15	301.95	18269	551.93	1001.63	1197	37.55	63.38	16055	501.01	904.58	7409	238.15	392.73	5446	180.76	312.83	780	35.33	64.78	2099	76.25	119.73	213	9.25	15.26	2551	74.63	119.75	1317	33.99	65.77	11552	222.98	329.7	6894	144.03	219.92	11674	213.16	319.85	1858	34.29	52.23
Y75_RS02910	NC_007779[+]582904-583653	390	26.67	45.94	204	11.28	20.01	146	9.09	16.49	79	5.11	8.62	773	49.69	89.72	277	18.34	30.25	1371	93.74	162.23	411	38.35	70.32	514	38.47	60.4	71	6.36	10.48	1579	95.17	152.7	103	5.48	10.6	8367	332.69	491.93	1248	53.71	82.01	8516	320.32	480.65	872	33.15	50.5
Y75_RS02415	NC_007779[+]490636-491187	398	36.98	63.7	745	55.96	99.31	348	29.42	53.4	882	77.44	130.71	612	53.45	96.51	1964	176.69	291.38	442	41.06	71.06	521	66.06	121.11	859	87.34	137.15	770	93.64	154.41	720	58.96	94.6	816	58.94	114.05	3059	165.26	244.36	2245	131.28	200.45	3905	199.57	299.46	3067	158.43	241.32
Y75_RS04555	NC_007779[-]915774-916469	150	11.05	19.04	316	18.83	33.41	214	14.35	26.05	175	12.19	20.57	414	28.68	51.78	601	42.88	70.72	92	6.78	11.73	95	9.55	17.51	37	2.99	4.69	39	3.76	6.2	138	8.96	14.38	183	10.49	20.29	401	17.18	25.41	515	23.88	36.47	201	8.14	12.22	272	11.14	16.97
Y75_RS00315	NC_007779[-]66835-68337	114	3.89	6.7	120	3.31	5.87	206	6.4	11.61	149	4.81	8.11	195	6.25	11.29	217	7.17	11.82	110	3.76	6.5	57	2.66	4.87	227	8.48	13.31	110	4.91	8.1	292	8.78	14.09	123	3.26	6.31	281	5.57	8.24	191	4.1	6.26	293	5.5	8.25	241	4.57	6.96
Y75_RS00320	NC_007779[-]68348-70048	55	1.66	2.86	52	1.27	2.25	81	2.22	4.03	70	2	3.37	105	2.97	5.37	139	4.06	6.69	30	0.91	1.57	28	1.15	2.11	94	3.1	4.87	81	3.2	5.27	144	3.83	6.14	116	2.72	5.26	153	2.68	3.97	109	2.07	3.16	118	1.96	2.94	97	1.63	2.48
Y75_RS00325	NC_007779[+]70387-71265	226	13.18	22.71	207	9.77	17.33	195	10.35	18.79	402	22.16	37.41	255	13.98	25.25	415	23.45	38.67	198	11.55	19.99	107	8.52	15.62	353	22.54	35.39	299	22.83	37.65	469	24.12	38.7	445	20.19	39.06	866	29.38	43.44	453	16.63	25.4	948	30.42	45.65	508	16.48	25.1
Y75_RS00310	NC_007779[-]65855-66550	22	1.62	2.79	21	1.25	2.22	55	3.69	6.69	32	2.23	3.76	49	3.4	6.13	65	4.64	7.65	20	1.47	2.55	15	1.51	2.77	39	3.15	4.94	20	1.93	3.18	55	3.57	5.73	34	1.95	3.77	67	2.87	4.24	51	2.36	3.61	66	2.67	4.01	70	2.87	4.37
Y75_RS14815	NC_007779[-]2979420-2980838	381	13.77	23.72	370	10.81	19.19	424	13.95	25.31	303	10.35	17.47	312	10.6	19.14	300	10.5	17.31	144	5.21	9.01	126	6.21	11.39	89	3.52	5.53	75	3.55	5.85	134	4.27	6.85	106	2.98	5.76	847	17.8	26.32	647	14.72	22.47	567	11.27	16.91	626	12.58	19.16
Y75_RS10010	NC_007779[-]1987276-1988265	48	2.48	4.28	47	1.97	3.49	98	4.62	8.39	73	3.57	6.03	56	2.72	4.92	93	4.66	7.69	29	1.5	2.6	24	1.7	3.11	66	3.74	5.88	56	3.8	6.26	68	3.1	4.98	117	4.71	9.12	88	2.65	3.92	141	4.6	7.02	80	2.28	3.42	113	3.26	4.96
Y75_RS10005	NC_007779[-]1985692-1987206	152	5.14	8.86	192	5.26	9.33	203	6.25	11.35	167	5.34	9.02	198	6.3	11.38	215	7.05	11.62	150	5.08	8.79	125	5.78	10.59	143	5.3	8.32	133	5.89	9.72	248	7.4	11.87	126	3.32	6.42	383	7.54	11.15	501	10.68	16.3	225	4.19	6.29	394	7.42	11.3
Y75_RS10000	NC_007779[-]1984691-1985680	218	11.29	19.45	307	12.86	22.82	299	14.1	25.58	185	9.06	15.29	321	15.64	28.23	290	14.55	23.99	190	9.84	17.03	122	8.62	15.81	209	11.85	18.61	98	6.65	10.96	298	13.61	21.83	129	5.19	10.05	545	16.41	24.27	514	16.76	25.59	391	11.14	16.72	380	10.94	16.67
Y75_RS02035	NC_007779[-]410521-411705	530	22.94	39.51	646	22.6	40.11	448	17.64	32.02	308	12.6	21.26	539	21.93	39.59	452	18.94	31.24	316	13.68	23.67	293	17.31	31.73	130	6.16	9.67	139	7.87	12.98	284	10.83	17.38	175	5.89	11.39	1101	27.71	40.97	1022	27.84	42.51	496	11.81	17.72	525	12.63	19.24
Y75_RS23015	NC_007779[-]4644270-4644986	1392	99.57	171.52	2838	164.12	291.25	6184	402.57	730.59	2016	136.28	230.01	6299	423.56	764.75	6668	461.84	761.62	1488	106.42	184.18	1380	134.7	246.96	3811	298.33	468.44	2809	263	433.67	8893	560.66	899.58	4787	266.2	515.12	6854	285.08	421.52	8800	396.16	604.91	8966	352.77	529.34	6168	245.29	373.63
Y75_RS16685	NC_007779[-]3350544-3352880	3252	71.37	122.94	3343	59.32	105.26	2809	56.11	101.82	2843	58.96	99.51	2574	53.1	95.88	2607	55.4	91.36	4372	95.93	166.03	2716	81.33	149.12	5264	126.42	198.51	2899	83.28	137.32	5366	103.79	166.53	2156	36.78	71.18	5386	68.73	101.63	3818	52.73	80.52	4659	56.24	84.39	4049	49.4	75.25
Y75_RS14980	NC_007779[+]3010117-3011049	153	8.41	14.49	162	7.2	12.78	170	8.5	15.43	174	9.04	15.26	183	9.45	17.07	122	6.49	10.71	119	6.54	11.32	63	4.72	8.66	79	4.75	7.46	83	5.97	9.85	129	6.25	10.03	71	3.03	5.87	197	6.3	9.31	113	3.91	5.97	130	3.93	5.9	147	4.49	6.84
Y75_RS20820	NC_007779[+]4201767-4201985	88	20.61	35.5	79	14.96	26.54	70	14.92	27.08	25	5.53	9.34	55	12.11	21.86	26	5.89	9.72	189	44.25	76.59	64	20.45	37.5	22	5.64	8.85	29	8.89	14.66	44	9.08	14.57	12	2.19	4.23	206	28.05	41.48	154	22.7	34.66	65	8.37	12.56	95	12.37	18.84
Y75_RS00970	NC_007779[+]214833-215255	344	41.71	71.85	336	32.94	58.45	260	28.69	52.07	163	18.68	31.52	389	44.34	80.05	321	37.69	62.15	650	78.8	136.38	310	51.29	94.04	631	83.73	131.47	250	39.67	65.42	774	82.71	132.71	294	27.71	53.63	592	41.73	61.71	589	44.95	68.63	276	18.41	27.62	395	26.63	40.56
Y75_RS14690	NC_007779[+]2947898-2949229	5191	199.88	344.3	3992	124.27	220.53	627	21.97	39.87	987	35.91	60.61	1938	70.15	126.65	1458	54.36	89.64	7059	271.76	470.33	6242	327.96	601.3	9853	415.19	651.93	4936	248.77	410.21	12712	431.4	692.18	1563	46.79	90.54	8569	191.85	283.68	3314	80.31	122.62	5859	124.09	186.2	2219	47.5	72.36
Y75_RS17295	NC_007779[-]3479892-3480668	1886	124.49	214.44	4562	243.45	432.02	262	15.74	28.56	569	35.49	59.9	859	53.3	96.24	699	44.67	73.67	3966	261.75	453	5268	474.49	869.96	7196	519.81	816.22	2268	195.95	323.11	7693	447.55	718.1	1173	60.19	116.48	4296	164.88	243.8	4483	186.23	284.36	8841	320.99	481.65	2662	97.69	148.8
Y75_RS17300	NC_007779[-]3480676-3481680	3884	198.21	341.43	4082	168.42	298.87	275	12.77	23.18	616	29.71	50.14	1153	55.31	99.87	1230	60.78	100.23	6501	331.72	574.09	5224	363.78	666.98	6563	366.53	575.53	2910	194.38	320.52	6881	309.5	496.59	1307	51.85	100.34	10711	317.84	469.96	8243	264.75	404.25	9227	259	388.64	6026	170.96	260.42
Y75_RS20470	NC_007779[+]4150236-4151456	3398	142.73	245.86	4558	154.79	274.68	657	25.12	45.58	1751	69.5	117.31	1803	71.19	128.54	1516	61.66	101.68	3614	151.79	262.69	3627	207.89	381.16	8217	377.73	593.11	2475	136.08	224.38	7197	266.44	427.51	1123	36.67	70.96	11407	278.61	411.96	4658	123.14	188.02	15371	355.13	532.89	4360	101.82	155.09
Y75_RS17305	NC_007779[+]3481834-3482985	1646	73.28	126.23	1911	68.78	122.06	744	30.15	54.71	1052	44.26	74.7	1031	43.15	77.91	1224	52.76	87.01	4169	185.58	321.18	2719	165.18	302.85	5561	270.94	425.44	2526	147.2	242.72	7147	280.44	449.97	1606	55.58	107.56	4237	109.68	162.18	3276	91.79	140.16	3793	92.88	139.37	2051	50.77	77.33
Y75_RS16495	NC_007779[+]3318492-3319835	10587	404.01	695.92	9428	290.87	516.17	1112	38.62	70.09	3695	133.25	224.9	4333	155.43	280.64	5103	188.56	310.95	11448	436.8	755.95	11134	579.77	1062.98	26801	1119.25	1757.46	11508	574.82	947.83	24250	815.61	1308.64	4923	146.05	282.61	10792	239.47	354.08	7069	169.77	259.23	25096	526.76	790.42	8726	185.13	281.99
Y75_RS17290	NC_007779[-]3478458-3479831	4927	183.92	316.8	14715	444.08	788.04	1006	34.17	62.02	1821	64.24	108.42	2511	88.11	159.08	2491	90.03	148.47	5348	199.6	345.44	5653	287.94	527.92	15420	629.9	989.08	5556	271.46	447.62	14099	463.85	744.24	2260	65.58	126.91	7105	154.21	228.02	7378	173.33	264.66	17058	350.22	525.52	4052	84.09	128.09
Y75_RS15230	NC_007779[-]3066829-3067464	185	14.92	25.7	408	26.6	47.2	275	20.18	36.63	151	11.51	19.42	335	25.39	45.85	230	17.96	29.62	169	13.62	23.58	145	15.95	29.25	72	6.36	9.98	62	6.54	10.79	155	11.02	17.68	83	5.2	10.07	571	26.77	39.59	546	27.71	42.31	412	18.27	27.42	231	10.36	15.78
Y75_RS15195	NC_007779[+]3058409-3059302	1778	102	175.7	2018	93.6	166.1	1657	86.51	157	1787	96.88	163.51	1527	82.35	148.68	1989	110.48	182.2	1270	72.85	126.08	769	60.2	110.37	1396	87.64	137.62	915	68.71	113.3	1344	67.96	109.04	886	39.51	76.46	4649	155.08	229.31	3021	109.08	166.55	3908	123.32	185.04	2295	73.2	111.5
Y75_RS16825	NC_007779[+]3384558-3385028	985	107.26	184.76	1196	105.29	186.85	757	75.02	136.14	999	102.8	173.5	959	98.17	177.24	1356	142.97	235.78	1583	172.35	298.28	788	117.08	214.67	1182	140.85	221.17	915	130.42	215.05	1575	151.16	242.53	848	71.79	138.91	5470	346.34	512.11	2656	182.02	277.93	5025	300.97	451.61	3578	216.6	329.94
Y75_RS09895	NC_007779[+]1961776-1963509	2751	81.37	140.16	1958	46.82	83.09	1373	36.96	67.07	2264	63.28	106.81	2218	61.67	111.35	3485	99.81	164.59	2310	68.31	118.23	1914	77.25	141.63	4265	138.05	216.77	2611	101.08	166.68	3287	85.69	137.49	2593	59.63	115.38	9900	170.27	251.76	6211	115.62	176.54	8929	145.26	217.97	5721	94.08	143.3
Y75_RS12145	NC_007779[-]2432455-2433237	698	45.72	78.76	134	7.09	12.59	575	34.28	62.21	562	34.78	58.71	1610	99.14	178.99	632	40.08	66.1	1989	130.26	225.44	271	24.22	44.41	6815	488.52	767.08	5460	468.12	771.9	7797	450.13	722.23	1993	101.49	196.39	2157	82.15	121.47	1125	46.37	70.81	29042	1046.34	1570.06	1426	51.93	79.1
Y75_RS06085	NC_007779[+]1217946-1218212	3	0.57	0.99	5	0.78	1.38	3	0.52	0.95	0	0	0	2	0.36	0.65	3	0.56	0.92	2	0.38	0.66	4	1.05	1.92	2	0.42	0.66	0	0	0	7	1.18	1.9	5	0.74	1.44	15	1.68	2.48	16	1.93	2.95	7	0.74	1.11	3	0.32	0.49
Y75_RS11855	NC_007779[+]2372709-2374691	575	14.87	25.62	1278	26.72	47.42	638	15.02	27.25	400	9.78	16.5	835	20.3	36.65	993	24.87	41.01	368	9.52	16.47	654	23.08	42.32	427	12.09	18.98	335	11.34	18.7	777	17.71	28.42	892	17.94	34.71	1751	26.34	38.94	2718	44.24	67.55	883	12.56	18.85	1529	21.99	33.49
Y75_RS11845	NC_007779[+]2370598-2371737	216	9.72	16.74	423	15.38	27.3	308	12.61	22.89	199	8.46	14.28	570	24.1	43.52	1028	44.78	73.85	215	9.67	16.74	259	15.9	29.15	275	13.54	21.26	168	9.89	16.31	832	32.99	52.93	448	15.67	30.32	698	18.26	27	1116	31.6	48.25	433	10.72	16.08	454	11.36	17.3
Y75_RS11850	NC_007779[+]2371741-2372709	132	6.98	12.03	279	11.94	21.19	155	7.47	13.55	102	5.1	8.61	265	13.19	23.81	384	19.68	32.45	71	3.76	6.5	218	15.75	28.87	64	3.71	5.82	55	3.81	6.28	227	10.59	16.99	246	10.12	19.59	384	11.82	17.47	779	25.95	39.62	200	5.82	8.74	291	8.56	13.04
Y75_RS11860	NC_007779[+]2374688-2375578	134	7.72	13.29	267	12.43	22.05	172	9.01	16.35	134	7.29	12.3	220	11.9	21.49	322	17.95	29.6	85	4.89	8.47	113	8.87	16.27	78	4.92	7.72	85	6.4	10.56	95	4.82	7.73	138	6.18	11.95	307	10.27	15.19	541	19.6	29.93	176	5.57	8.36	360	11.52	17.55
Y75_RS11870	NC_007779[+]2377227-2377562	82	12.52	21.56	137	16.91	30	90	12.5	22.69	45	6.49	10.96	168	24.1	43.52	135	19.95	32.9	65	9.92	17.17	23	4.79	8.78	258	43.1	67.67	29	5.79	9.55	127	17.08	27.41	27	3.2	6.2	142	12.61	18.64	196	18.83	28.75	74	6.21	9.32	86	7.3	11.12
Y75_RS11875	NC_007779[+]2377562-2377948	96	12.73	21.92	70	7.5	13.31	68	8.2	14.88	68	8.51	14.37	77	9.59	17.32	95	12.19	20.1	274	36.31	62.84	42	7.6	13.93	841	121.97	191.52	145	25.16	41.48	430	50.23	80.59	70	7.21	13.96	171	13.17	19.48	194	16.18	24.71	192	14	21	239	17.61	26.82
Y75_RS11865	NC_007779[+]2375578-2377230	159	4.93	8.5	312	7.83	13.89	201	5.68	10.3	134	3.93	6.63	394	11.49	20.75	328	9.85	16.25	73	2.27	3.92	108	4.57	8.38	66	2.24	3.52	65	2.64	4.35	212	5.8	9.3	190	4.58	8.87	348	6.28	9.28	654	12.77	19.5	176	3.01	4.51	271	4.67	7.12
Y75_RS04725	NC_007779[+]959234-960517	2662	106.33	183.16	4869	157.24	279.03	2954	107.38	194.88	5748	216.97	366.2	2630	98.75	178.3	4527	175.09	288.74	2368	94.57	163.67	2903	158.23	290.11	1282	56.04	87.99	2742	143.36	236.39	1972	69.42	111.39	2671	82.94	160.5	11850	275.23	406.96	16964	426.46	651.17	7908	173.75	260.71	6964	154.65	235.57
Y75_RS20325	NC_007779[+]4121930-4123018	5723	269.53	464.28	6490	247.11	438.52	4635	198.66	360.53	4504	200.46	338.33	5290	234.2	422.86	5839	266.27	439.11	5006	235.73	407.97	3844	247.04	452.93	4264	219.77	345.08	3527	217.43	358.52	5049	209.58	336.27	3356	122.87	237.77	16777	459.43	679.33	15192	450.3	687.57	13111	339.64	509.64	15331	401.41	611.45
Y75_RS12240	NC_007779[-]2451834-2452919	2983	140.88	242.67	3321	126.8	225.02	2888	124.12	225.26	3885	173.39	292.64	2653	117.78	212.65	3606	164.9	271.93	2779	131.22	227.1	2415	155.63	285.34	5912	305.55	479.78	3048	188.41	310.68	4297	178.86	286.98	2583	94.83	183.51	10624	291.74	431.37	7457	221.64	338.43	10437	271.12	406.82	8360	219.5	334.35
Y75_RS08915	NC_007779[+]1776400-1777158	463	31.29	53.89	770	42.07	74.65	588	36.16	65.62	855	54.6	92.15	572	36.33	65.6	774	50.64	83.51	576	38.92	67.35	371	34.21	62.72	868	64.19	100.79	532	47.05	77.59	896	53.36	85.62	521	27.37	52.96	1849	72.65	107.42	1366	58.09	88.7	1234	45.86	68.82	1050	39.44	60.08
Y75_RS20870	NC_007779[+]4209578-4210396	1723	107.9	185.86	2035	103.03	182.83	1184	67.48	122.46	1249	73.91	124.75	1593	93.78	169.32	1846	111.93	184.59	530	33.18	57.43	519	44.35	81.31	281	19.26	30.24	285	23.36	38.52	466	25.72	41.27	432	21.03	40.7	3584	130.51	192.97	4666	183.89	280.79	2001	68.92	103.42	3752	130.62	198.97
Y75_RS13625	NC_007779[-]2738736-2739806	3470	166.17	286.24	1329	51.45	91.31	881	38.4	69.68	1982	89.69	151.38	1867	84.05	151.75	2533	117.45	193.69	3736	178.89	309.59	802	52.41	96.09	2342	122.73	192.72	1070	67.07	110.59	3006	126.87	203.57	3444	128.22	248.11	10928	304.29	449.93	6318	190.42	290.75	4398	115.85	173.83	2344	62.41	95.06
Y75_RS03940	NC_007779[+]786055-787107	21268	1035.9	1784.37	32473	1278.72	2269.17	21062	933.61	1694.31	28643	1318.37	2225.14	19807	906.89	1637.4	26940	1270.53	2095.23	12989	632.56	1094.74	13372	888.74	1629.46	18257	973.14	1528.04	10649	678.91	1119.47	17396	746.78	1198.2	11806	447.03	865.04	35389	1002.25	1481.96	39552	1212.41	1851.26	34969	936.83	1405.74	53917	1459.98	2223.9
Y75_RS08980	NC_007779[+]1790149-1791195	1527	74.8	128.85	832	32.95	58.47	606	27.02	49.03	639	29.58	49.93	944	43.47	78.49	1099	52.13	85.96	1248	61.13	105.79	637	42.58	78.07	4792	256.89	403.37	691	44.31	73.06	3291	142.09	227.98	579	22.05	42.67	7593	216.28	319.79	3301	101.77	155.39	10611	285.9	429	3952	107.63	163.94
Y75_RS20320	NC_007779[+]4121352-4121873	2732	268.43	462.38	3497	277.78	492.94	2120	189.56	344.02	2479	230.17	388.48	2570	237.37	428.58	3453	328.51	541.74	2279	223.89	387.47	1916	256.88	470.98	1916	206.02	323.49	1663	213.87	352.66	2378	205.93	330.41	1308	99.91	193.33	6739	385	569.27	5196	321.3	490.6	5069	273.94	411.06	7206	393.62	599.57
Y75_RS01995	NC_007779[+]405629-406153	1294	126.41	217.75	837	66.11	117.31	1084	96.37	174.9	1239	114.38	193.05	885	81.27	146.74	1107	104.71	172.68	718	70.14	121.38	416	55.45	101.67	1663	177.79	279.17	769	98.33	162.14	1417	122.01	195.76	999	75.87	146.81	3129	177.74	262.81	2557	157.21	240.05	2638	141.75	212.7	4043	219.58	334.47
Y75_RS02010	NC_007779[+]406652-407329	231	17.47	30.1	430	26.3	46.67	216	14.87	26.99	197	14.08	23.77	481	34.21	61.76	2953	216.29	356.69	204	15.43	26.7	265	27.35	50.15	229	18.96	29.77	172	17.03	28.08	602	40.14	64.4	882	51.87	100.37	885	38.93	57.56	1296	61.7	94.21	565	23.51	35.28	1256	52.82	80.46
Y75_RS00570	NC_007779[-]120178-121551	3931	146.74	252.76	3130	94.46	167.62	3563	121.04	219.66	7131	251.54	424.55	2752	96.57	174.35	5655	204.39	337.06	3697	137.98	238.8	2106	107.27	196.67	2773	113.28	177.87	2732	133.48	220.1	4021	132.28	212.25	4477	129.92	251.4	9500	206.19	304.88	10262	241.08	368.11	11131	228.53	342.92	12388	257.08	391.59
Y75_RS19740	NC_007779[-]3990191-3991480	91	3.62	6.23	99	3.18	5.65	206	7.46	13.53	112	4.21	7.1	193	7.21	13.02	129	4.97	8.19	110	4.37	7.57	55	2.98	5.47	131	5.7	8.95	46	2.4	3.95	275	9.64	15.46	68	2.1	4.07	254	5.87	8.68	166	4.15	6.34	185	4.05	6.07	118	2.61	3.97
Y75_RS19745	NC_007779[-]3991534-3991887	31	4.49	7.74	14	1.64	2.91	31	4.09	7.42	23	3.15	5.31	30	4.09	7.38	20	2.81	4.63	76	11.01	19.05	45	8.9	16.31	71	11.26	17.68	33	6.26	10.32	67	8.56	13.73	18	2.03	3.92	55	4.63	6.85	45	4.11	6.27	44	3.51	5.26	32	2.58	3.93
Y75_RS04495	NC_007779[-]902679-903410	1546	108.32	186.59	1876	106.27	188.58	442	28.19	51.15	1731	114.61	193.44	1617	106.5	192.29	3198	216.96	357.79	3035	212.62	367.97	2470	236.15	432.97	4556	349.34	548.54	2376	217.91	359.31	5501	339.7	545.05	2931	159.65	308.94	6022	245.34	362.76	2682	118.26	180.58	8847	340.95	511.61	5126	199.67	304.15
Y75_RS04485	NC_007779[-]901288-901956	1170	89.7	154.51	1937	120.06	213.05	381	26.58	48.24	768	55.64	93.91	856	61.69	111.38	1231	91.38	150.69	1001	76.73	132.79	810	84.74	155.36	787	66.03	103.68	497	49.87	82.24	1136	76.76	123.16	1001	59.66	115.44	2763	123.17	182.12	1953	94.23	143.88	3371	142.15	213.3	2834	120.79	183.99
Y75_RS04500	NC_007779[-]903428-904156	1254	88.22	151.97	1645	93.57	166.04	176	11.27	20.45	1068	71	119.84	1129	74.67	134.81	2932	199.73	329.38	3026	212.86	368.39	2269	217.83	399.38	3546	273.01	428.69	2703	248.91	410.44	3721	230.73	370.2	2071	113.27	219.19	5572	227.94	337.04	2037	90.19	137.72	3808	147.36	221.12	4082	159.66	243.2
Y75_RS04490	NC_007779[-]901956-902672	1095	78.33	134.92	1790	103.52	183.7	356	23.18	42.06	1075	72.67	122.65	988	66.44	119.95	1452	100.57	165.85	894	63.94	110.66	961	93.8	171.98	1403	109.83	172.45	596	55.8	92.01	1399	88.2	141.52	761	42.32	81.89	3804	158.22	233.95	2052	92.38	141.05	4278	168.32	252.57	3597	143.04	217.89
Y75_RS14165	NC_007779[+]2839646-2841070	207	7.45	12.83	201	5.85	10.38	223	7.31	13.26	143	4.86	8.21	263	8.9	16.07	201	7	11.55	238	8.56	14.82	137	6.73	12.34	345	13.59	21.34	186	8.76	14.45	431	13.67	21.94	247	6.91	13.37	1341	28.07	41.5	542	12.28	18.75	412	8.16	12.24	380	7.6	11.58
Y75_RS14160	NC_007779[+]2838180-2839637	197	6.93	11.94	190	5.4	9.59	335	10.72	19.46	180	5.98	10.1	238	7.87	14.21	225	7.66	12.64	103	3.62	6.27	68	3.26	5.98	156	6.01	9.43	68	3.13	5.16	145	4.49	7.21	77	2.1	4.07	518	10.6	15.67	494	10.94	16.7	535	10.35	15.53	490	9.58	14.6
Y75_RS14155	NC_007779[-]2836910-2837923	88	4.45	7.67	127	5.2	9.22	247	11.37	20.63	333	15.91	26.86	196	9.32	16.83	325	15.92	26.25	69	3.49	6.04	99	6.83	12.53	345	19.1	29.99	276	18.27	30.13	366	16.32	26.18	189	7.43	14.38	636	18.71	27.66	490	15.6	23.82	1090	30.32	45.5	1218	34.25	52.17
Y75_RS20105	NC_007779[+]4065537-4066640	18734	870.32	1499.16	32449	1218.75	2162.75	13745	581.12	1054.62	23439	1029	1736.75	15979	697.82	1259.93	13075	588.15	969.92	36154	1679.35	2906.38	24936	1580.75	2898.23	24955	1268.72	1992.16	12893	783.99	1292.75	32134	1315.73	2111.08	8963	323.71	626.39	78024	2107.64	3116.41	43864	1282.48	1958.25	106424	2719.42	4080.58	51370	1326.76	2020.97
Y75_RS18115	NC_007779[+]3650674-3652329	85	2.63	4.53	103	2.58	4.58	153	4.31	7.83	101	2.96	4.99	146	4.25	7.67	128	3.84	6.33	63	1.95	3.38	53	2.24	4.11	176	5.97	9.37	109	4.42	7.29	200	5.46	8.76	137	3.3	6.38	220	3.96	5.86	201	3.92	5.98	203	3.46	5.19	315	5.42	8.26
Y75_RS18120	NC_007779[-]3652488-3653723	49	2.03	3.5	57	1.91	3.39	104	3.93	7.13	142	5.57	9.4	86	3.36	6.06	112	4.5	7.42	46	1.91	3.3	16	0.91	1.66	47	2.13	3.35	92	5	8.24	51	1.86	2.99	72	2.32	4.49	134	3.23	4.78	155	4.05	6.18	134	3.06	4.59	268	6.18	9.42
Y75_RS10830	NC_007779[-]2141896-2143749	1453	40.2	69.24	1837	41.09	72.91	1412	35.55	64.51	1567	40.96	69.14	1363	35.45	64	1595	42.73	70.46	2046	56.59	97.94	1577	59.53	109.14	1982	60	94.22	1684	60.98	100.55	2162	52.71	84.58	1376	29.59	57.26	5913	95.12	140.64	5276	91.86	140.26	4829	73.48	110.26	4923	75.71	115.33
Y75_RS18395	NC_007779[-]3708534-3709526	38282	1977.26	3405.9	59649	2490.78	4420.05	464	21.81	39.58	4081	199.19	336.19	4938	239.75	432.88	1411	70.57	116.37	8685	448.51	776.22	5105	359.79	659.66	1744	98.58	154.79	755	51.04	84.16	1852	84.31	135.27	510	20.48	39.63	8112	243.62	360.23	8618	280.14	427.75	2661	75.6	113.44	4242	121.81	185.54
Y75_RS03475	NC_007779[-]697935-699599	24762	762.77	1313.89	40209	1001.36	1776.98	3023	84.75	153.8	4681	136.26	229.98	4625	133.92	241.8	2272	67.76	111.75	8799	271	469.01	5256	220.93	405.06	4042	136.26	213.95	2581	104.06	171.59	5754	156.22	250.65	1724	41.29	79.89	11779	210.97	311.95	10742	208.25	317.98	10180	172.48	258.81	6043	103.49	157.64
Y75_RS18400	NC_007779[+]3709678-3710136	201	22.46	38.69	141	12.74	22.6	229	23.29	42.26	114	12.04	20.32	345	36.24	65.43	203	21.96	36.22	522	58.32	100.93	151	23.02	42.21	732	89.51	140.55	214	31.3	51.61	829	81.64	130.99	243	21.11	40.85	363	23.58	34.87	336	23.63	36.08	267	16.41	24.62	484	30.07	45.8
Y75_RS04840	NC_007779[-]988007-989407	9148	334.89	576.86	6482	191.84	340.44	6068	202.16	366.88	7907	273.54	461.68	6679	229.85	414.99	8565	303.6	500.67	5679	207.87	359.75	3026	151.16	277.14	5912	236.85	371.9	3892	186.49	307.51	5194	167.59	268.89	4997	142.21	275.19	28091	597.95	884.15	18047	415.8	634.89	27132	546.33	819.78	21999	447.73	682
Y75_RS21605	NC_007779[-]4371571-4373007	1052	37.55	64.68	1364	39.36	69.84	801	26.02	47.22	1248	42.09	71.04	798	26.77	48.34	1877	64.87	106.97	632	22.55	39.03	675	32.87	60.27	413	16.13	25.33	1619	75.64	124.72	568	17.87	28.67	1779	49.36	95.52	3247	67.39	99.64	2673	60.04	91.68	1868	36.67	55.03	3163	62.76	95.6
Y75_RS04825	NC_007779[-]984941-986131	4718	203.17	349.97	6987	243.25	431.67	6871	269.28	488.69	12131	493.66	833.2	5474	221.59	400.09	8626	359.68	593.14	4256	183.25	317.14	4398	258.44	473.83	6867	323.62	508.15	7082	399.19	658.23	6610	250.88	402.53	5838	195.44	378.19	23191	580.69	858.62	23155	627.54	958.21	28338	671.22	1007.18	30595	732.47	1115.73
Y75_RS09845	NC_007779[-]1950464-1952236	9198	266.07	458.32	9462	221.29	392.69	9769	257.18	466.73	9803	267.98	452.29	7647	207.95	375.45	9030	252.93	417.1	4786	138.43	239.57	3874	152.92	280.37	6375	201.81	316.89	5324	201.59	332.4	6217	158.5	254.32	4563	102.62	198.57	21998	370.01	547.1	16339	297.46	454.2	21223	337.68	506.7	20182	324.57	494.39
Y75_RS08410	NC_007779[+]1673063-1673398	175538	26794.8	46154.9	263	32.46	57.6	220927	30690.5	55697	266	38.37	64.76	186699	26789.6	48369.1	288	42.57	70.2	461115	70375.7	121796	888	184.96	339.12	615177	102763	161360	3706	740.45	1220.95	543264	73087.3	117268	2333	276.85	535.72	17550	1557.67	2303.21	159	15.27	23.32	7080	594.43	891.96	183	15.53	23.66
Y75_RS09200	NC_007779[-]1831445-1832479	391	19.38	33.38	78	3.13	5.55	327	14.75	26.76	26	1.21	2.05	402	18.73	33.81	144	6.91	11.39	84	4.16	7.2	14	0.95	1.74	835	45.28	71.1	235	15.24	25.13	520	22.71	36.44	124	4.78	9.24	459	13.23	19.56	326	10.16	15.52	5007	136.47	204.78	169	4.65	7.09
Y75_RS09190	NC_007779[-]1828630-1829973	278	10.61	18.27	229	7.07	12.54	253	8.79	15.95	79	2.85	4.81	229	8.21	14.83	189	6.99	11.52	73	2.79	4.82	39	2.03	3.72	230	9.6	15.08	206	10.29	16.97	164	5.52	8.85	133	3.95	7.64	450	9.98	14.76	438	10.52	16.06	3175	66.64	100	316	6.7	10.21
Y75_RS09205	NC_007779[-]1832476-1833696	662	27.81	47.9	76	2.58	4.58	670	25.61	46.48	60	2.38	4.02	1144	45.17	81.56	183	7.44	12.27	178	7.48	12.94	9	0.52	0.95	1214	55.81	87.63	187	10.28	16.95	1292	47.83	76.75	331	10.81	20.92	426	10.4	15.38	217	5.74	8.76	6114	141.26	211.96	183	4.27	6.51
Y75_RS09195	NC_007779[-]1829970-1831448	456	15.81	27.24	235	6.59	11.69	345	10.89	19.76	94	3.08	5.2	386	12.58	22.72	281	9.44	15.56	180	6.24	10.8	68	3.22	5.9	594	22.54	35.4	341	15.48	25.52	422	12.9	20.69	166	4.48	8.66	628	12.66	18.72	443	9.67	14.76	5088	97.05	145.62	280	5.4	8.22
Y75_RS09185	NC_007779[-]1827669-1828637	91	4.82	8.3	75	3.21	5.7	99	4.77	8.65	41	2.05	3.46	81	4.03	7.28	67	3.43	5.66	32	1.69	2.93	15	1.09	1.99	50	2.9	4.55	104	7.2	11.88	70	3.27	5.24	75	3.09	5.97	118	3.63	5.37	209	6.96	10.63	973	28.33	42.51	139	4.09	6.23
Y75_RS11680	NC_007779[+]2328779-2329429	58	4.57	7.87	82	5.22	9.27	124	8.89	16.13	91	6.77	11.43	42	3.11	5.62	34	2.6	4.28	51	4.02	6.95	7	0.75	1.38	13	1.12	1.76	10	1.03	1.7	11	0.77	1.23	6	0.37	0.71	14	0.64	0.95	13	0.64	0.98	12	0.52	0.78	10	0.44	0.67
Y75_RS11690	NC_007779[+]2330779-2331963	138	5.97	10.29	146	5.11	9.07	231	9.1	16.51	176	7.2	12.15	110	4.48	8.08	62	2.6	4.28	99	4.28	7.41	19	1.12	2.06	32	1.52	2.38	17	0.96	1.59	29	1.1	1.77	19	0.64	1.24	230	5.79	8.56	179	4.87	7.44	145	3.45	5.18	102	2.46	3.74
Y75_RS11670	NC_007779[+]2326536-2327921	129	4.77	8.22	154	4.61	8.18	201	6.77	12.28	143	5	8.44	173	6.02	10.87	181	6.48	10.69	151	5.59	9.67	93	4.7	8.61	263	10.65	16.72	146	7.07	11.66	299	9.75	15.65	141	4.06	7.85	484	10.42	15.4	402	9.37	14.3	402	8.18	12.28	833	17.13	26.1
Y75_RS11675	NC_007779[+]2328117-2328779	123	9.52	16.39	132	8.26	14.65	237	16.69	30.28	172	12.57	21.22	63	4.58	8.27	56	4.2	6.92	225	17.4	30.12	27	2.85	5.23	48	4.06	6.38	30	3.04	5.01	57	3.89	6.24	15	0.9	1.75	60	2.7	3.99	33	1.6	2.45	52	2.21	3.32	48	2.06	3.14
Y75_RS11685	NC_007779[+]2329426-2330748	110	4.27	7.35	121	3.79	6.73	199	7.02	12.74	158	5.79	9.77	84	3.06	5.53	59	2.21	3.65	165	6.4	11.07	38	2.01	3.69	45	1.91	3	47	2.38	3.93	76	2.6	4.17	23	0.69	1.34	75	1.69	2.5	62	1.51	2.31	61	1.3	1.95	48	1.04	1.58
Y75_RS11665	NC_007779[+]2324713-2326539	183	5.14	8.85	159	3.61	6.4	249	6.36	11.54	148	3.93	6.63	267	7.05	12.72	277	7.53	12.42	138	3.87	6.7	90	3.45	6.32	299	9.18	14.42	681	25.02	41.26	400	9.9	15.88	263	5.74	11.11	636	10.38	15.35	550	9.72	14.84	519	8.01	12.02	705	11	16.76
Y75_RS18445	NC_007779[+]3716824-3718365	18317	609.24	1049.44	19373	520.95	924.46	20976	634.94	1152.29	39691	1247.53	2105.59	11721	366.48	661.68	28415	915.12	1509.13	8871	295.01	510.57	8136	369.26	677.02	7585	276.09	433.52	15553	677.11	1116.5	8434	247.24	396.7	16764	433.47	838.8	53135	1027.62	1519.47	36465	763.31	1165.52	53685	982.15	1473.74	73032	1350.45	2057.06
Y75_RS18425	NC_007779[+]3714630-3715445	5430	341.29	587.89	4710	239.34	424.72	4335	247.97	450.01	7256	430.97	727.4	3828	226.17	408.36	9285	565.08	931.87	5408	339.86	588.18	4890	419.39	768.94	6681	459.54	721.58	11126	915.33	1509.31	7702	426.66	684.58	7380	360.61	697.8	23068	843.06	1246.57	15570	615.9	940.43	23607	816.12	1224.62	37580	1313.16	2000.25
Y75_RS18460	NC_007779[+]3720709-3721128	6232	761.02	1310.88	6420	633.82	1124.76	9130	1014.65	1841.38	14106	1627.8	2747.4	4213	483.62	873.19	9528	1126.6	1857.87	1789	218.43	378.03	2025	337.43	618.66	848	113.32	177.94	3895	622.57	1026.57	1241	133.56	214.3	3955	375.46	726.54	10371	736.39	1088.85	8716	669.85	1022.81	9660	648.84	973.6	20358	1382.09	2105.25
Y75_RS18455	NC_007779[+]3719306-3720688	17161	636.41	1096.24	16590	497.4	882.67	22909	773.18	1403.16	42028	1472.86	2485.9	11153	388.81	702	27610	991.43	1634.96	7017	260.18	450.29	6722	340.16	623.67	7120	288.95	453.72	16735	812.33	1339.47	7549	246.74	395.89	14732	424.73	821.87	33645	725.5	1072.74	25435	593.64	906.44	31804	648.73	973.44	58289	1201.76	1830.56
Y75_RS18430	NC_007779[+]3715492-3715731	3290	703.08	1211.07	3420	590.88	1048.55	3551	690.61	1253.32	6144	1240.76	2094.15	2449	491.98	888.27	5745	1188.76	1960.38	2023	432.25	748.08	2173	633.66	1161.78	1245	291.16	457.19	2814	787.12	1297.91	1959	368.97	592.01	2830	470.16	909.78	5816	722.68	1068.58	3109	418.14	638.47	6016	707.14	1061.08	7217	857.42	1306.06
Y75_RS18435	NC_007779[+]3715793-3716263	6885	749.72	1291.42	7442	655.16	1162.63	7553	748.5	1358.38	13564	1395.77	2355.78	4667	477.73	862.55	11423	1204.41	1986.19	5696	620.16	1073.28	4901	728.23	1335.18	7047	839.77	1318.61	10174	1450.1	2391.12	6518	625.55	1003.7	7548	638.97	1236.44	13517	855.85	1265.48	8732	598.42	913.74	13857	829.95	1245.37	20094	1216.45	1852.95
Y75_RS18450	NC_007779[+]3718416-3719279	7161	425.09	732.23	7501	359.99	638.82	8877	479.56	870.31	16825	943.81	1592.97	4362	243.41	439.48	10208	586.74	967.59	5622	333.68	577.49	4469	361.99	663.7	5229	339.69	533.38	10613	824.62	1359.74	5372	281.05	450.95	9318	430.01	832.09	21255	733.64	1084.78	16288	608.51	929.14	20990	685.34	1028.37	28712	947.55	1443.34
Y75_RS18440	NC_007779[+]3716278-3716811	4845	465.34	801.56	5938	461.08	818.22	5588	488.44	886.42	9750	884.93	1493.59	3429	309.59	558.97	8254	767.61	1265.86	4379	420.52	727.78	3632	476	872.73	4716	495.69	778.34	6353	798.67	1316.95	4562	386.18	619.62	5049	376.99	729.5	10597	591.81	875.06	6830	412.85	630.39	11255	594.58	892.19	15313	817.65	1245.48
Y75_RS18420	NC_007779[+]3714241-3714621	1006	135.42	233.27	670	72.92	129.4	509	62.36	113.17	819	104.18	175.84	646	81.75	147.6	1067	139.08	229.35	1270	170.93	295.83	826	151.72	278.18	1225	180.46	283.36	1638	288.61	475.9	1239	147	235.86	1088	113.86	220.33	3956	309.65	457.85	1780	150.8	230.26	2600	192.51	288.87	5582	417.75	636.33
Y75_RS19340	NC_007779[-]3899457-3900710	1283	52.48	90.39	2175	71.92	127.62	1070	39.83	72.28	1267	48.97	82.65	1126	43.29	78.16	1589	62.93	103.77	1262	51.61	89.32	1716	95.77	175.59	1962	87.82	137.89	1320	70.66	116.52	1629	58.72	94.22	1315	41.81	80.91	16508	392.59	580.49	13841	356.27	544	5590	125.76	188.7	3940	89.59	136.46
Y75_RS07455	NC_007779[-]1483969-1484574	325	27.51	47.38	426	29.15	51.73	521	40.13	72.83	462	36.95	62.36	406	32.3	58.32	427	34.99	57.71	375	31.73	54.92	326	37.65	69.03	623	57.7	90.6	298	33.01	54.43	780	58.18	93.35	360	23.68	45.83	994	48.92	72.33	620	33.03	50.43	969	45.11	67.69	608	28.61	43.58
Y75_RS23775	NC_007779[-]1990010-1990096	182	107.3	184.82	182	86.74	153.93	165	88.52	160.65	7	3.9	6.58	256	141.87	256.15	10	5.71	9.41	11	6.48	11.22	12	9.65	17.7	17	10.97	17.22	4	3.09	5.09	7	3.64	5.84	1	0.46	0.89	321	110.03	162.7	382	141.73	216.41	294	95.33	143.05	48	15.73	23.96
Y75_RS15920	NC_007779[-]3201966-3202787	449	28.02	48.26	510	25.72	45.65	443	25.15	45.65	497	29.3	49.46	448	26.28	47.44	514	31.05	51.21	344	21.46	37.14	243	20.69	37.93	241	16.46	25.84	203	16.58	27.34	441	24.25	38.91	214	10.38	20.09	1462	53.04	78.43	1274	50.03	76.39	1522	52.23	78.38	1467	50.89	77.51
Y75_RS10910	NC_007779[+]2166413-2167135	568	40.3	69.41	855	49.04	87.02	633	40.86	74.16	512	34.32	57.93	724	48.28	87.17	862	59.21	97.64	578	41	70.95	336	32.52	59.63	573	44.48	69.85	310	28.78	47.46	784	49.02	78.65	385	21.23	41.09	1520	62.69	92.7	1438	64.2	98.03	1096	42.76	64.17	897	35.38	53.89
Y75_RS10905	NC_007779[+]2165013-2166416	214	7.82	13.47	319	9.42	16.72	173	5.75	10.44	128	4.42	7.46	223	7.66	13.83	279	9.87	16.27	196	7.16	12.39	189	9.42	17.27	137	5.48	8.6	123	5.88	9.7	292	9.4	15.08	260	7.38	14.29	714	15.16	22.42	848	19.5	29.77	337	6.77	10.16	433	8.79	13.39
Y75_RS00895	NC_007779[+]197928-200360	10093	212.76	366.49	15881	270.66	480.3	10164	194.99	353.87	15107	300.94	507.93	7330	145.25	262.26	16170	330.05	544.29	8458	178.27	308.52	7020	201.93	370.23	5903	136.18	213.83	9197	253.76	418.44	7811	145.12	232.85	10726	175.78	340.14	29836	365.71	540.75	38670	513.03	783.36	26248	304.34	456.67	34384	402.96	613.81
Y75_RS13150	NC_007779[-]2636130-2637308	6182	268.92	463.23	9272	326.09	578.67	4166	164.93	299.31	6656	273.62	461.81	4442	181.65	327.97	9812	413.29	681.56	2280	99.17	171.63	2405	142.76	261.74	1478	70.36	110.48	1953	111.21	183.37	2523	96.73	155.21	3236	109.44	211.77	10957	277.15	409.8	12478	341.62	521.63	7895	188.91	283.46	12115	292.99	446.3
Y75_RS12970	NC_007779[-]2596487-2597521	6355	314.91	542.45	9088	364.09	646.1	5298	238.93	433.6	8439	395.18	666.99	4468	208.13	375.78	9297	446.09	735.64	3035	150.38	260.25	3393	229.43	420.65	3762	204.01	320.34	2381	154.43	254.65	3457	150.98	242.25	3336	128.51	248.68	12026	346.51	512.36	9772	304.76	465.34	9643	262.83	394.39	9365	258	392.99
Y75_RS13600	NC_007779[+]2734802-2735539	3362	233.64	402.46	5107	286.94	509.19	2758	174.43	316.56	4917	322.92	545.02	2832	185.01	334.04	6471	435.44	718.09	4997	347.22	600.92	4717	447.31	820.13	7974	606.45	952.26	5169	470.2	775.32	7653	468.76	752.12	4801	259.38	501.92	14732	595.31	880.24	15179	663.89	1013.71	13579	519.06	778.87	17084	660.06	1005.43
Y75_RS13705	NC_007779[+]2752261-2752602	1201	180.11	310.24	1348	163.44	290.03	1557	212.5	385.64	566	80.21	135.38	1493	210.47	380.01	1579	229.28	378.11	1612	241.71	418.31	785	160.64	294.52	1012	166.09	260.79	1781	349.6	576.46	2035	268.98	431.57	1107	129.06	249.74	1074	93.65	138.48	821	77.49	118.32	1269	104.68	157.07	1039	86.62	131.95
Y75_RS14525	NC_007779[+]2913713-2916469	877	16.31	28.1	955	14.36	25.49	759	12.85	23.32	877	15.42	26.02	756	13.22	23.87	877	15.8	26.05	742	13.8	23.89	851	21.6	39.61	1145	23.31	36.6	828	20.16	33.24	1119	18.35	29.44	726	10.5	20.32	3399	36.76	54.36	2658	31.12	47.52	2281	23.34	35.02	2431	25.14	38.3
Y75_RS21460	NC_007779[-]4337960-4338628	198	15.18	26.15	253	15.68	27.83	532	37.12	67.36	185	13.4	22.62	513	36.97	66.75	330	24.5	40.4	246	18.85	32.63	153	16.01	29.35	224	18.79	29.51	215	21.57	35.57	529	35.74	57.35	204	12.16	23.53	672	29.95	44.29	490	23.64	36.1	564	23.78	35.69	615	26.21	39.93
Y75_RS19350	NC_007779[+]3903238-3904062	1042	64.78	111.58	2489	125.1	222	911	51.54	93.54	1217	71.5	120.67	657	38.39	69.32	1366	82.23	135.6	525	32.63	56.48	1223	103.75	190.22	948	64.49	101.27	509	41.42	68.3	1177	64.49	103.47	1158	55.97	108.3	5673	205.07	303.22	6553	256.39	391.48	3394	116.05	174.14	3090	106.8	162.68
Y75_RS12985	NC_007779[+]2599134-2599604	1029	112.05	193.01	1522	133.99	237.78	962	95.33	173.01	1325	136.34	230.12	1199	122.73	221.6	1850	195.06	321.67	1449	157.76	273.03	1490	221.4	405.92	2311	275.4	432.43	1058	150.79	248.65	2676	256.82	412.07	1336	113.1	218.85	6099	386.17	571	3768	258.23	394.29	6266	375.3	563.15	3544	214.55	326.81
Y75_RS11450	NC_007779[-]2281904-2283094	2022	87.08	149.99	2005	69.8	123.87	1226	48.05	87.2	1159	47.16	79.6	1317	53.31	96.26	1971	82.18	135.53	610	26.27	45.46	615	36.14	66.26	609	28.7	45.07	602	33.93	55.95	795	30.17	48.41	798	26.72	51.7	4807	120.36	177.97	5005	135.65	207.12	3156	74.75	112.17	4637	111.01	169.1
Y75_RS19570	NC_007779[+]3945179-3947797	102	2	3.44	151	2.39	4.24	233	4.15	7.54	121	2.24	3.78	219	4.03	7.28	159	3.01	4.97	81	1.58	2.74	79	2.11	3.87	96	2.06	3.23	49	1.26	2.07	137	2.36	3.79	82	1.25	2.42	342	3.9	5.76	460	5.67	8.66	268	2.89	4.33	290	3.16	4.81
Y75_RS19575	NC_007779[+]3947808-3950147	165	3.62	6.23	197	3.49	6.19	247	4.93	8.94	157	3.25	5.49	249	5.13	9.26	341	7.23	11.93	136	2.98	5.16	92	2.75	5.04	203	4.87	7.65	98	2.81	4.64	234	4.52	7.25	203	3.46	6.69	381	4.86	7.18	447	6.16	9.41	301	3.63	5.45	325	3.96	6.03
Y75_RS19585	NC_007779[+]3951242-3954715	751	11.09	19.1	1079	12.88	22.85	905	12.16	22.07	480	6.7	11.3	1558	21.62	39.04	1008	14.41	23.76	705	10.41	18.01	505	10.17	18.65	1044	16.87	26.49	403	7.79	12.84	1541	20.05	32.17	752	8.63	16.7	2449	21.03	31.09	2614	24.29	37.09	1174	9.54	14.31	1258	10.33	15.73
Y75_RS19555	NC_007779[-]3942386-3943957	998	32.56	56.09	1285	33.9	60.15	1770	52.56	95.38	1014	31.27	52.77	2572	78.88	142.42	2249	71.05	117.17	1618	52.78	91.35	1232	54.85	100.56	1263	45.1	70.81	928	39.63	65.35	3429	98.6	158.21	1311	33.25	64.34	3789	71.88	106.28	3656	75.07	114.63	3081	55.29	82.96	2639	47.87	72.91
Y75_RS19550	NC_007779[-]3942198-3942389	45	12.02	20.71	62	13.39	23.76	83	20.18	36.62	47	11.86	20.02	126	31.64	57.13	67	17.33	28.58	101	26.98	46.69	89	32.44	59.48	87	25.43	39.93	58	20.28	33.44	227	53.44	85.75	75	15.58	30.14	248	38.52	56.96	244	41.02	62.63	134	19.69	29.54	168	24.95	38
Y75_RS19545	NC_007779[-]3940522-3942201	515	15.72	27.08	869	21.45	38.06	686	19.06	34.59	632	18.23	30.77	968	27.78	50.16	1013	29.94	49.38	563	17.18	29.74	654	27.24	49.95	401	13.4	21.04	269	10.75	17.72	981	26.39	42.35	545	12.93	25.03	1901	33.75	49.9	2365	45.44	69.38	1236	20.75	31.14	2116	35.91	54.7
Y75_RS19565	NC_007779[+]3944430-3945182	43	2.93	5.04	96	5.29	9.38	104	6.45	11.7	62	3.99	6.74	169	10.82	19.54	209	13.78	22.73	38	2.59	4.48	42	3.91	7.16	94	7.01	11	49	4.37	7.2	280	16.81	26.97	83	4.39	8.5	246	9.75	14.41	500	21.44	32.73	169	6.33	9.5	277	10.49	15.98
Y75_RS19560	NC_007779[+]3944230-3944418	47	12.75	21.97	82	17.99	31.92	60	14.82	26.89	52	13.34	22.51	154	39.29	70.93	125	32.84	54.16	148	40.16	69.5	157	58.14	106.59	275	81.66	128.23	155	55.05	90.78	565	135.13	216.82	272	57.38	111.04	249	39.29	58.09	255	43.55	66.5	223	33.29	49.95	191	28.81	43.89
Y75_RS19580	NC_007779[+]3950154-3951260	72	3.34	5.75	84	3.14	5.58	80	3.37	6.12	53	2.32	3.92	70	3.05	5.5	92	4.13	6.81	59	2.73	4.73	47	2.97	5.45	45	2.28	3.58	38	2.3	3.8	71	2.9	4.65	48	1.73	3.35	172	4.63	6.85	223	6.5	9.93	104	2.65	3.98	134	3.45	5.26
Y75_RS22165	NC_007779[-]4478020-4478733	108	7.76	13.36	103	5.98	10.61	152	9.94	18.03	101	6.86	11.57	100	6.75	12.19	83	5.77	9.52	80	5.74	9.94	43	4.22	7.73	72	5.66	8.89	35	3.29	5.43	133	8.42	13.51	25	1.4	2.7	240	10.02	14.82	195	8.82	13.46	242	9.56	14.35	194	7.75	11.8
Y75_RS22170	NC_007779[+]4478804-4479397	137	11.83	20.38	138	9.63	17.09	226	17.76	32.23	135	11.01	18.59	144	11.69	21.1	196	16.38	27.02	150	12.95	22.41	93	10.96	20.09	106	10.02	15.73	97	10.96	18.08	160	12.18	19.54	66	4.43	8.57	1071	53.77	79.51	768	41.73	63.72	1110	52.71	79.1	679	32.6	49.65
Y75_RS07815	NC_007779[-]1557779-1557994	67	15.91	27.4	122	23.42	41.56	77	16.64	30.2	27	6.06	10.23	136	30.36	54.81	192	44.15	72.8	21	4.99	8.63	73	23.65	43.37	176	45.73	71.81	62	19.27	31.77	341	71.36	114.5	189	34.89	67.51	283	39.07	57.77	385	57.53	87.85	290	37.87	56.83	56	7.39	11.26
Y75_RS13055	NC_007779[+]2614750-2616213	1478	51.78	89.19	1764	49.96	88.66	1685	53.72	97.49	1402	46.42	78.34	1766	58.16	105.01	2825	95.83	158.03	3066	107.39	185.86	1569	75.01	137.52	4580	175.59	275.71	2392	109.68	180.86	5002	154.45	247.81	2215	60.32	116.73	7617	155.16	229.42	4442	97.94	149.54	4756	91.65	137.52	3142	61.19	93.21
Y75_RS01605	NC_007779[-]324801-326471	162	4.97	8.56	261	6.47	11.49	321	8.97	16.27	190	5.51	9.3	185	5.34	9.64	223	6.63	10.93	40	1.22	2.12	30	1.25	2.3	197	6.62	10.39	127	5.1	8.41	208	5.63	9.03	118	2.82	5.45	599	10.69	15.81	2301	44.45	67.87	531	8.96	13.45	603	10.29	15.67
Y75_RS01610	NC_007779[-]326485-327957	207	7.21	12.42	286	8.05	14.29	464	14.7	26.68	235	7.73	13.05	282	9.23	16.67	360	12.14	20.02	79	2.75	4.76	77	3.66	6.71	458	17.45	27.4	278	12.67	20.89	505	15.5	24.87	300	8.12	15.71	838	16.97	25.09	2437	53.4	81.54	661	12.66	19	709	13.73	20.91
Y75_RS01615	NC_007779[-]327971-328558	69	6.02	10.37	110	7.76	13.77	178	14.13	25.64	107	8.82	14.89	118	9.68	17.47	136	11.49	18.94	46	4.01	6.94	45	5.36	9.82	460	43.91	68.95	261	29.8	49.14	504	38.75	62.17	248	16.82	32.54	300	15.22	22.5	961	52.75	80.55	257	12.33	18.5	265	12.85	19.57
Y75_RS01620	NC_007779[+]328687-330720	319	8.05	13.86	371	7.56	13.42	372	8.54	15.49	180	4.29	7.24	429	10.17	18.36	370	9.04	14.9	284	7.16	12.39	217	7.47	13.69	286	7.89	12.39	193	6.37	10.5	709	15.76	25.28	479	9.39	18.17	576	8.45	12.49	2106	33.42	51.03	375	5.2	7.8	488	6.84	10.42
Y75_RS20590	NC_007779[+]4173425-4173619	144	37.87	65.24	274	58.26	103.39	121	28.96	52.56	42	10.44	17.62	150	37.09	66.96	94	23.94	39.48	71	18.67	32.31	27	9.69	17.77	31	8.92	14.01	53	18.25	30.09	84	19.47	31.24	62	12.68	24.53	306	46.8	69.2	359	59.43	90.74	192	27.78	41.68	127	18.57	28.29
Y75_RS20595	NC_007779[+]4173691-4174167	876	94.19	162.25	3518	305.82	542.69	226	22.11	40.13	149	15.14	25.55	4614	466.36	842.02	6248	650.49	1072.72	2170	233.29	403.74	2686	394.09	722.54	178	20.95	32.89	234	32.93	54.3	6167	584.42	937.7	3199	267.4	517.44	2153	134.6	199.03	3792	256.6	391.81	353	20.88	31.33	299	17.88	27.23
Y75_RS15120	NC_007779[+]3042324-3043757	3068	109.73	189.01	3110	89.93	159.58	2035	66.24	120.21	3048	103.02	173.87	2092	70.33	126.99	2224	77.02	127.01	3769	134.78	233.26	1390	67.84	124.38	2424	94.88	148.98	1787	83.66	137.95	2655	83.69	134.28	1336	37.15	71.88	4386	91.21	134.87	2645	59.54	90.91	3925	77.21	115.86	2568	51.06	77.78
Y75_RS18510	NC_007779[+]3732980-3734392	29	1.05	1.81	28	0.82	1.46	112	3.7	6.71	57	1.96	3.3	64	2.18	3.94	37	1.3	2.14	28	1.02	1.76	16	0.79	1.45	26	1.03	1.62	28	1.33	2.19	33	1.05	1.69	10	0.28	0.55	44	0.93	1.37	39	0.89	1.36	40	0.8	1.2	32	0.64	0.98
Y75_RS18505	NC_007779[+]3731084-3732961	159	4.34	7.48	349	7.7	13.67	444	11.04	20.03	281	7.25	12.24	369	9.47	17.1	258	6.82	11.25	138	3.77	6.52	143	5.33	9.77	389	11.63	18.26	162	5.79	9.55	271	6.53	10.47	223	4.73	9.16	922	14.64	21.65	1246	21.42	32.7	795	11.94	17.92	1442	21.89	33.35
Y75_RS18500	NC_007779[+]3730114-3730950	4	0.24	0.42	2	0.1	0.18	13	0.73	1.32	11	0.64	1.08	9	0.52	0.94	10	0.59	0.98	3	0.18	0.32	4	0.33	0.61	4	0.27	0.42	17	1.36	2.25	9	0.49	0.78	15	0.71	1.38	3	0.11	0.16	4	0.16	0.24	7	0.23	0.35	24	0.82	1.25
Y75_RS18515	NC_007779[+]3734461-3736077	25	0.8	1.37	17	0.43	0.77	67	1.93	3.51	19	0.57	0.96	45	1.34	2.42	20	0.61	1.01	22	0.7	1.21	8	0.34	0.63	12	0.41	0.65	16	0.67	1.1	31	0.87	1.39	9	0.22	0.43	50	0.92	1.36	31	0.62	0.94	55	0.96	1.44	37	0.65	0.99
Y75_RS22820	NC_007779[+]4608840-4609517	58	4.39	7.56	94	5.75	10.2	74	5.1	9.25	64	4.57	7.72	71	5.05	9.12	45	3.3	5.44	34	2.57	4.45	15	1.55	2.84	19	1.57	2.47	69	6.83	11.27	33	2.2	3.53	73	4.29	8.31	201	8.84	13.07	637	30.33	46.31	64	2.67	4	112	4.71	7.17
Y75_RS11185	NC_007779[-]2223026-2225323	1301	29.04	50.02	1412	25.48	45.21	1752	35.59	64.58	2477	52.24	88.17	1707	35.81	64.66	1895	40.95	67.53	999	22.29	38.58	758	23.08	42.32	2480	60.57	95.11	1403	40.98	67.58	2054	40.41	64.83	1325	22.99	44.49	3452	44.8	66.24	2623	36.85	56.26	4238	52.03	78.07	3333	41.35	62.99
Y75_RS05815	NC_007779[+]1170650-1170907	272	54.07	93.14	323	51.91	92.12	32	5.79	10.51	18	3.38	5.71	230	42.98	77.6	12	2.31	3.81	329	65.39	113.17	146	39.6	72.61	12	2.61	4.1	36	9.37	15.45	45	7.88	12.65	9	1.39	2.69	120	13.87	20.51	116	14.51	22.16	52	5.68	8.53	15	1.66	2.53
Y75_RS04040	NC_007779[-]808390-809679	169	6.72	11.57	1157	37.19	66	393	14.22	25.81	140	5.26	8.88	91	3.4	6.14	221	8.51	14.03	1330	52.87	91.5	1881	102.05	187.1	110	4.79	7.52	613	31.9	52.6	111	3.89	6.24	517	15.98	30.92	741	17.13	25.33	5001	125.13	191.07	319	6.98	10.47	374	8.27	12.59
Y75_RS04045	NC_007779[+]809766-810806	137	6.75	11.63	1212	48.28	85.67	480	21.52	39.06	202	9.4	15.87	85	3.94	7.11	206	9.83	16.21	2575	126.85	219.53	2725	183.2	335.89	182	9.81	15.41	1212	78.16	128.88	191	8.3	13.31	489	18.73	36.24	673	19.28	28.51	4258	132.03	201.6	253	6.86	10.29	194	5.31	8.09
Y75_RS04055	NC_007779[+]811944-812699	237	16.08	27.7	763	41.85	74.26	402	24.82	45.04	108	6.93	11.69	78	4.97	8.98	163	10.71	17.66	678	45.99	79.59	660	61.1	112.02	139	10.32	16.2	515	45.73	75.41	136	8.13	13.05	260	13.71	26.53	448	17.67	26.13	2801	119.59	182.61	238	8.88	13.33	200	7.54	11.49
Y75_RS04050	NC_007779[+]810803-811957	247	10.97	18.89	1738	62.39	110.72	837	33.83	61.39	215	9.02	15.23	68	2.84	5.12	273	11.74	19.36	1323	58.74	101.66	2004	121.43	222.63	122	5.93	9.31	1004	58.35	96.22	154	6.03	9.67	520	17.95	34.74	548	14.15	20.92	4671	130.54	199.32	228	5.57	8.36	210	5.19	7.9
Y75_RS20205	NC_007779[+]4095572-4096342	370	24.61	42.4	463	24.9	44.19	355	21.49	39	400	25.15	42.44	313	19.57	35.34	409	26.34	43.44	182	12.11	20.95	151	13.71	25.13	292	21.26	33.38	90	7.84	12.92	220	12.9	20.7	131	6.77	13.11	714	27.62	40.84	539	22.57	34.46	782	28.61	42.93	533	19.71	30.03
Y75_RS17985	NC_007779[-]3624706-3625605	320	18.23	31.41	823	37.92	67.29	477	24.74	44.89	268	14.43	24.36	237	12.69	22.92	495	27.31	45.04	1044	59.49	102.95	766	59.57	109.21	204	12.72	19.98	296	22.08	36.41	326	16.37	26.27	257	11.38	22.03	773	25.61	37.87	1519	54.48	83.18	1066	33.41	50.14	565	17.9	27.27
Y75_RS17225	NC_007779[-]3462634-3463599	797	42.32	72.89	610	26.19	46.47	494	23.87	43.32	567	28.45	48.01	428	21.36	38.57	610	31.36	51.71	474	25.16	43.55	462	33.47	61.37	190	11.04	17.33	236	16.4	27.04	280	13.1	21.02	205	8.46	16.37	946	29.2	43.18	877	29.31	44.75	704	20.56	30.85	858	25.33	38.58
Y75_RS19455	NC_007779[+]3924021-3926354	1328	29.18	50.27	1533	27.23	48.33	1489	29.78	54.04	1584	32.89	55.52	1687	34.85	62.92	1977	42.07	69.37	1132	24.87	43.04	1096	32.86	60.25	2052	49.34	77.48	1208	34.74	57.29	2429	47.04	75.48	1616	27.61	53.42	3644	46.56	68.85	3083	42.63	65.1	3218	38.89	58.36	3210	39.21	59.73
Y75_RS21670	NC_007779[-]4382491-4383624	72	3.26	5.61	116	4.24	7.53	104	4.28	7.77	103	4.4	7.43	124	5.27	9.52	251	10.99	18.13	113	5.11	8.84	105	6.48	11.88	151	7.48	11.74	93	5.51	9.08	156	6.22	9.98	157	5.52	10.68	432	11.36	16.8	398	11.33	17.3	426	10.6	15.9	346	8.7	13.25
Y75_RS21665	NC_007779[-]4381869-4382402	227	21.81	37.56	625	48.53	86.12	77	6.73	12.21	50	4.54	7.66	1305	117.82	212.73	1286	119.6	197.23	363	34.86	60.33	403	52.82	96.84	51	5.36	8.42	32	4.02	6.63	1579	133.66	214.46	1078	80.49	155.75	703	39.26	58.05	1016	61.41	93.77	92	4.86	7.29	230	12.28	18.71
Y75_RS08555	NC_007779[+]1706265-1706390	147	59.84	103.07	110	36.2	64.24	421	155.96	283.03	76	29.23	49.34	320	122.45	221.08	132	52.03	85.8	98	39.89	69.03	49	27.22	49.9	166	73.95	116.11	60	31.97	52.71	340	121.98	195.71	30	9.49	18.37	218	51.6	76.29	167	42.78	65.32	1270	284.34	426.66	476	107.72	164.08
Y75_RS06070	NC_007779[-]1215841-1217052	189	8	13.78	310	10.61	18.82	206	7.93	14.4	286	11.43	19.3	287	11.42	20.61	486	19.91	32.84	152	6.43	11.13	254	14.67	26.89	268	12.41	19.49	269	14.9	24.57	435	16.22	26.03	304	10	19.35	1525	37.52	55.48	6840	182.16	278.15	1073	24.98	37.48	3218	75.71	115.32
Y75_RS06065	NC_007779[-]1214905-1215636	955	66.91	115.26	1221	69.17	122.74	912	58.16	105.54	561	37.14	62.69	1167	76.86	138.78	847	57.46	94.76	1103	77.27	133.73	534	51.06	93.61	1569	120.31	188.91	598	54.84	90.43	1783	110.1	176.66	376	20.48	39.63	2884	117.49	173.73	4054	178.76	272.96	1716	66.13	99.23	2025	78.88	120.15
Y75_RS02235	NC_007779[+]453696-454013	1432	230.96	397.83	5399	703.99	1249.28	412	60.48	109.75	487	74.23	125.28	4910	744.42	1344.06	5360	837.06	1380.39	1368	220.6	381.79	1418	312.07	572.17	339	59.83	93.95	609	128.56	211.99	3994	567.74	910.94	3612	452.88	876.36	2156	202.19	298.96	4820	489.25	747.05	1028	91.19	136.84	831	74.51	113.5
Y75_RS02870	NC_007779[-]577823-578116	86	15	25.84	26	3.67	6.51	44	6.99	12.68	32	5.27	8.9	60	9.84	17.77	39	6.59	10.86	77	13.43	23.24	17	4.05	7.42	34	6.49	10.19	35	7.99	13.18	31	4.77	7.65	6	0.81	1.57	266	26.98	39.9	53	5.82	8.88	623	59.78	89.7	264	25.6	39
Y75_RS02060	NC_007779[+]418815-420134	12032	467.5	805.29	13833	434.54	771.11	5236	185.15	336.01	7247	266.09	449.11	5795	211.66	382.16	9077	341.5	563.16	3695	143.55	248.43	3461	183.5	336.44	1962	83.43	131	1461	74.3	122.52	2623	89.82	144.12	2356	71.17	137.71	28494	643.75	951.86	20773	507.97	775.63	16832	359.73	539.78	20189	436.1	664.29
Y75_RS21865	NC_007779[-]4421121-4421450	103	16.01	27.57	211	26.51	47.05	140	19.8	35.94	377	55.37	93.45	393	57.42	103.67	778	117.08	193.08	136	21.14	36.58	147	31.18	57.16	133	22.62	35.52	488	99.28	163.7	388	53.15	85.28	1647	199	385.07	672	60.73	89.79	565	55.26	84.38	302	25.82	38.74	1394	120.45	183.47
Y75_RS04355	NC_007779[+]878670-879053	745	99.5	171.4	1259	135.95	241.25	128	15.56	28.24	32	4.04	6.82	850	106.72	192.69	399	51.6	85.1	958	127.93	221.41	2029	369.79	677.99	19	2.78	4.36	74	12.94	21.33	605	71.22	114.27	1095	113.7	220.01	2929	227.47	336.34	2718	228.47	348.86	161	11.83	17.75	118	8.76	13.35
Y75_RS05555	NC_007779[-]1122278-1122532	5153	1036.43	1785.28	3321	540.02	958.3	1432	262.12	475.69	776	147.49	248.94	4020	760.06	1372.31	1085	211.3	348.46	21515	4326.67	7488	7361	2020.23	3704.01	1496	329.28	517.04	2883	758.98	1251.51	5546	983.13	1577.43	3258	509.43	985.77	30783	3600.04	5323.12	10055	1272.78	1943.44	7135	789.33	1184.42	7450	833.04	1268.92
Y75_RS11150	NC_007779[-]2216293-2217978	85	2.58	4.45	100	2.46	4.36	144	3.98	7.23	475	13.66	23.05	229	6.55	11.82	364	10.72	17.68	132	4.02	6.95	111	4.61	8.45	387	12.88	20.23	564	22.46	37.03	426	11.42	18.33	326	7.71	14.92	230	4.07	6.02	272	5.21	7.95	588	9.84	14.76	1685	28.5	43.41
Y75_RS22755	NC_007779[-]4593809-4595959	191	4.55	7.84	243	4.68	8.31	956	20.75	37.65	5505	124.04	209.36	1162	26.05	47.03	4670	107.82	177.8	110	2.62	4.54	88	2.86	5.25	1941	50.65	79.53	3389	105.77	174.41	1338	28.12	45.12	4518	83.75	162.06	366	5.07	7.5	319	4.79	7.31	5734	75.2	112.84	14090	186.77	284.5
Y75_RS17260	NC_007779[-]3471198-3473042	1003	27.88	48.03	1063	23.89	42.39	1158	29.3	53.17	3394	89.16	150.48	762	19.91	35.95	1287	34.64	57.13	949	26.38	45.65	762	28.9	52.99	1034	31.45	49.39	1179	42.9	70.74	872	21.36	34.28	728	15.73	30.44	3485	56.33	83.29	3104	54.31	82.92	4485	68.58	102.9	5566	86.02	131.03
Y75_RS09015	NC_007779[-]1795886-1796866	388	20.28	34.94	587	24.81	44.03	467	22.22	40.32	395	19.52	32.94	487	23.93	43.21	531	26.88	44.33	351	18.35	31.75	278	19.83	36.36	357	20.42	32.07	259	17.73	29.23	456	21.01	33.71	275	11.18	21.63	1223	37.18	54.97	1268	41.72	63.71	1101	31.66	47.51	1479	42.99	65.48
Y75_RS09005	NC_007779[-]1794523-1795272	402	27.49	47.35	958	52.97	93.99	417	25.95	47.1	409	26.43	44.61	911	58.56	105.74	1873	124.02	204.52	568	38.83	67.21	675	62.98	115.48	634	47.45	74.5	389	34.82	57.41	1590	95.83	153.76	1304	69.33	134.15	1295	51.49	76.14	1566	67.4	102.91	902	33.93	50.91	958	36.42	55.48
Y75_RS09010	NC_007779[-]1795272-1795823	485	45.06	77.62	1374	103.21	183.16	467	39.49	71.66	451	39.6	66.84	1128	98.52	177.88	2891	260.09	428.92	621	57.69	99.84	636	80.63	147.84	380	38.64	60.67	299	36.36	59.96	1438	117.76	188.94	1746	126.11	244.04	992	53.59	79.24	960	56.14	85.72	638	32.61	48.93	572	29.55	45.01
Y75_RS00805	NC_007779[-]177662-178462	314	20.1	34.63	596	30.85	54.75	272	15.85	28.76	297	17.97	30.33	199	11.98	21.63	274	16.99	28.01	179	11.46	19.83	157	13.72	25.15	242	16.96	26.63	98	8.21	13.54	184	10.38	16.66	170	8.46	16.37	1601	59.61	88.14	1732	69.79	106.57	1065	37.51	56.28	1389	49.45	75.32
Y75_RS21565	NC_007779[-]4361148-4363295	66	1.57	2.71	84	1.62	2.88	135	2.93	5.32	69	1.56	2.63	128	2.87	5.19	75	1.73	2.86	79	1.88	3.26	52	1.7	3.11	67	1.75	2.75	41	1.28	2.11	110	2.31	3.71	40	0.74	1.44	234	3.25	4.8	224	3.37	5.14	183	2.41	3.61	154	2.04	3.11
Y75_RS21570	NC_007779[-]4363375-4364709	25	0.96	1.65	23	0.72	1.27	87	3.04	5.52	36	1.31	2.21	60	2.17	3.91	36	1.34	2.21	18	0.69	1.2	1	0.05	0.1	26	1.1	1.72	13	0.65	1.08	23	0.78	1.25	11	0.33	0.64	37	0.83	1.22	20	0.48	0.74	30	0.63	0.95	36	0.77	1.17
Y75_RS21575	NC_007779[-]4365074-4366612	315	10.5	18.08	298	8.03	14.25	175	5.31	9.63	153	4.82	8.13	254	7.96	14.37	281	9.07	14.95	801	26.69	46.19	323	14.69	26.93	147	5.36	8.42	121	5.28	8.7	252	7.4	11.88	116	3.01	5.82	1049	20.33	30.06	669	14.03	21.42	824	15.1	22.66	608	11.27	17.16
Y75_RS00205	NC_007779[-]39244-40386	294	13.19	22.72	344	12.48	22.15	275	11.23	20.38	183	7.76	13.1	320	13.5	24.37	282	12.26	20.21	241	10.81	18.71	189	11.57	21.22	447	21.95	34.47	201	11.81	19.47	437	17.28	27.73	159	5.55	10.73	432	11.27	16.67	513	14.49	22.12	485	11.97	17.96	520	12.97	19.76
Y75_RS00200	NC_007779[-]37898-39115	125	5.27	9.07	147	5	8.88	143	5.48	9.95	109	4.34	7.32	152	6.01	10.86	191	7.79	12.84	106	4.46	7.72	100	5.74	10.53	231	10.64	16.71	135	7.44	12.27	294	10.91	17.51	118	3.86	7.47	390	9.55	14.12	451	11.95	18.25	343	7.94	11.92	532	12.45	18.97
Y75_RS00195	NC_007779[-]36271-37824	150	4.95	8.53	184	4.91	8.71	170	5.11	9.27	97	3.03	5.11	173	5.37	9.69	120	3.83	6.32	88	2.91	5.03	94	4.23	7.76	201	7.26	11.4	143	6.18	10.19	260	7.56	12.13	100	2.56	4.96	433	8.31	12.29	474	9.84	15.03	477	8.66	12.99	652	11.96	18.22
Y75_RS00190	NC_007779[-]35377-36162	13	0.85	1.46	15	0.79	1.4	33	1.96	3.56	24	1.48	2.5	19	1.16	2.1	30	1.9	3.13	10	0.65	1.13	5	0.45	0.82	19	1.36	2.13	19	1.63	2.68	18	1.03	1.66	12	0.61	1.18	22	0.83	1.23	35	1.43	2.19	31	1.11	1.67	27	0.98	1.49
Y75_RS00185	NC_007779[-]34781-35371	74	6.42	11.06	40	2.81	4.98	73	5.76	10.46	60	4.92	8.3	101	8.24	14.88	64	5.38	8.87	21	1.82	3.15	7	0.83	1.52	16	1.52	2.39	16	1.82	3	25	1.91	3.07	15	1.01	1.96	80	4.04	5.97	97	5.3	8.09	113	5.39	8.09	130	6.27	9.55
Y75_RS00180	NC_007779[+]34300-34695	178	23.05	39.71	115	12.04	21.37	192	22.63	41.07	233	28.52	48.13	216	26.3	47.48	240	30.1	49.63	239	30.95	53.56	217	38.35	70.31	355	50.32	79.01	516	87.47	144.24	377	43.04	69.05	251	25.27	48.9	248	18.68	27.62	193	15.73	24.02	738	52.57	78.89	319	22.97	34.99
Y75_RS00210	NC_007779[-]40417-41931	53	1.79	3.09	41	1.12	1.99	92	2.83	5.14	50	1.6	2.7	69	2.19	3.96	40	1.31	2.16	5	0.17	0.29	7	0.32	0.59	14	0.52	0.81	19	0.84	1.39	23	0.69	1.1	7	0.19	0.36	67	1.32	1.95	80	1.7	2.6	80	1.49	2.24	66	1.24	1.89
Y75_RS00640	NC_007779[-]142008-142670	2378	183.96	316.87	3578	223.77	397.1	2583	181.84	330.01	2415	176.54	297.97	2058	149.66	270.21	3095	231.82	382.3	2444	189.03	327.15	2293	242.05	443.78	3627	307.05	482.14	2718	275.21	453.8	5016	341.99	548.72	2776	166.95	323.05	11665	524.7	775.83	10836	527.55	805.53	8578	364.99	547.68	7249	311.76	474.88
Y75_RS00165	NC_007779[+]29651-30799	3044	135.88	234.05	2845	102.67	182.19	449	18.24	33.1	696	29.36	49.55	975	40.91	73.87	555	23.99	39.56	5604	250.11	432.86	5521	336.28	616.56	14996	732.54	1150.24	4134	241.53	398.27	9657	379.92	609.58	886	30.74	59.49	26620	690.92	1021.61	19735	554.41	846.54	24946	612.48	919.04	10192	252.92	385.26
Y75_RS00170	NC_007779[+]30817-34038	17638	280.77	483.63	13148	169.21	300.27	3873	56.11	101.82	2468	37.13	62.66	2860	42.8	77.27	2914	44.92	74.07	9695	154.31	267.05	7311	158.8	291.16	18862	328.58	515.94	8308	173.1	285.43	14781	207.37	332.73	2961	36.64	70.9	51959	480.92	711.1	53056	531.52	811.59	72743	636.9	955.69	26066	230.67	351.37
Y75_RS14370	NC_007779[-]2877511-2878428	201	11.23	19.34	179	8.09	14.35	278	14.13	25.65	173	9.14	15.42	233	12.23	22.09	181	9.79	16.15	96	5.36	9.28	64	4.88	8.95	74	4.52	7.1	83	6.07	10.01	122	6.01	9.64	48	2.08	4.03	349	11.33	16.76	289	10.16	15.52	318	9.77	14.66	245	7.61	11.59
Y75_RS14365	NC_007779[-]2877225-2877509	50	9	15.5	45	6.55	11.62	83	13.59	24.67	44	7.48	12.63	42	7.11	12.83	32	5.58	9.2	89	16.01	27.71	50	12.28	22.51	53	10.44	16.39	32	7.54	12.43	69	10.94	17.56	33	4.61	8.93	54	5.65	8.35	45	5.1	7.78	35	3.47	5.2	35	3.5	5.33
Y75_RS14400	NC_007779[-]2883209-2885875	106	2.04	3.51	114	1.78	3.15	170	2.98	5.4	174	3.16	5.34	230	4.16	7.51	241	4.49	7.4	119	2.29	3.96	105	2.75	5.05	129	2.71	4.26	163	4.11	6.77	209	3.54	5.68	99	1.48	2.86	281	3.14	4.65	320	3.87	5.91	256	2.71	4.06	996	10.65	16.22
Y75_RS14380	NC_007779[-]2879030-2879704	66	5.02	8.64	71	4.36	7.74	138	9.54	17.32	66	4.74	8	145	10.36	18.7	103	7.58	12.5	93	7.07	12.23	78	8.09	14.83	110	9.15	14.36	74	7.36	12.14	225	15.07	24.18	57	3.37	6.52	123	5.44	8.04	135	6.46	9.86	155	6.48	9.72	120	5.07	7.72
Y75_RS14375	NC_007779[-]2878444-2879043	90	7.69	13.25	86	5.95	10.55	152	11.83	21.46	102	8.24	13.91	146	11.73	21.18	118	9.77	16.11	111	9.49	16.42	57	6.65	12.19	195	18.24	28.64	109	12.2	20.11	248	18.68	29.98	86	5.72	11.06	175	8.7	12.86	130	6.99	10.68	178	8.37	12.56	134	6.37	9.7
Y75_RS14385	NC_007779[-]2879707-2880798	52	2.44	4.21	63	2.39	4.25	92	3.93	7.14	61	2.71	4.57	101	4.46	8.05	87	3.95	6.52	57	2.68	4.63	51	3.27	5.99	80	4.11	6.46	33	2.03	3.35	83	3.43	5.51	35	1.28	2.47	151	4.13	6.1	169	5	7.63	149	3.85	5.78	157	4.1	6.24
Y75_RS14395	NC_007779[-]2881286-2882794	32	1.09	1.87	37	1.01	1.8	80	2.47	4.49	61	1.96	3.31	68	2.17	3.92	33	1.09	1.79	27	0.92	1.59	34	1.58	2.89	22	0.82	1.28	21	0.93	1.54	52	1.56	2.5	25	0.66	1.28	100	1.97	2.92	88	1.88	2.87	81	1.51	2.27	121	2.28	3.48
Y75_RS14390	NC_007779[-]2880811-2881293	16	1.7	2.93	20	1.72	3.05	39	3.77	6.84	26	2.61	4.4	36	3.59	6.49	22	2.26	3.73	36	3.82	6.61	26	3.77	6.91	36	4.18	6.57	17	2.37	3.9	35	3.28	5.26	26	2.14	4.15	22	1.36	2.01	36	2.4	3.67	35	2.05	3.07	49	2.9	4.41
Y75_RS05100	NC_007779[+]1040867-1040959	854	470.97	811.26	368	164.07	291.16	1064	534.02	969.13	70	36.48	61.57	827	428.73	774.08	362	193.31	318.78	495	272.94	472.37	132	99.33	182.12	62	37.42	58.75	37	26.71	44.04	179	87.01	139.6	127	54.45	105.36	537	172.2	254.62	488	169.37	258.62	513	155.61	233.5	133	40.77	62.11
Y75_RS10435	NC_007779[-]2062101-2063051	810	43.69	75.25	307	13.38	23.75	799	39.22	71.17	406	20.69	34.92	1101	55.82	100.78	393	20.52	33.84	549	29.6	51.23	167	12.29	22.53	1442	85.1	133.63	1219	86.05	141.89	1608	76.44	122.64	310	13	25.15	1943	60.93	90.09	1065	36.14	55.19	10341	306.75	460.29	1257	37.69	57.41
Y75_RS05215	NC_007779[-]1063277-1064197	2864	159.49	274.73	7673	345.45	613.03	5461	276.76	502.27	824	43.36	73.19	13888	727.02	1312.64	6246	336.79	555.4	6863	382.13	661.33	4059	308.43	565.5	4829	294.29	462.1	1287	93.81	154.69	17419	854.93	1371.74	4899	212.09	410.4	8484	274.71	406.2	14760	517.3	789.87	3648	111.74	167.67	1568	48.54	73.94
Y75_RS05210	NC_007779[-]1062972-1063277	878	147.16	253.49	2502	339.04	601.64	1605	244.82	444.3	306	48.47	81.8	4757	749.51	1353.25	1873	303.97	501.28	378	63.35	109.63	344	78.68	144.25	213	39.07	61.35	64	14.04	23.15	1150	169.88	272.57	421	54.86	106.15	1603	156.23	231	2528	266.67	407.18	689	63.52	95.31	374	34.85	53.08
Y75_RS18700	NC_007779[-]3769974-3771038	30	1.45	2.49	29	1.13	2	74	3.25	5.89	37	1.68	2.84	70	3.17	5.72	49	2.29	3.77	36	1.73	3	29	1.9	3.49	154	8.11	12.74	57	3.59	5.92	98	4.16	6.67	32	1.2	2.32	82	2.3	3.4	73	2.21	3.38	103	2.73	4.09	91	2.44	3.71
Y75_RS18535	NC_007779[-]3738708-3739175	74	8.11	13.97	78	6.91	12.26	124	12.37	22.44	71	7.35	12.41	102	10.51	18.97	73	7.74	12.77	110	12.05	20.86	45	6.73	12.34	138	16.55	25.99	95	13.63	22.47	180	17.39	27.9	30	2.56	4.95	93	5.92	8.76	139	9.59	14.64	132	7.96	11.94	164	9.99	15.22
Y75_RS18530	NC_007779[-]3738072-3738659	134	11.69	20.13	109	7.69	13.64	178	14.13	25.64	105	8.66	14.61	137	11.23	20.28	115	9.71	16.02	182	15.87	27.47	48	5.71	10.47	105	10.02	15.74	71	8.11	13.37	96	7.38	11.84	34	2.3	4.46	128	6.49	9.6	151	8.29	12.66	171	8.2	12.31	177	8.58	13.07
Y75_RS15915	NC_007779[+]3200547-3201785	2080	86.1	148.31	3127	104.65	185.71	2101	79.15	143.64	1613	63.1	106.5	3316	129.03	232.97	5174	207.38	341.99	1770	73.26	126.78	1718	97.04	177.92	1698	76.92	120.78	1240	67.19	110.79	3595	131.16	210.44	2761	88.85	171.93	6432	154.81	228.91	5846	152.3	232.55	3985	90.73	136.15	4356	100.25	152.7
Y75_RS11545	NC_007779[-]2300355-2300972	224	18.59	32.02	185	12.41	22.03	167	12.61	22.89	99	7.76	13.1	201	15.68	28.31	158	12.7	20.94	172	14.27	24.7	88	9.96	18.27	144	13.08	20.54	74	8.04	13.25	182	13.31	21.36	95	6.13	11.86	409	19.73	29.18	202	10.55	16.11	263	12	18.01	278	12.83	19.54
Y75_RS11540	NC_007779[-]2299696-2300358	89	6.89	11.86	83	5.19	9.21	53	3.73	6.77	45	3.29	5.55	76	5.53	9.98	71	5.32	8.77	44	3.4	5.89	36	3.8	6.97	52	4.4	6.91	13	1.32	2.17	34	2.32	3.72	33	1.98	3.84	315	14.17	20.95	197	9.59	14.64	196	8.34	12.51	214	9.2	14.02
Y75_RS11535	NC_007779[-]2298917-2299654	123	8.55	14.72	181	10.17	18.05	134	8.47	15.38	124	8.14	13.74	135	8.82	15.92	150	10.1	16.65	94	6.53	11.3	56	5.31	9.74	81	6.16	9.67	62	5.64	9.3	158	9.68	15.53	59	3.19	6.17	453	18.31	27.07	212	9.27	14.16	408	15.59	23.4	289	11.17	17.01
Y75_RS11530	NC_007779[-]2298711-2298920	48	11.72	20.19	53	10.46	18.57	40	8.89	16.13	36	8.31	14.02	44	10.1	18.24	30	7.09	11.7	30	7.33	12.68	22	7.33	13.44	16	4.27	6.71	14	4.48	7.38	28	6.03	9.67	11	2.09	4.04	55	7.81	11.55	32	4.92	7.51	52	6.98	10.48	31	4.21	6.41
Y75_RS11525	NC_007779[-]2298235-2298714	194	20.73	35.71	191	16.5	29.28	212	20.61	37.41	142	14.34	24.2	161	16.17	29.2	132	13.66	22.52	85	9.08	15.72	69	10.06	18.45	171	20	31.4	78	10.91	17.99	164	15.44	24.78	68	5.65	10.93	181	11.25	16.63	128	8.61	13.14	148	8.7	13.05	152	9.03	13.75
Y75_RS11520	NC_007779[-]2296295-2298238	446	11.77	20.27	421	8.98	15.94	403	9.68	17.56	272	6.78	11.45	344	8.53	15.4	290	7.41	12.22	142	3.74	6.48	100	3.6	6.6	133	3.84	6.03	65	2.24	3.7	152	3.53	5.67	80	1.64	3.18	832	12.76	18.87	607	10.08	15.39	701	10.17	15.26	655	9.6	14.63
Y75_RS11510	NC_007779[-]2294692-2295744	347	16.9	29.11	337	13.27	23.55	310	13.74	24.94	215	9.89	16.7	230	10.53	19.01	241	11.36	18.74	192	9.35	16.18	132	8.77	16.08	161	8.58	13.48	159	10.13	16.71	220	9.44	15.15	159	6.02	11.65	511	14.47	21.4	576	17.66	26.96	456	12.22	18.33	682	18.47	28.13
Y75_RS19650	NC_007779[+]3971227-3972624	127	4.66	8.03	165	4.89	8.68	284	9.48	17.21	73	2.53	4.27	301	10.38	18.74	134	4.76	7.85	57	2.09	3.62	55	2.75	5.05	92	3.69	5.8	68	3.26	5.38	217	7.02	11.26	46	1.31	2.54	193	4.12	6.09	323	7.46	11.39	142	2.87	4.3	145	2.95	4.5
Y75_RS00825	NC_007779[+]182463-183620	111	4.92	8.47	129	4.62	8.2	167	6.73	12.22	277	11.59	19.57	129	5.37	9.7	274	11.75	19.38	100	4.43	7.66	91	5.5	10.08	111	5.38	8.45	188	10.9	17.97	142	5.54	8.89	126	4.34	8.4	336	8.65	12.79	355	9.9	15.11	317	7.72	11.59	701	17.26	26.29
Y75_RS11240	NC_007779[+]2235178-2236062	1843	106.81	183.98	489	22.91	40.66	3248	171.3	310.88	911	49.89	84.21	2843	154.88	279.64	1031	57.86	95.41	1484	85.99	148.82	274	21.67	39.73	1726	109.46	171.88	1193	90.5	149.22	1875	95.77	153.66	1285	57.89	112.03	3174	106.96	158.15	1454	53.03	80.97	3688	117.56	176.4	3364	108.38	165.09
Y75_RS09400	NC_007779[+]1872099-1873574	83	2.89	4.97	37	1.04	1.84	532	16.82	30.53	19	0.62	1.05	756	24.7	44.59	62	2.09	3.44	43	1.5	2.59	16	0.76	1.39	114	4.34	6.81	16	0.73	1.2	252	7.72	12.38	21	0.57	1.1	102	2.06	3.05	91	1.99	3.04	711	13.59	20.39	51	0.98	1.5
Y75_RS17510	NC_007779[-]3525996-3526751	77	5.22	9	97	5.32	9.44	88	5.43	9.86	91	5.84	9.85	90	5.74	10.36	125	8.21	13.54	87	5.9	10.21	54	5	9.17	157	11.65	18.3	91	8.08	13.32	188	11.24	18.04	85	4.48	8.67	340	13.41	19.83	568	24.25	37.03	372	13.88	20.83	443	16.71	25.45
Y75_RS00885	NC_007779[+]195677-196534	1617	96.66	166.5	1886	91.14	161.74	1205	65.56	118.97	1536	86.76	146.44	1147	64.45	116.37	1974	114.26	188.42	727	43.45	75.2	815	66.48	121.88	413	27.02	42.42	476	37.24	61.41	645	33.98	54.52	596	27.69	53.59	4596	159.74	236.2	5696	214.29	327.2	3577	117.61	176.48	7500	249.25	379.66
Y75_RS04150	NC_007779[-]830394-831065	368	28.09	48.38	164	10.12	17.96	597	41.46	75.25	130	9.37	15.82	984	70.6	127.47	298	22.02	36.32	1339	102.18	176.84	102	10.62	19.48	1269	105.99	166.43	265	26.47	43.65	2060	138.57	222.33	263	15.61	30.2	1853	82.23	121.59	426	20.46	31.24	1025	43.03	64.57	279	11.84	18.03
Y75_RS09115	NC_007779[-]1815135-1815398	55	10.69	18.41	88	13.82	24.53	50	8.84	16.04	26	4.78	8.06	76	13.88	25.06	89	16.74	27.61	28	5.44	9.41	13	3.45	6.32	25	5.32	8.35	23	5.85	9.64	26	4.45	7.14	22	3.32	6.43	75	8.47	12.53	83	10.15	15.5	80	8.55	12.83	80	8.64	13.16
Y75_RS09130	NC_007779[-]1818862-1820214	163	6.18	10.64	177	5.43	9.63	200	6.9	12.52	156	5.59	9.43	171	6.09	11	151	5.54	9.14	138	5.23	9.05	151	7.81	14.32	237	9.83	15.44	132	6.55	10.8	207	6.92	11.1	117	3.45	6.67	341	7.51	11.11	358	8.54	13.04	251	5.23	7.85	293	6.18	9.41
Y75_RS08750	NC_007779[+]1743127-1744275	6950	310.23	534.38	8884	320.6	568.93	15399	625.56	1135.26	3714	156.67	264.42	18965	795.79	1436.81	9981	431.39	711.4	15195	678.16	1173.67	6940	422.71	775.02	9731	475.35	746.4	3071	179.43	295.86	28995	1140.71	1830.26	4206	145.95	282.43	49668	1289.12	1906.13	15354	431.33	658.61	44187	1084.88	1627.89	7130	176.94	269.52
Y75_RS16550	NC_007779[-]3330437-3331609	4835	211.4	364.15	9668	341.76	606.47	2577	102.55	186.1	3812	157.51	265.84	2610	107.28	193.69	4534	191.95	316.55	983	42.97	74.37	1749	104.35	191.32	593	28.37	44.55	1307	74.8	123.34	750	28.9	46.37	2339	79.51	153.85	4253	108.13	159.88	7622	209.74	320.26	3195	76.84	115.3	6338	154.07	234.68
Y75_RS06375	NC_007779[-]1272326-1273426	3879	180.7	311.26	623	23.46	41.64	651	27.6	50.09	381	16.77	28.31	514	22.51	40.64	458	20.66	34.07	1238	57.66	99.79	378	24.03	44.05	509	25.95	40.74	1039	63.35	104.46	704	28.91	46.38	762	27.6	53.4	4590	124.32	183.83	2769	81.18	123.96	3959	101.44	152.21	2725	70.57	107.5
Y75_RS06380	NC_007779[+]1273696-1273926	184	40.85	70.37	418	75.03	133.15	313	63.25	114.78	63	13.22	22.31	541	112.92	203.87	465	99.97	164.86	312	69.26	119.87	312	94.53	173.31	427	103.75	162.91	116	33.71	55.59	1451	283.94	455.58	387	66.8	129.26	269	34.73	51.35	312	43.6	66.57	101	12.34	18.51	65	8.02	12.22
Y75_RS06385	NC_007779[+]1274084-1274779	1411	103.97	179.1	1627	96.93	172.01	965	64.72	117.45	450	31.34	52.89	1552	107.51	194.11	1194	85.19	140.49	707	52.09	90.15	559	56.21	103.06	599	48.31	75.85	240	23.15	38.17	1289	83.71	134.32	511	29.28	56.65	2936	125.8	186.01	2779	128.88	196.79	3438	139.35	209.1	874	35.81	54.54
Y75_RS09140	NC_007779[-]1821169-1821519	91	13.29	22.9	106	12.52	22.22	101	13.43	24.37	74	10.22	17.25	97	13.33	24.06	89	12.59	20.77	46	6.72	11.63	39	7.78	14.26	148	23.67	37.16	62	11.86	19.55	111	14.3	22.94	37	4.2	8.13	31	2.63	3.89	27	2.48	3.79	19	1.53	2.29	24	1.95	2.97
Y75_RS09150	NC_007779[-]1823013-1823333	82	13.1	22.57	119	15.37	27.28	72	10.47	19	94	14.19	23.95	108	16.22	29.29	137	21.19	34.95	129	20.61	35.67	95	20.71	37.97	73	12.76	20.04	177	37.02	61.04	207	29.15	46.77	139	17.27	33.41	175	16.26	24.04	186	18.7	28.56	203	17.84	26.77	216	19.19	29.23
Y75_RS09145	NC_007779[-]1821570-1822928	92	3.47	5.98	146	4.46	7.91	165	5.66	10.28	154	5.49	9.27	189	6.71	12.11	189	6.91	11.39	51	1.92	3.33	37	1.9	3.49	45	1.86	2.92	64	3.16	5.21	88	2.93	4.7	61	1.79	3.46	184	4.04	5.97	275	6.53	9.97	164	3.41	5.11	298	6.25	9.52
Y75_RS09125	NC_007779[-]1818100-1818849	381	26.05	44.88	400	22.11	39.24	447	27.82	50.49	313	20.23	34.14	332	21.34	38.53	333	22.05	36.36	162	11.08	19.17	153	14.28	26.18	121	9.06	14.22	82	7.34	12.1	169	10.18	16.34	142	7.55	14.61	831	33.04	48.86	796	34.26	52.31	544	20.46	30.7	502	19.08	29.07
Y75_RS09135	NC_007779[-]1820319-1821158	125	7.63	13.15	152	7.5	13.31	181	10.06	18.25	114	6.58	11.1	157	9.01	16.27	91	5.38	8.87	242	14.77	25.57	105	8.75	16.04	101	6.75	10.6	103	8.23	13.57	210	11.3	18.13	63	2.99	5.79	395	14.03	20.74	327	12.57	19.19	332	11.15	16.73	282	9.57	14.58
Y75_RS09955	NC_007779[-]1975074-1977038	70	1.83	3.15	71	1.5	2.66	7455	177.08	321.37	9316	229.78	387.82	3097	75.99	137.2	6556	165.69	273.24	81	2.11	3.66	30	1.07	1.96	19634	560.82	880.6	12556	428.96	707.33	17084	393	630.57	10079	204.52	395.75	201	3.05	4.51	178	2.92	4.46	11600	166.53	249.89	29141	422.86	644.11
Y75_RS09930	NC_007779[-]1969166-1970215	32	1.56	2.69	32	1.26	2.24	1742	77.44	140.53	2915	134.55	227.1	848	38.94	70.3	1820	86.08	141.95	24	1.17	2.03	15	1	1.83	4029	215.37	338.18	1915	122.44	201.89	2636	113.48	182.08	1370	52.02	100.67	71	2.02	2.98	64	1.96	3	2186	58.73	88.13	7496	203.56	310.07
Y75_RS09935	NC_007779[-]1970218-1971078	40	2.38	4.1	33	1.59	2.82	2229	120.84	219.3	3166	178.22	300.8	856	47.93	86.54	2134	123.09	202.98	59	3.51	6.08	26	2.11	3.87	7483	487.81	765.96	3342	260.58	429.67	6334	332.54	533.56	1873	86.74	167.84	78	2.7	3.99	66	2.48	3.78	2879	94.33	141.54	9808	324.81	494.76
Y75_RS09950	NC_007779[-]1974550-1975053	73	7.43	12.8	54	4.44	7.88	3705	343.12	622.7	4658	447.93	756.02	1685	161.19	291.03	3764	370.88	611.62	66	6.71	11.62	29	4.03	7.38	8120	904.28	1419.91	6350	845.81	1394.68	9109	816.98	1310.84	4333	342.79	663.32	119	7.04	10.41	76	4.87	7.43	4818	269.68	404.66	10297	582.55	887.36
Y75_RS09925	NC_007779[-]1968762-1969151	35	4.6	7.93	41	4.36	7.74	1578	188.86	342.74	3084	383.26	646.87	681	84.19	152	1667	212.27	350.05	52	6.84	11.83	28	5.02	9.21	2621	377.2	592.29	2161	371.98	613.37	2644	306.46	491.71	1916	195.89	379.05	41	3.14	4.64	24	1.98	3.03	955	69.08	103.66	2545	186.07	283.43
Y75_RS09920	NC_007779[-]1968107-1968751	86	6.84	11.78	81	5.21	9.24	2417	174.91	317.42	4649	349.34	589.61	1071	80.05	144.54	2655	204.42	337.11	57	4.53	7.84	37	4.01	7.36	3999	347.99	546.42	2454	255.41	421.16	3055	214.1	343.53	2445	151.14	292.47	271	12.53	18.53	153	7.66	11.69	4349	190.21	285.42	13931	615.85	938.08
Y75_RS20585	NC_007779[+]4170563-4173256	720	13.71	23.61	830	12.77	22.67	644	11.16	20.25	453	8.15	13.76	599	10.72	19.36	531	9.79	16.14	507	9.65	16.7	328	8.52	15.62	357	7.44	11.68	280	6.98	11.51	597	10.02	16.07	309	4.57	8.85	1375	15.22	22.51	1172	14.04	21.44	839	8.78	13.18	844	8.93	13.61
Y75_RS03510	NC_007779[+]708756-710162	38	1.39	2.39	28	0.82	1.46	78	2.59	4.7	66	2.28	3.84	65	2.23	4.02	56	1.98	3.26	23	0.84	1.45	17	0.85	1.55	75	2.99	4.7	206	9.83	16.21	78	2.51	4.02	82	2.33	4.5	51	1.08	1.6	89	2.04	3.12	58	1.16	1.74	104	2.11	3.21
Y75_RS03515	NC_007779[+]710212-710538	78	12.23	21.07	79	10.02	17.78	89	12.7	23.05	28	4.15	7	87	12.83	23.16	50	7.59	12.52	91	14.27	24.7	24	5.14	9.42	61	10.47	16.44	44	9.03	14.89	45	6.22	9.98	18	2.2	4.25	102	9.3	13.75	182	17.96	27.43	74	6.38	9.58	214	18.66	28.42
Y75_RS09170	NC_007779[+]1825229-1826116	375	21.66	37.31	557	26.01	46.15	334	17.56	31.86	217	11.84	19.99	493	26.77	48.33	368	20.58	33.94	420	24.26	41.98	263	20.73	38	430	27.18	42.68	180	13.61	22.44	479	24.38	39.12	190	8.53	16.51	1797	60.35	89.23	1932	70.23	107.23	1431	45.46	68.21	1778	57.09	86.96
Y75_RS22050	NC_007779[+]4453372-4453722	131	19.14	32.97	108	12.76	22.64	167	22.21	40.3	125	17.26	29.13	131	17.99	32.49	102	14.43	23.8	61	8.91	15.42	39	7.78	14.26	59	9.43	14.81	43	8.22	13.56	51	6.57	10.54	32	3.63	7.03	310	26.34	38.94	203	18.67	28.5	224	18	27.01	286	23.23	35.39
Y75_RS22045	NC_007779[+]4453127-4453378	82	16.69	28.75	64	10.53	18.69	119	22.04	40	85	16.35	27.59	83	15.88	28.67	46	9.07	14.95	354	72.04	124.67	160	44.44	81.47	279	62.14	97.57	473	126	207.77	389	69.78	111.96	128	20.25	39.19	41	4.85	7.17	49	6.27	9.58	43	4.81	7.22	64	7.24	11.03
Y75_RS11310	NC_007779[-]2248112-2250103	282	7.26	12.51	380	7.91	14.04	427	10.01	18.16	235	5.72	9.65	344	8.32	15.03	249	6.21	10.24	177	4.56	7.89	107	3.76	6.89	303	8.54	13.41	571	19.24	31.73	404	9.17	14.71	325	6.51	12.59	664	9.94	14.7	679	11	16.8	454	6.43	9.65	626	8.96	13.65
Y75_RS03205	NC_007779[-]650021-651079	65	3.15	5.42	71	2.78	4.93	79	3.48	6.32	33	1.51	2.55	69	3.14	5.67	43	2.02	3.33	114	5.52	9.55	29	1.91	3.51	65	3.45	5.41	24	1.52	2.51	60	2.56	4.11	22	0.83	1.6	67	1.89	2.79	42	1.28	1.95	63	1.68	2.52	29	0.78	1.19
Y75_RS03200	NC_007779[-]649710-650006	11	1.9	3.27	6	0.84	1.49	27	4.24	7.7	14	2.29	3.86	16	2.6	4.69	14	2.34	3.86	3	0.52	0.9	3	0.71	1.3	7	1.32	2.08	3	0.68	1.12	5	0.76	1.22	5	0.67	1.3	14	1.41	2.08	23	2.5	3.82	18	1.71	2.57	17	1.63	2.49
Y75_RS03195	NC_007779[-]648805-649713	49	2.76	4.76	41	1.87	3.32	89	4.57	8.29	51	2.72	4.59	52	2.76	4.98	53	2.9	4.78	44	2.48	4.3	30	2.31	4.23	45	2.78	4.36	36	2.66	4.38	67	3.33	5.35	12	0.53	1.02	122	4	5.92	97	3.44	5.26	94	2.92	4.38	86	2.7	4.11
Y75_RS03190	NC_007779[-]647262-648794	60	2.01	3.46	44	1.19	2.11	105	3.2	5.8	90	2.84	4.8	84	2.64	4.77	55	1.78	2.94	26	0.87	1.51	20	0.91	1.67	42	1.53	2.41	12	0.53	0.87	26	0.77	1.23	27	0.7	1.36	78	1.51	2.24	65	1.37	2.09	54	0.99	1.49	55	1.02	1.56
Y75_RS03180	NC_007779[-]645854-646732	20	1.17	2.01	26	1.23	2.18	41	2.18	3.95	23	1.27	2.14	28	1.53	2.77	26	1.47	2.42	21	1.22	2.12	14	1.11	2.04	21	1.34	2.11	21	1.6	2.64	36	1.85	2.97	12	0.54	1.05	49	1.66	2.46	29	1.07	1.63	41	1.31	1.97	40	1.3	1.98
Y75_RS03175	NC_007779[-]644340-645803	100	3.5	6.03	103	2.92	5.18	145	4.62	8.39	68	2.25	3.8	121	3.98	7.19	88	2.98	4.92	61	2.14	3.7	37	1.77	3.24	60	2.3	3.61	44	2.02	3.33	83	2.56	4.11	28	0.76	1.48	122	2.48	3.67	124	2.73	4.17	125	2.41	3.61	108	2.1	3.2
Y75_RS03185	NC_007779[-]646707-647258	29	2.69	4.64	14	1.05	1.87	75	6.34	11.51	43	3.77	6.37	47	4.1	7.41	39	3.51	5.79	7	0.65	1.13	7	0.89	1.63	9	0.92	1.44	6	0.73	1.2	16	1.31	2.1	6	0.43	0.84	33	1.79	2.64	25	1.46	2.23	47	2.4	3.6	38	1.96	2.99
Y75_RS00790	NC_007779[+]175107-176528	1876	67.66	116.55	1384	40.36	71.62	1011	33.18	60.22	771	26.28	44.35	1651	55.98	101.07	1836	64.12	105.74	1770	63.83	110.47	766	37.7	69.12	887	35.01	54.97	511	24.12	39.78	1372	43.61	69.98	981	27.51	53.23	2306	48.36	71.51	2303	52.28	79.82	1489	29.54	44.32	1656	33.21	50.58
Y75_RS08385	NC_007779[+]1666993-1668285	235	9.32	16.06	226	7.25	12.86	184	6.64	12.05	167	6.26	10.57	196	7.31	13.2	286	10.98	18.11	228	9.04	15.65	98	5.31	9.73	152	6.6	10.36	111	5.76	9.5	176	6.15	9.87	79	2.43	4.71	812	18.73	27.69	648	16.18	24.7	376	8.2	12.31	520	11.47	17.47
Y75_RS04595	NC_007779[+]923686-925962	15545	350.14	603.13	18297	333.2	591.28	16646	341.22	619.25	11129	236.89	399.82	17460	369.69	667.49	13307	290.23	478.61	12153	273.7	473.68	6426	197.51	362.12	10330	254.63	399.83	8747	257.88	425.23	13914	276.22	443.2	8301	145.35	281.27	32280	422.77	625.12	31102	440.89	673.21	19856	246	369.13	18079	226.39	344.85
Y75_RS13585	NC_007779[-]2730256-2732829	53897	1073.93	1849.87	42864	690.5	1225.34	15079	273.44	496.23	5480	103.19	174.16	47335	886.62	1600.81	7926	152.92	252.18	85672	1706.8	2953.89	30947	841.42	1542.71	17430	380.07	596.79	8417	219.52	361.98	25408	446.2	715.93	5942	92.04	178.11	118882	1377.35	2036.59	19351	242.66	370.53	32824	359.74	539.8	7207	79.84	121.61
Y75_RS02250	NC_007779[+]455901-456524	4731	388.85	669.81	7622	506.49	898.79	3880	290.23	526.71	3823	296.94	501.17	5601	432.76	781.35	5424	431.67	711.87	7678	630.98	1092.01	4843	543.17	995.88	3780	340	533.88	3622	389.66	642.53	7038	509.84	818.04	5472	349.65	676.59	13244	632.95	935.9	10220	528.67	807.23	8998	406.79	610.4	8118	370.95	565.04
Y75_RS04590	NC_007779[+]923335-923655	970	154.98	266.96	1351	174.52	309.69	1120	162.86	295.55	631	95.27	160.8	1007	151.25	273.08	776	120.05	197.98	1252	200.01	346.15	816	177.9	326.18	1021	178.52	280.32	859	179.64	296.22	1548	217.99	349.76	445	55.27	106.96	642	59.64	88.19	538	54.1	82.6	354	31.11	46.68	238	21.14	32.2
Y75_RS02255	NC_007779[+]456650-457924	13708	551.42	949.84	24485	796.29	1413.07	8383	306.89	556.94	7916	300.91	507.88	14331	541.91	978.43	19883	774.44	1277.13	14240	572.74	991.21	14029	770.05	1411.86	5125	225.61	354.26	6696	352.56	581.35	13837	490.57	787.12	13188	412.42	798.05	28292	661.74	978.47	31200	789.87	1206.07	15400	340.73	511.28	18346	410.28	624.96
Y75_RS06565	NC_007779[-]1308899-1310359	1701	59.71	102.86	2021	57.36	101.79	2588	82.68	150.05	2001	66.38	112.04	2029	66.96	120.89	1904	64.72	106.73	2029	71.22	123.25	1329	63.66	116.72	1998	76.76	120.53	1766	81.14	133.8	2863	88.58	142.13	1411	38.51	74.51	4188	85.48	126.4	3062	67.65	103.3	4029	77.79	116.73	3604	70.34	107.14
Y75_RS04115	NC_007779[-]822920-824161	308	12.72	21.91	1092	36.46	64.7	73	2.74	4.98	34	1.33	2.24	1347	52.29	94.41	1210	48.38	79.79	308	12.72	22.01	570	32.12	58.89	65	2.94	4.61	36	1.95	3.21	1776	64.64	103.71	1239	39.78	76.97	1317	31.62	46.76	1941	50.45	77.03	81	1.84	2.76	83	1.9	2.9
Y75_RS05475	NC_007779[+]1107872-1109353	791	27.37	47.15	1771	49.55	87.93	776	24.44	44.35	509	16.65	28.1	1577	51.3	92.63	1209	40.51	66.81	460	15.92	27.55	504	23.8	43.64	323	12.23	19.21	171	7.74	12.77	900	27.45	44.05	478	12.86	24.89	3529	71.01	105	4959	108.01	164.92	1752	33.35	50.04	2370	45.6	69.46
Y75_RS04735	NC_007779[+]961623-962306	3224	241.74	416.41	3282	198.96	353.07	1180	80.52	146.13	1533	108.63	183.34	1899	133.86	241.68	3293	239.08	394.27	3084	231.21	400.15	1168	119.51	219.11	2004	164.44	258.21	2783	273.14	450.39	1804	119.22	191.29	1237	72.11	139.53	13818	602.46	890.81	12375	583.99	891.7	7869	324.54	486.98	12878	536.84	817.73
Y75_RS09865	NC_007779[+]1954416-1955159	462	31.85	54.86	670	37.34	66.26	432	27.11	49.19	433	28.21	47.61	598	38.75	69.97	1141	76.16	125.6	362	24.95	43.18	421	39.6	72.61	457	34.47	54.13	289	26.08	43	708	43.02	69.02	455	24.38	47.18	2025	81.17	120.02	1968	85.38	130.37	1608	60.97	91.49	1909	73.16	111.44
Y75_RS09870	NC_007779[+]1955156-1956127	661	34.88	60.08	934	39.85	70.71	577	27.71	50.28	681	33.96	57.31	787	39.04	70.48	1235	63.1	104.06	288	15.2	26.3	417	30.03	55.05	387	22.35	35.09	307	21.2	34.96	530	24.65	39.55	439	18.01	34.85	1346	41.3	61.06	1316	43.7	66.73	1280	37.15	55.74	1548	45.41	69.17
Y75_RS04790	NC_007779[+]973959-974744	807	52.66	90.71	922	48.64	86.31	832	49.41	89.66	784	48.34	81.59	756	46.37	83.73	995	62.86	103.67	736	48.02	83.1	479	42.65	78.2	813	58.06	91.16	628	53.63	88.44	1088	62.57	100.4	567	28.76	55.66	1593	60.44	89.37	1205	49.49	75.56	1231	44.18	66.3	1217	44.15	67.25
Y75_RS15275	NC_007779[-]3076127-3077515	27	1	1.72	29	0.87	1.54	113	3.8	6.89	49	1.71	2.89	72	2.5	4.51	37	1.32	2.18	11	0.4	0.7	8	0.4	0.74	30	1.21	1.9	10	0.49	0.8	20	0.65	1.04	16	0.46	0.89	30	0.64	0.95	61	1.41	2.16	33	0.67	1.01	50	1.02	1.56
Y75_RS15280	NC_007779[-]3077543-3077986	2	0.23	0.4	2	0.19	0.33	9	0.95	1.72	8	0.87	1.47	7	0.76	1.37	6	0.67	1.11	0	0	0	0	0	0	11	1.39	2.18	6	0.91	1.5	21	2.14	3.43	3	0.27	0.52	1	0.07	0.1	2	0.14	0.22	4	0.25	0.38	9	0.58	0.88
Y75_RS02530	NC_007779[-]516649-517503	3128	187.64	323.21	5456	264.6	469.55	2158	117.81	213.8	1638	92.85	156.72	3504	197.59	356.75	2381	138.29	228.06	7971	478.08	827.39	4088	334.62	613.51	3762	246.96	387.78	2500	196.29	323.67	4354	230.19	369.34	1837	85.67	165.77	5658	197.35	291.8	2516	94.99	145.04	3226	106.44	159.72	2113	70.47	107.34
Y75_RS17220	NC_007779[+]3461655-3462605	464	25.02	43.1	472	20.58	36.52	391	19.19	34.83	752	38.33	64.69	481	24.39	44.03	1150	60.05	99.03	834	44.97	77.83	540	39.74	72.86	723	42.67	67	978	69.04	113.84	815	38.74	62.16	820	34.38	66.53	1430	44.85	66.31	985	33.43	51.05	1427	42.33	63.52	1830	54.87	83.58
Y75_RS18985	NC_007779[-]3826464-3827684	1297	54.48	93.84	1555	52.81	93.71	884	33.79	61.33	1483	58.87	99.36	1002	39.57	71.44	1796	73.05	120.46	1382	58.04	100.45	920	52.73	96.68	1572	72.26	113.47	1291	70.98	117.04	1729	64.01	102.7	1085	35.43	68.56	4954	121	178.91	3300	87.24	133.21	3487	80.56	120.89	2742	64.03	97.54
Y75_RS19010	NC_007779[-]3830111-3830590	323	34.51	59.45	296	25.57	45.38	157	15.27	27.71	193	19.49	32.89	316	31.74	57.31	406	42	69.27	134	14.32	24.78	211	30.76	56.4	122	14.27	22.4	89	12.44	20.52	193	18.17	29.16	183	15.2	29.42	561	34.86	51.54	558	37.53	57.3	393	23.1	34.66	378	22.45	34.2
Y75_RS00525	NC_007779[-]112599-113219	456	37.66	64.87	612	40.87	72.52	412	30.97	56.2	336	26.22	44.26	534	41.46	74.85	564	45.1	74.38	911	75.23	130.19	629	70.89	129.97	985	89.03	139.79	722	78.05	128.7	1471	107.07	171.8	609	39.1	75.66	1467	70.45	104.17	1085	56.39	86.11	1208	54.87	82.34	985	45.23	68.89
Y75_RS20425	NC_007779[-]4141215-4142588	780	29.11	50.15	875	26.41	46.86	640	21.74	39.46	826	29.14	49.18	691	24.25	43.78	948	34.26	56.5	657	24.52	42.44	478	24.35	44.64	514	21	32.97	396	19.35	31.9	595	19.58	31.41	463	13.44	26	2721	59.05	87.32	1858	43.65	66.65	2095	43.01	64.54	1854	38.48	58.61
Y75_RS05855	NC_007779[+]1181097-1181936	1095	66.86	115.17	1979	97.69	173.36	1504	83.57	151.67	1705	98.38	166.04	1028	59	106.53	1873	110.73	182.61	759	46.33	80.19	631	52.57	96.39	981	65.55	102.93	944	75.44	124.4	1054	56.72	91.01	967	45.9	88.82	1468	52.12	77.06	1732	66.55	101.62	1289	43.29	64.96	1319	44.77	68.2
Y75_RS03315	NC_007779[-]669718-670329	409	34.28	59.04	327	22.16	39.32	234	17.85	32.39	160	12.67	21.39	261	20.56	37.12	293	23.78	39.21	418	35.03	60.62	203	23.21	42.56	239	21.92	34.42	123	13.49	22.25	312	23.05	36.98	166	10.82	20.93	1036	50.49	74.65	1217	64.19	98.01	620	28.58	42.88	868	40.44	61.6
Y75_RS06670	NC_007779[-]1329481-1330071	441	38.27	65.92	532	37.33	66.24	393	31.04	56.33	481	39.45	66.58	351	28.63	51.7	462	38.82	64.02	531	46.07	79.74	343	40.62	74.47	461	43.78	68.75	355	40.32	66.49	415	31.74	50.93	311	20.98	40.6	1156	58.33	86.25	970	52.98	80.89	966	46.11	69.19	1244	60.02	91.42
Y75_RS10460	NC_007779[-]2066616-2067359	166	11.44	19.71	135	7.52	13.35	255	16	29.03	127	8.27	13.96	209	13.54	24.45	113	7.54	12.44	80	5.51	9.54	61	5.74	10.52	40	3.02	4.74	36	3.25	5.36	92	5.59	8.97	25	1.34	2.59	728	29.18	43.15	547	23.73	36.24	718	27.22	40.85	470	18.01	27.44
Y75_RS10455	NC_007779[-]2065525-2066604	281	13.35	22.99	366	14.05	24.94	570	24.64	44.71	414	18.58	31.36	421	18.79	33.93	252	11.59	19.11	232	11.01	19.06	136	8.81	16.16	181	9.41	14.77	188	11.69	19.27	287	12.01	19.27	81	2.99	5.79	1023	28.25	41.77	761	22.75	34.73	1030	26.9	40.37	757	19.98	30.44
Y75_RS10465	NC_007779[-]2067356-2067901	138	12.96	22.33	131	9.95	17.65	251	21.46	38.94	153	13.58	22.92	162	14.31	25.83	129	11.73	19.35	157	14.75	25.52	94	12.05	22.09	107	11	17.27	74	9.1	15	138	11.42	18.33	39	2.85	5.51	545	29.76	44.01	376	22.23	33.94	529	27.33	41.01	423	22.09	33.65
Y75_RS01735	NC_007779[+]355395-356678	2113	84.4	145.39	1360	43.92	77.94	1964	71.4	129.57	1672	63.11	106.52	1189	44.65	80.61	1261	48.77	80.43	1558	62.22	107.69	750	40.88	74.95	2131	93.15	146.27	1715	89.66	147.85	1801	63.4	101.73	913	28.35	54.86	9810	227.85	336.9	8134	204.48	312.22	21860	480.28	720.67	10710	237.84	362.28
Y75_RS01730	NC_007779[+]354146-355405	780	31.75	54.69	420	13.82	24.53	519	19.23	34.89	533	20.5	34.6	386	14.77	26.67	329	12.96	21.38	565	23	39.8	230	12.77	23.42	616	27.44	43.09	657	35	57.72	642	23.04	36.96	188	5.95	11.51	5621	133.04	196.72	3826	98.01	149.66	14989	335.59	503.56	5221	118.15	179.97
Y75_RS02295	NC_007779[+]466636-467454	1083	67.82	116.82	879	44.5	78.97	617	35.17	63.82	504	29.83	50.34	535	31.49	56.86	656	39.78	65.6	999	62.55	108.25	514	43.92	80.53	413	28.3	44.44	501	41.06	67.71	468	25.83	41.44	453	22.06	42.68	1677	61.06	90.29	1704	67.15	102.54	1156	39.82	59.75	1279	44.53	67.83
Y75_RS05810	NC_007779[-]1169777-1170409	742	60.12	103.56	653	42.78	75.91	596	43.95	79.76	376	28.79	48.59	547	41.66	75.22	458	35.93	59.25	812	65.78	113.85	370	40.91	75	1901	168.56	264.68	1099	116.55	192.19	1431	102.19	163.96	479	30.17	58.38	3153	148.54	219.64	1475	75.22	114.85	1833	81.69	122.58	1589	71.58	109.03
Y75_RS02490	NC_007779[-]508099-510603	19574	400.76	690.33	8274	136.96	243.04	37095	691.2	1254.38	5079	98.27	165.86	34506	664.13	1199.09	7371	146.13	240.98	10225	209.32	362.26	6233	174.14	319.27	53855	1206.68	1894.75	33924	909.14	1499.1	58049	1047.51	1680.72	19882	316.46	612.37	9531	113.46	167.77	5718	73.68	112.5	25876	291.4	437.26	6853	78	118.82
Y75_RS09705	NC_007779[-]1925433-1926305	1582	92.94	160.1	1776	84.35	149.69	1886	100.84	183	1801	99.99	168.76	1060	58.54	105.7	1806	102.73	169.42	757	44.47	76.96	601	48.18	88.34	925	59.47	93.38	823	63.29	104.36	837	43.34	69.54	842	38.46	74.42	3435	117.34	173.5	4896	181.02	276.41	2991	96.65	145.03	6153	200.97	306.12
Y75_RS18040	NC_007779[-]3634305-3635255	764	41.2	70.97	891	38.85	68.94	685	33.62	61.01	1006	51.27	86.53	786	39.85	71.95	1690	88.25	145.54	1068	57.59	99.67	1215	89.41	163.93	548	32.34	50.78	1449	102.28	168.66	1038	49.34	79.16	811	34	65.8	2347	73.6	108.82	2144	72.77	111.11	1571	46.6	69.93	2467	73.97	112.67
Y75_RS03415	NC_007779[-]691328-692206	6529	380.96	656.21	7076	333.79	592.34	3201	169.98	308.47	2671	147.27	248.57	6123	335.84	606.37	5432	306.89	506.1	6589	384.4	665.27	3278	260.99	478.51	5803	370.54	581.83	2491	190.24	313.7	7500	385.69	618.84	2923	132.59	256.57	18115	614.59	908.75	9517	349.48	533.63	10749	344.97	517.64	8081	262.14	399.3
Y75_RS15775	NC_007779[-]3174662-3175489	1784	110.51	190.35	1871	93.7	166.27	1906	107.44	194.99	1715	100.38	169.43	1706	99.34	179.36	2282	136.87	225.71	1651	102.25	176.96	1289	108.95	199.76	1928	130.7	205.22	3669	297.47	490.51	2190	119.56	191.83	2398	115.47	223.45	4845	174.5	258.02	3382	131.84	201.31	4085	139.18	208.84	4661	160.51	244.49
Y75_RS21990	NC_007779[-]4439302-4441245	266	7.02	12.09	339	7.23	12.83	479	11.5	20.87	701	17.48	29.5	423	10.49	18.94	569	14.54	23.97	459	12.11	20.95	321	11.56	21.19	877	25.32	39.76	679	23.45	38.66	832	19.35	31.04	457	9.37	18.14	1276	19.57	28.94	927	15.39	23.5	1643	23.84	35.78	1031	15.12	23.03
Y75_RS03850	NC_007779[+]780020-780811	2214	143.38	246.97	3712	194.34	344.87	2748	161.95	293.91	3471	212.41	358.51	1602	97.52	176.08	2922	183.22	302.15	3297	213.47	369.45	2791	246.63	452.18	2943	208.56	327.49	2480	210.21	346.62	3262	186.18	298.72	2640	132.91	257.18	12050	453.73	670.9	14735	600.54	916.97	12654	450.72	676.32	16406	590.65	899.7
Y75_RS10755	NC_007779[-]2125221-2126657	53	1.89	3.26	63	1.82	3.23	92	2.99	5.42	53	1.79	3.02	85	2.85	5.15	63	2.18	3.59	29	1.03	1.79	13	0.63	1.16	185	7.23	11.35	133	6.22	10.25	112	3.52	5.65	35	0.97	1.88	85	1.77	2.61	71	1.6	2.44	86	1.69	2.53	68	1.35	2.06
Y75_RS10750	NC_007779[-]2123746-2125116	39	1.46	2.51	44	1.33	2.36	68	2.31	4.2	34	1.2	2.03	83	2.92	5.27	55	2	3.29	45	1.68	2.91	21	1.07	1.97	253	10.36	16.26	213	10.43	17.2	234	7.72	12.38	85	2.47	4.78	115	2.5	3.7	91	2.14	3.27	97	1.99	2.99	115	2.39	3.64
Y75_RS17320	NC_007779[+]3486416-3488149	1460	43.19	74.39	1627	38.91	69.04	1148	30.9	56.08	1496	41.81	70.57	1131	31.45	56.78	2499	71.57	118.03	1824	53.94	93.36	1437	58	106.34	2264	73.28	115.07	2535	98.14	161.83	1988	51.82	83.15	1622	37.3	72.17	6495	111.71	165.17	6306	117.39	179.24	7660	124.62	187	6700	110.17	167.82
Y75_RS17540	NC_007779[+]3531706-3533079	1919	71.63	123.39	2697	81.39	144.43	1749	59.42	107.83	1443	50.9	85.91	2106	73.9	133.42	2509	90.69	149.55	1616	60.31	104.38	1071	54.55	100.02	1102	45.02	70.69	921	45	74.2	2110	69.42	111.38	1180	34.24	66.26	5420	117.64	173.94	5061	118.89	181.54	4010	82.33	123.54	3396	70.47	107.35
Y75_RS17530	NC_007779[-]3530361-3530861	6843	700.53	1206.69	1863	154.19	273.62	996	92.79	168.4	243	23.51	39.68	1031	99.22	179.14	523	51.84	85.49	2469	252.72	437.37	545	76.13	139.58	911	102.06	160.26	3638	487.47	803.81	1977	178.38	286.21	1971	156.86	303.54	4150	247.03	365.26	1492	96.13	146.78	3020	170.05	255.16	739	42.06	64.07
Y75_RS17535	NC_007779[+]3531011-3531709	1179	86.51	149.01	1516	89.93	159.59	1246	83.21	151	889	61.64	104.04	1608	110.91	200.25	1717	121.99	201.17	1784	130.88	226.51	1071	107.23	196.6	1187	95.31	149.66	1159	111.31	183.54	2553	165.1	264.9	1280	73.01	141.28	3683	157.13	232.34	2565	118.45	180.86	3126	126.16	189.31	1921	78.36	119.36
Y75_RS00410	NC_007779[+]88028-89032	3285	167.64	288.77	3572	147.38	261.53	6183	287.16	521.14	6198	298.9	504.49	4280	205.33	370.72	6037	298.31	491.95	2503	127.71	221.03	2526	175.9	322.51	5331	297.73	467.5	8557	571.59	942.51	5118	230.2	369.35	6965	276.33	534.71	8822	261.78	387.08	8934	286.94	438.14	9401	263.89	395.97	16132	457.69	697.17
Y75_RS03245	NC_007779[-]657977-658360	377	50.36	86.74	362	39.09	69.37	319	38.78	70.37	130	16.41	27.69	395	49.59	89.54	285	36.86	60.78	721	96.29	166.64	388	70.71	129.65	396	57.88	90.89	183	31.99	52.75	783	92.17	147.89	418	43.4	83.99	586	45.51	67.29	539	45.31	69.18	380	27.92	41.89	542	40.24	61.3
Y75_RS22995	NC_007779[+]4640201-4640674	180	19.48	33.55	211	18.46	32.75	234	23.04	41.82	227	23.21	39.18	225	22.89	41.32	241	25.25	41.64	401	43.38	75.08	228	33.66	61.72	263	31.14	48.9	224	31.72	52.31	467	44.54	71.46	210	17.66	34.18	759	47.75	70.61	444	30.24	46.17	820	48.8	73.23	566	34.05	51.86
Y75_RS23000	NC_007779[+]4640687-4641376	314	23.34	40.2	290	17.43	30.93	298	20.16	36.58	300	21.07	35.57	295	20.61	37.22	325	23.39	38.57	316	23.48	40.64	210	21.3	39.05	345	28.07	44.07	197	19.16	31.6	422	27.65	44.36	185	10.69	20.69	1164	50.31	74.39	738	34.53	52.72	1083	44.28	66.44	770	31.82	48.47
Y75_RS23005	NC_007779[+]4641376-4642800	279	10.04	17.3	288	8.38	14.87	370	12.12	21.99	265	9.01	15.21	307	10.38	18.75	324	11.29	18.62	278	10	17.31	226	11.1	20.35	425	16.74	26.29	221	10.41	17.17	422	13.39	21.48	205	5.74	11.1	939	19.65	29.06	708	16.04	24.49	583	11.54	17.32	606	12.13	18.47
Y75_RS23010	NC_007779[+]4642858-4644210	153	5.8	9.99	180	5.52	9.79	195	6.73	12.21	109	3.9	6.59	134	4.77	8.62	102	3.74	6.17	124	4.7	8.13	92	4.76	8.72	90	3.73	5.86	58	2.88	4.75	115	3.84	6.16	53	1.56	3.02	310	6.83	10.1	244	5.82	8.89	159	3.31	4.97	203	4.28	6.52
Y75_RS21435	NC_007779[+]4331813-4334041	226	5.2	8.96	313	5.82	10.33	3278	68.64	124.57	4056	88.19	148.85	1388	30.02	54.21	2824	62.92	103.76	131	3.02	5.22	222	6.97	12.78	4497	113.24	177.81	4159	125.26	206.54	4800	97.35	156.19	3246	58.07	112.36	432	5.78	8.55	1020	14.77	22.55	4234	53.59	80.41	12275	157.02	239.18
Y75_RS01225	NC_007779[+]257829-258230	573	73.11	125.93	1202	123.98	220.01	769	89.29	162.04	622	74.99	126.57	733	87.91	158.72	746	92.16	151.98	261	33.29	57.62	410	71.38	130.87	1128	157.49	247.3	804	134.26	221.39	1080	121.44	194.85	698	69.23	133.97	1038	77	113.86	1728	138.75	211.86	972	68.21	102.35	1186	84.12	128.14
Y75_RS20480	NC_007779[-]4153664-4154296	6	0.49	0.84	8	0.52	0.93	5582	411.61	746.98	6927	530.38	895.18	4045	308.09	556.26	5777	453.22	747.41	98	7.94	13.74	45	4.97	9.12	12766	1131.95	1777.4	10677	1132.33	1867.14	15070	1076.17	1726.71	8490	534.78	1034.83	30	1.41	2.09	51	2.6	3.97	18462	822.77	1234.6	17991	810.41	1234.44
Y75_RS12700	NC_007779[+]2541280-2541789	7676	771.94	1329.69	10022	814.83	1445.96	18976	1736.72	3151.79	27014	2567.23	4332.97	14984	1416.51	2557.54	27255	2653.94	4376.62	5853	588.52	1018.53	4610	632.61	1159.86	7427	817.37	1283.45	9686	1274.98	2102.35	15431	1367.71	2194.49	12577	983.28	1902.7	16799	982.32	1452.48	15187	961.2	1467.68	42139	2330.88	3497.56	33592	1878.09	2860.78
Y75_RS14650	NC_007779[+]2941993-2943198	1492	63.45	109.3	1471	50.58	89.75	1068	41.33	75.01	782	31.43	53.04	1275	50.97	92.03	1280	52.71	86.92	795	33.8	58.5	596	34.58	63.41	852	39.65	62.26	315	17.53	28.91	950	35.61	57.13	589	19.47	37.68	4204	103.95	153.71	2992	80.08	122.28	2607	60.99	91.51	2527	59.75	91.01
Y75_RS14655	NC_007779[+]2943198-2943641	568	65.61	113.02	638	59.58	105.73	433	45.52	82.61	304	33.19	56.01	601	65.26	117.83	539	60.29	99.42	536	61.91	107.14	430	67.78	124.27	587	74.21	116.52	290	43.85	72.3	666	67.8	108.79	411	36.91	71.42	1038	69.72	103.09	1014	73.72	112.56	825	52.41	78.65	747	47.97	73.07
Y75_RS05445	NC_007779[+]1104688-1105143	76	8.55	14.72	120	10.91	19.36	148	15.15	27.49	140	14.88	25.11	159	16.81	30.35	177	19.28	31.79	100	11.24	19.46	88	13.5	24.76	119	14.65	23	141	20.76	34.23	247	24.49	39.29	104	9.1	17.6	154	10.07	14.89	160	11.32	17.29	204	12.62	18.94	205	12.82	19.53
Y75_RS05440	NC_007779[+]1104192-1104647	4	0.45	0.77	10	0.91	1.61	20	2.05	3.72	20	2.13	3.59	26	2.75	4.96	25	2.72	4.49	18	2.02	3.5	19	2.92	5.35	6	0.74	1.16	15	2.21	3.64	30	2.97	4.77	11	0.96	1.86	18	1.18	1.74	13	0.92	1.41	19	1.17	1.76	18	1.12	1.71
Y75_RS05450	NC_007779[+]1105202-1105534	29	4.46	7.69	17	2.12	3.76	35	4.9	8.9	21	3.06	5.16	14	2.03	3.66	20	2.98	4.92	16	2.46	4.26	14	2.94	5.39	10	1.69	2.65	2	0.4	0.66	33	4.48	7.19	5	0.6	1.16	81	7.26	10.73	92	8.92	13.62	70	5.93	8.9	102	8.73	13.3
Y75_RS05430	NC_007779[-]1102787-1103437	76	5.99	10.31	285	18.15	32.21	123	8.82	16	199	14.82	25.01	139	10.3	18.59	194	14.8	24.41	371	29.23	50.58	668	71.82	131.67	74	6.38	10.02	229	23.62	38.94	224	15.56	24.96	156	9.56	18.49	393	18	26.62	1343	66.59	101.68	189	8.19	12.29	262	11.48	17.48
Y75_RS05425	NC_007779[-]1102393-1102782	18	2.37	4.08	44	4.68	8.3	20	2.39	4.34	53	6.59	11.12	19	2.35	4.24	33	4.2	6.93	30	3.95	6.83	75	13.46	24.68	10	1.44	2.26	20	3.44	5.68	18	2.09	3.35	25	2.56	4.95	66	5.05	7.46	294	24.33	37.15	17	1.23	1.85	36	2.63	4.01
Y75_RS05420	NC_007779[-]1101952-1102368	9	1.11	1.91	45	4.47	7.94	23	2.57	4.67	63	7.32	12.36	19	2.2	3.97	43	5.12	8.44	44	5.41	9.36	96	16.11	29.54	16	2.15	3.38	35	5.63	9.29	58	6.29	10.09	28	2.68	5.18	111	7.94	11.74	493	38.16	58.27	53	3.59	5.38	63	4.31	6.56
Y75_RS05415	NC_007779[-]1101092-1101925	205	12.61	21.72	346	17.2	30.53	295	16.51	29.96	356	20.69	34.92	226	13.07	23.59	233	13.87	22.88	111	6.82	11.81	158	13.26	24.31	83	5.59	8.77	84	6.76	11.15	98	5.31	8.52	112	5.35	10.36	421	15.05	22.26	1250	48.38	73.87	212	7.17	10.76	309	10.56	16.09
Y75_RS13880	NC_007779[+]2787641-2788618	36	1.89	3.25	33	1.4	2.48	48	2.29	4.16	27	1.34	2.26	280	13.8	24.92	267	13.56	22.36	17	0.89	1.54	15	1.07	1.97	50	2.87	4.51	49	3.37	5.55	465	21.49	34.48	661	26.95	52.15	49	1.49	2.21	60	1.98	3.02	199	5.74	8.61	44	1.28	1.95
Y75_RS13265	NC_007779[+]2664091-2665371	305	12.21	21.03	818	26.48	46.99	152	5.54	10.05	141	5.33	9	853	32.1	57.96	968	37.53	61.89	374	14.97	25.91	456	24.91	45.68	208	9.11	14.31	105	5.5	9.07	1528	53.92	86.51	901	28.05	54.27	1391	32.38	47.88	1659	41.8	63.83	455	10.02	15.04	512	11.4	17.36
Y75_RS13905	NC_007779[+]2794330-2794992	298	23.05	39.71	626	39.15	69.48	267	18.8	34.11	246	17.98	30.35	609	44.29	79.96	702	52.58	86.71	494	38.21	66.13	601	63.44	116.32	265	22.44	35.23	168	17.01	28.05	1313	89.52	143.64	479	28.81	55.74	1044	46.96	69.44	1429	69.57	106.23	504	21.45	32.18	449	19.31	29.41
Y75_RS19430	NC_007779[-]3920154-3920366	147657	35554.4	61243.6	176451	34350	60956.2	33897	7428.08	13480.4	22626	5148.42	8689.51	33899	7673.1	13853.9	62691	14616.4	24104	29279	7049.03	12199.5	74304	24413.9	44761.8	36692	9668.7	15181.9	31625	9967.35	16435.5	39346	8350.09	13397.7	38737	7251.28	14031.7	89081	12472.2	18441.7	203112	30779.9	46998.5	77135	10215.9	15329.3	185522	24835.1	37829.8
Y75_RS08215	NC_007779[-]1643053-1643268	7004	1663.07	2864.69	9116	1749.98	3105.45	1040	224.74	407.85	1521	341.29	576.03	1091	243.52	439.68	2604	598.69	987.3	1139	270.41	467.99	6738	2183.14	4002.69	216	56.13	88.13	726	225.64	372.06	392	82.04	131.63	1650	304.58	589.38	166521	22990.7	33994.7	198370	29643.8	45263.8	60730	7931.51	11901.5	170243	22473.3	34232.1
Y75_RS04585	NC_007779[-]922788-923012	2695	614.32	1058.19	3344	616.26	1093.6	5638	1169.6	2122.58	6771	1458.53	2461.71	5569	1193.33	2154.57	6788	1498.22	2470.71	2799	637.93	1104.04	1124	349.61	641	1681	419.34	658.45	4022	1200.02	1978.75	3300	662.98	1063.75	2669	472.97	915.23	5433	720.1	1064.76	3608	517.6	790.34	6664	835.52	1253.73	4797	607.91	925.99
Y75_RS08220	NC_007779[+]1643569-1643781	71	17.1	29.45	107	20.83	36.96	51	11.17	20.28	29	6.6	11.14	55	12.45	22.48	90	20.98	34.6	114	27.45	47.5	309	101.53	186.15	75	19.76	31.03	265	83.52	137.72	86	18.25	29.28	74	13.85	26.8	1071	149.95	221.72	3947	598.14	913.31	456	60.39	90.62	4469	598.25	911.27
Y75_RS05160	NC_007779[+]1051883-1052095	2627	632.56	1089.6	3663	713.08	1265.41	311	68.15	123.68	370	84.19	142.1	423	95.75	172.87	965	224.99	371.03	1907	459.12	794.58	6528	2144.89	3932.56	578	152.31	239.16	1852	583.7	962.48	982	208.4	334.38	1180	220.89	427.43	24393	3415.25	5049.88	79450	12040	18384.1	16007	2120	3181.13	96167	12873.5	19609.4
Y75_RS05155	NC_007779[-]1051385-1051597	8	1.93	3.32	14	2.73	4.84	16	3.5	6.36	4	0.91	1.54	8	1.81	3.27	6	1.4	2.31	17	4.09	7.08	28	9.2	16.87	23	6.06	9.52	26	8.19	13.51	27	5.73	9.19	12	2.25	4.35	95	13.3	19.67	286	43.34	66.18	33	4.37	6.56	181	24.23	36.91
Y75_RS08190	NC_007779[-]1640169-1640381	436	104.99	180.84	880	171.31	304	84	18.41	33.41	92	20.93	35.33	59	13.35	24.11	163	38	62.67	443	106.65	184.58	1012	332.51	609.64	57	15.02	23.58	198	62.4	102.9	51	10.83	17.37	98	18.35	35.5	2691	376.77	557.1	6010	910.77	1390.67	2017	267.14	400.85	4274	572.14	871.51
Y75_RS17695	NC_007779[-]3561227-3562012	211	13.77	23.72	209	11.03	19.57	212	12.59	22.85	203	12.52	21.13	306	18.77	33.89	329	20.79	34.28	248	16.18	28	125	11.13	20.41	282	20.14	31.62	249	21.27	35.07	411	23.64	37.93	184	9.33	18.06	685	25.99	38.43	474	19.46	29.72	713	25.59	38.4	412	14.95	22.77
Y75_RS14060	NC_007779[-]2817617-2817802	3351	924.02	1591.65	6771	1509.46	2678.63	2846	714.2	1296.12	2017	525.58	887.07	5399	1399.47	2526.77	5780	1543.23	2544.94	7463	2057.56	3560.94	16509	6211.73	11388.9	1019	307.49	482.83	2519	909.17	1499.15	15455	3756	6026.5	11908	2552.67	4939.57	4539	727.76	1076.08	8567	1486.72	2270.1	3379	512.48	769	3501	536.7	817.52
Y75_RS16900	NC_007779[-]3401247-3403187	699	18.47	31.82	1150	24.57	43.6	1110	26.69	48.44	771	19.25	32.49	1164	28.91	52.2	1937	49.56	81.73	1158	30.6	52.95	919	33.13	60.75	1387	40.11	62.98	1316	45.51	75.05	2039	47.49	76.19	1595	32.76	63.4	2268	34.84	51.52	2776	46.16	70.49	1884	27.38	41.09	2838	41.69	63.5
Y75_RS03100	NC_007779[+]629117-631222	354	8.62	14.85	474	9.33	16.56	601	13.32	24.17	7599	174.88	295.17	501	11.47	20.71	5688	134.13	221.19	260	6.33	10.96	195	6.48	11.88	972	25.91	40.68	3308	105.45	173.88	590	12.66	20.32	4600	87.09	168.52	535	7.57	11.2	662	10.14	15.49	766	10.26	15.4	5206	70.49	107.37
Y75_RS00625	NC_007779[+]137083-138633	1310	43.32	74.62	1021	27.3	48.44	2084	62.72	113.82	1011	31.59	53.32	1692	52.59	94.96	2185	69.96	115.37	677	22.38	38.74	496	22.38	41.03	1753	63.44	99.61	1193	51.64	85.15	2065	60.18	96.56	1620	41.65	80.59	1450	27.88	41.22	1051	21.87	33.4	2459	44.72	67.11	1326	24.38	37.13
Y75_RS02505	NC_007779[+]513217-513624	901	113.26	195.1	1140	115.86	205.6	1014	116	210.52	504	59.87	101.05	2035	240.47	434.18	925	112.59	185.67	877	110.23	190.77	644	110.47	202.54	2336	321.36	504.6	563	92.64	152.75	2293	254.05	407.62	589	57.56	111.38	1110	81.14	119.97	1448	114.56	174.92	654	45.22	67.85	686	47.94	73.03
Y75_RS07660	NC_007779[+]1520741-1521778	187	9.24	15.92	829	33.12	58.77	175	7.87	14.28	153	7.15	12.06	580	26.94	48.64	1018	48.71	80.32	249	12.3	21.29	447	30.14	55.26	66	3.57	5.6	78	5.05	8.32	405	17.64	28.3	495	19.01	36.79	1019	29.28	43.29	1583	49.22	75.16	257	6.98	10.48	321	8.82	13.43
Y75_RS02970	NC_007779[+]597937-601080	45315	739.23	1273.34	2806	37.01	65.67	38295	568.53	1031.77	699	10.78	18.19	20610	316.05	570.64	1880	29.69	48.97	1265	20.63	35.71	1331	29.63	54.32	11207	200.07	314.15	9604	205.07	338.14	11507	165.44	265.45	5965	75.65	146.38	3757	35.63	52.69	2040	20.94	31.98	54546	489.43	734.4	4702	42.65	64.96
Y75_RS02965	NC_007779[+]596702-597925	27386	1147.54	1976.67	2907	98.48	174.76	30670	1169.57	2122.53	612	24.23	40.9	19907	784.13	1415.76	1399	56.76	93.6	1577	66.07	114.34	1145	65.47	120.03	26810	1229.39	1930.41	10902	597.93	985.95	27525	1016.52	1631	4039	131.57	254.6	3982	97.02	143.45	2236	58.97	90.04	80459	1854.38	2782.56	4079	95.02	144.74
Y75_RS02955	NC_007779[+]594823-596196	9366	349.61	602.22	8722	263.21	467.09	11508	390.94	709.47	404	14.25	24.05	14816	519.88	938.66	210	7.59	12.52	1175	43.86	75.9	146	7.43	13.63	42446	1733.91	2722.61	7422	362.63	597.95	40739	1340.28	2150.47	831	24.11	46.66	2881	62.53	92.46	2651	62.28	95.09	58780	1206.84	1810.9	1111	23.06	35.12
Y75_RS02960	NC_007779[+]596354-596686	7719	1188.87	2047.87	1271	158.26	280.85	12955	1815.88	3295.45	378	55.02	92.86	8099	1172.6	2117.15	506	75.46	124.44	1219	187.72	324.88	1137	238.96	438.12	15153	2554.05	4010.41	6390	1288.21	2124.16	14848	2015.55	3233.95	2348	281.14	544.02	1328	118.93	175.85	592	57.38	87.62	31627	2679.29	4020.36	1789	153.19	233.34
Y75_RS02950	NC_007779[-]593983-594666	1129	84.65	145.82	1429	86.63	153.73	937	63.94	116.04	256	18.14	30.62	1502	105.87	191.15	417	30.28	49.93	239	17.92	31.01	177	18.11	33.2	1189	97.57	153.2	429	42.11	69.43	1420	93.84	150.57	217	12.65	24.48	1119	48.79	72.14	898	42.38	64.71	4992	205.89	308.94	815	33.97	51.75
Y75_RS02945	NC_007779[-]592551-593993	1262	44.85	77.26	1023	29.4	52.17	1255	40.59	73.67	261	8.77	14.8	1597	53.36	96.34	396	13.63	22.47	408	14.5	25.09	291	14.12	25.88	2124	82.61	129.72	796	37.03	61.06	2256	70.67	113.39	349	9.64	18.66	1925	39.78	58.82	1690	37.8	57.72	5451	106.56	159.9	1250	24.7	37.62
Y75_RS21595	NC_007779[-]4369696-4370034	130	19.67	33.88	247	30.21	53.61	190	26.16	47.48	119	17.02	28.72	222	31.58	57.01	201	29.45	48.56	606	91.67	158.65	301	62.14	113.93	445	73.68	115.69	295	58.42	96.33	606	80.8	129.65	381	44.81	86.71	1082	95.18	140.74	936	89.12	136.08	993	82.63	123.99	802	67.45	102.75
Y75_RS09885	NC_007779[-]1960234-1960980	3412	234.27	403.53	4278	237.47	421.4	4693	293.24	532.17	1318	85.51	144.33	3245	209.44	378.15	3053	202.97	334.71	1113	76.4	132.23	434	40.66	74.55	584	43.88	68.9	843	75.76	124.92	755	45.69	73.31	535	28.56	55.26	2091	83.48	123.43	2126	91.86	140.27	1594	60.2	90.33	1702	64.97	98.96
Y75_RS12160	NC_007779[-]2435721-2436209	924	96.92	166.94	1198	101.59	180.27	562	53.64	97.35	1854	183.76	310.15	813	80.16	144.73	522	53.01	87.42	641	67.22	116.34	741	106.05	194.44	512	58.77	92.28	807	110.79	182.68	890	82.27	132.01	571	46.56	90.09	9968	607.91	898.87	6120	403.98	616.84	7930	457.48	686.46	4160	242.57	369.49
Y75_RS06230	NC_007779[-]1241912-1243648	1111	32.81	56.51	1349	32.21	57.15	1043	28.03	50.86	918	25.61	43.23	1357	37.67	68.01	1515	43.31	71.43	396	11.69	20.23	356	14.34	26.3	789	25.49	40.03	456	17.62	29.06	892	23.22	37.25	428	9.82	19.01	3765	64.64	95.58	4490	83.44	127.4	3853	62.58	93.9	4663	76.55	116.6
Y75_RS18090	NC_007779[-]3642982-3645528	10047	202.31	348.49	12434	202.43	359.22	8052	147.56	267.79	5729	109.02	184	10283	194.65	351.44	7346	143.23	236.2	18014	362.69	627.69	9158	251.64	461.37	13814	304.42	478	6895	181.73	299.66	18142	321.98	516.61	5633	88.18	170.64	54318	636	940.4	45742	579.7	885.15	40889	452.88	679.56	23619	264.41	402.76
Y75_RS18085	NC_007779[+]3642622-3642942	253	40.42	69.63	351	45.34	80.46	358	52.06	94.47	249	37.59	63.45	421	63.23	114.17	384	59.41	97.97	414	66.14	114.46	535	116.64	213.86	603	105.44	165.56	444	92.85	153.11	1026	144.48	231.82	375	46.58	90.13	974	90.49	133.8	736	74.01	113.01	396	34.8	52.22	433	38.46	58.59
Y75_RS07490	NC_007779[+]1492616-1493146	338	32.65	56.24	424	33.11	58.75	679	59.69	108.32	1024	93.46	157.75	354	32.14	58.03	764	71.45	117.83	412	39.79	68.86	430	56.67	103.91	821	86.78	136.26	726	91.79	151.35	967	82.32	132.08	636	47.76	92.41	800	44.93	66.43	788	47.9	73.14	1246	66.2	99.33	1556	83.55	127.27
Y75_RS22100	NC_007779[+]4464170-4464535	450	63.06	108.62	554	62.76	111.38	331	42.21	76.61	200	26.48	44.7	358	47.16	85.15	406	55.09	90.85	560	78.46	135.79	462	88.34	161.97	311	47.69	74.89	269	49.34	81.36	420	51.87	83.23	373	40.63	78.63	560	45.63	67.47	760	67.02	102.34	327	25.2	37.82	524	40.82	62.18
Y75_RS21965	NC_007779[+]4434544-4435956	2633	95.57	164.62	3168	92.96	164.97	2981	98.47	178.71	4074	139.74	235.86	2291	78.17	141.14	3081	108.28	178.57	1809	65.65	113.62	1168	57.85	106.07	1052	41.79	65.62	1256	59.68	98.4	1437	45.97	73.76	1739	49.07	94.96	5683	119.94	177.35	5713	130.5	199.27	6311	126	189.06	5885	118.75	180.89
Y75_RS03800	NC_007779[+]771880-773448	76839	2511.76	4326.58	61410	1622.92	2879.98	137461	4089.33	7421.28	143785	4441.56	7496.48	108800	3343.25	6036.3	111085	3515.99	5798.22	63198	2065.54	3574.74	44307	1976.31	3623.47	66449	2377.07	3732.5	47678	2039.97	3363.77	105914	3051.41	4895.98	46565	1183.33	2289.81	178774	3397.97	5024.32	60425	1243.1	1898.11	255184	4588.14	6884.65	200963	3652.11	5563.03
Y75_RS03805	NC_007779[+]773464-774603	51414	2313.11	3984.4	39377	1432.25	2541.62	101782	4167.36	7562.9	90114	3831.18	6466.28	73218	3096.54	5590.85	70963	3091.31	5097.88	37940	1706.66	2953.64	22435	1377.29	2525.2	39897	1964.32	3084.4	32759	1929.1	3180.95	59557	2361.56	3789.11	39405	1378.21	2666.92	136250	3564.25	5270.2	59339	1680.15	2565.45	196485	4862.18	7295.86	186352	4661.01	7099.83
Y75_RS04615	NC_007779[-]927896-929617	3354	99.89	172.07	3869	93.17	165.33	2646	71.72	130.16	2351	66.17	111.68	2035	56.98	102.87	1960	56.52	93.21	2849	84.84	146.83	2450	99.57	182.56	1738	56.65	88.95	2187	85.26	140.59	2190	57.49	92.24	2019	46.75	90.46	9704	168.05	248.49	5901	110.61	168.9	7036	115.27	172.96	8498	140.71	214.34
Y75_RS04620	NC_007779[-]929618-931384	2061	59.82	103.05	1982	46.51	82.54	1314	34.71	62.99	1836	50.36	85	1504	41.04	74.09	1726	48.51	80	1502	43.59	75.44	1230	48.72	89.32	1197	38.02	59.7	917	34.84	57.45	1487	38.04	61.04	856	19.32	37.38	9023	152.28	225.17	4616	84.32	128.75	7195	114.87	172.36	7506	121.12	184.5
Y75_RS03810	NC_007779[+]774618-774731	3596	1617.83	2786.77	2689	978.07	1735.64	7882	3227.21	5856.71	5993	2547.92	4300.38	5645	2387.39	4310.47	5055	2202.07	3631.44	2264	1018.41	1762.53	1245	764.31	1401.33	551	271.28	425.97	839	494.07	814.68	1162	460.75	739.28	1312	458.88	887.96	799	209.02	309.06	417	118.07	180.29	1116	276.16	414.39	1029	257.37	392.04
Y75_RS01740	NC_007779[-]357015-357914	149	8.49	14.63	210	9.68	17.17	150	7.78	14.12	102	5.49	9.27	118	6.32	11.41	105	5.79	9.55	136	7.75	13.41	129	10.03	18.39	186	11.6	18.21	69	5.15	8.49	220	11.05	17.73	91	4.03	7.8	650	21.54	31.85	552	19.8	30.23	332	10.41	15.62	384	12.16	18.53
Y75_RS01750	NC_007779[+]358713-359183	55	5.99	10.32	81	7.13	12.65	75	7.43	13.49	56	5.76	9.73	83	8.5	15.34	60	6.32	10.43	71	7.73	13.38	55	8.17	14.98	69	8.22	12.91	104	14.82	24.44	171	16.41	26.33	65	5.5	10.65	157	9.94	14.7	129	8.84	13.5	119	7.12	10.69	142	8.59	13.09
Y75_RS01745	NC_007779[+]358023-358682	90	7	12.05	106	6.66	11.82	116	8.2	14.89	102	7.49	12.64	109	7.96	14.38	132	9.93	16.38	107	8.31	14.39	77	8.16	14.97	117	9.95	15.62	105	10.68	17.61	116	7.95	12.75	50	3.02	5.85	219	9.89	14.63	217	10.61	16.2	161	6.88	10.33	176	7.6	11.58
Y75_RS01755	NC_007779[+]359189-360370	134	5.82	10.02	185	6.49	11.52	194	7.66	13.9	115	4.72	7.96	147	6	10.83	129	5.42	8.94	64	2.78	4.81	60	3.55	6.51	117	5.55	8.72	36	2.04	3.37	145	5.55	8.9	54	1.82	3.52	242	6.11	9.03	228	6.23	9.51	138	3.29	4.94	176	4.25	6.47
Y75_RS02220	NC_007779[-]449887-450834	2880	155.81	268.39	7253	317.24	562.97	2925	144.02	261.36	5130	262.28	442.67	1957	99.53	179.7	6530	342.07	564.11	457	24.72	42.78	1713	126.46	231.86	2219	131.38	206.29	4786	338.92	558.85	2365	112.77	180.94	4582	192.72	372.92	13021	409.61	605.66	27234	927.29	1415.9	8970	266.93	400.53	32248	969.94	1477.45
Y75_RS02215	NC_007779[-]447874-449865	4704	121.11	208.62	15303	318.55	565.28	5636	132.06	239.66	12181	296.37	500.22	2446	59.2	106.89	8711	217.17	358.13	689	17.74	30.7	2032	71.39	130.89	1875	52.83	82.96	5023	169.28	279.13	2470	56.05	89.93	5957	119.24	230.73	16696	249.96	369.59	38423	622.61	950.67	12693	179.76	269.73	36889	528.03	804.31
Y75_RS02210	NC_007779[-]447270-447884	861	71.8	123.68	3760	253.51	449.87	1164	88.34	160.32	3321	261.72	441.73	371	29.08	52.51	1164	93.99	155	194	16.18	28	449	51.09	93.68	321	29.3	46	885	96.6	159.29	436	32.05	51.42	1209	78.39	151.68	3054	148.09	218.97	7612	399.52	610.03	2494	114.4	171.66	5900	273.54	416.67
Y75_RS02205	NC_007779[-]446941-447270	521	80.97	139.48	2819	354.21	628.57	862	121.93	221.27	2713	398.46	672.52	296	43.25	78.08	761	114.52	188.86	107	16.63	28.78	201	42.63	78.16	71	12.07	18.96	219	44.55	73.46	102	13.97	22.42	507	61.26	118.54	1803	162.94	240.92	5125	501.3	765.44	1571	134.3	201.52	3183	275.03	418.93
Y75_RS02200	NC_007779[-]446039-446929	1913	110.12	189.68	9343	434.8	771.58	2696	141.23	256.31	9491	516.27	871.37	953	51.57	93.11	2356	131.31	216.55	203	11.68	20.22	492	38.64	70.85	271	17.07	26.81	515	38.8	63.98	302	15.32	24.58	605	27.07	52.39	5002	167.42	247.55	13628	493.71	753.85	4030	127.59	191.46	8141	260.52	396.84
Y75_RS12725	NC_007779[-]2545163-2546260	10671	498.45	858.6	5575	210.54	373.61	8247	350.58	636.23	7468	329.65	556.38	9020	396.06	715.1	7714	348.89	575.36	4830	225.58	390.4	2161	137.74	252.54	4907	250.84	393.87	7246	443.02	730.51	4089	168.34	270.1	2914	105.82	204.76	12390	336.52	497.58	13303	391.07	597.14	12016	308.72	463.24	11256	292.3	445.25
Y75_RS06705	NC_007779[+]1335569-1336543	1586	83.43	143.71	1220	51.88	92.07	1300	62.23	112.94	1497	74.42	125.6	1153	57.01	102.94	1045	53.23	87.78	1232	64.8	112.14	791	56.78	104.1	1884	108.46	170.3	1094	75.33	124.21	1708	79.19	127.06	920	37.62	72.8	5921	181.1	267.78	6514	215.65	329.28	6436	186.21	279.42	7423	217.08	330.67
Y75_RS14345	NC_007779[-]2872043-2872648	1623	137.36	236.61	1167	79.85	141.7	1249	96.2	174.59	1311	104.85	176.97	1208	96.11	173.52	992	81.29	134.06	513	43.41	75.13	236	27.25	49.97	371	34.36	53.96	518	57.38	94.62	409	30.51	48.95	264	17.37	33.61	2954	145.37	214.95	5101	271.7	414.87	3026	140.86	211.37	2834	133.35	203.12
Y75_RS14355	NC_007779[-]2874077-2874985	5740	323.87	557.87	2968	135.39	240.26	3613	185.53	336.69	3946	210.4	355.11	5246	278.25	502.38	1153	62.99	103.88	4921	277.62	480.46	1935	148.98	273.14	6747	416.61	654.16	5623	415.27	684.75	5847	290.76	466.53	3258	142.91	276.54	15619	512.42	757.68	19785	702.56	1072.76	19531	606.13	909.52	6677	209.44	319.03
Y75_RS19145	NC_007779[+]3857853-3858674	1067	66.58	114.68	1459	73.6	130.6	930	52.81	95.84	1433	84.49	142.61	1169	68.57	123.8	2040	123.25	203.25	2099	130.94	226.62	684	58.23	106.77	1321	90.2	141.63	734	59.95	98.85	2320	127.58	204.7	1254	60.82	117.7	4059	147.26	217.74	3988	156.6	239.12	2957	101.48	152.28	3853	133.65	203.58
Y75_RS14405	NC_007779[-]2886234-2886968	3812	266	458.2	3603	203.26	360.7	3298	209.44	380.09	4152	273.79	462.1	3513	230.44	416.06	4803	324.52	535.17	3714	259.13	448.46	1419	135.12	247.73	1696	129.51	203.36	2903	265.15	437.21	1686	103.69	166.37	1885	102.26	197.87	6527	264.83	391.58	8983	394.5	602.37	6041	231.86	347.92	8224	319.04	485.98
Y75_RS14410	NC_007779[-]2887043-2888755	10712	320.73	552.46	6921	167.53	297.29	9066	247.03	448.31	10780	305.01	514.79	9217	259.42	468.38	8814	255.52	421.38	7765	232.45	402.3	2916	119.14	218.43	5363	175.72	275.92	6463	253.29	417.65	4276	112.84	181.05	4064	94.6	183.05	23222	404.28	597.78	32381	610.16	931.67	24169	398.03	597.25	18829	313.42	477.41
Y75_RS14415	NC_007779[-]2888755-2890554	10478	298.55	514.27	5301	122.11	216.7	7891	204.62	371.35	8842	238.08	401.83	9515	254.86	460.15	3230	89.12	146.96	10574	301.24	521.35	2883	112.09	205.52	15858	494.48	776.44	8346	311.27	513.26	10013	251.46	403.46	5114	113.28	219.21	26566	440.14	650.8	27619	495.28	756.25	30799	482.7	724.3	11290	178.84	272.42
Y75_RS12685	NC_007779[+]2537855-2538826	35263	1860.68	3205.08	30966	1321	2344.19	48132	2311.33	4194.59	42170	2102.73	3548.99	39175	1943.15	3508.39	17504	894.31	1474.8	28262	1491.04	2580.48	19056	1372.05	2515.59	87657	5061.7	7947.95	76268	5267.5	8685.74	102945	4787.5	7681.54	29464	1208.63	2338.78	69538	2133.5	3154.65	71884	2387.14	3644.97	104629	3036.63	4556.56	56940	1670.33	2544.31
Y75_RS12720	NC_007779[-]2544118-2545029	3049	171.47	295.36	2923	132.89	235.83	2383	121.96	221.34	3852	204.71	345.51	2653	140.25	253.23	3583	195.11	321.75	929	52.23	90.4	699	53.64	98.35	1029	63.33	99.44	1504	110.71	182.55	943	46.74	74.99	1138	49.75	96.27	4085	133.58	197.51	6585	233.06	355.87	3624	112.1	168.21	7319	228.83	348.56
Y75_RS14350	NC_007779[-]2872648-2874075	10944	393.07	677.07	6489	188.42	334.37	8198	267.96	486.3	8802	298.74	504.22	8612	290.76	524.98	4507	156.74	258.48	3625	130.18	225.29	1616	79.2	145.21	3510	137.96	216.63	4736	222.65	367.13	3174	100.47	161.21	3089	86.25	166.9	23578	492.4	728.07	32399	732.34	1118.23	24713	488.21	732.57	14814	295.8	450.57
Y75_RS12740	NC_007779[-]2547958-2548974	4978	251.04	432.43	2265	92.35	163.88	4540	208.37	378.14	3367	160.46	270.83	5843	277	500.13	690	33.69	55.56	5287	266.59	461.37	1542	106.11	194.55	12499	689.81	1083.15	6628	437.51	721.43	10367	460.79	739.34	2537	99.46	192.47	12412	363.97	538.17	8832	280.32	428.02	18219	505.37	758.32	4752	133.23	202.94
Y75_RS21995	NC_007779[+]4441435-4442175	600	41.53	71.54	1354	75.77	134.45	525	33.07	60.02	377	24.66	41.62	2128	138.46	249.99	1512	101.33	167.11	808	55.92	96.77	555	52.42	96.11	993	75.21	118.1	439	39.77	65.58	2365	144.27	231.48	1174	63.17	122.24	1310	52.72	77.96	1651	71.92	109.81	859	32.7	49.07	449	17.28	26.32
Y75_RS02695	NC_007779[+]553834-555219	1449	53.62	92.36	1639	49.03	87.01	1023	34.45	62.52	2229	77.95	131.56	1375	47.83	86.36	2992	107.2	176.79	934	34.56	59.81	1042	52.62	96.47	1833	74.23	116.56	1469	71.15	117.32	1610	52.51	84.25	1292	37.17	71.92	4723	101.62	150.26	3448	80.3	122.61	6084	123.83	185.81	4198	86.36	131.55
Y75_RS12735	NC_007779[-]2547125-2547958	2657	163.4	281.46	1248	62.05	110.11	2551	142.77	259.1	1611	93.62	158.01	2260	130.65	235.89	442	26.32	43.4	899	55.28	95.67	261	21.9	40.16	769	51.75	81.26	790	63.59	104.86	680	36.86	59.14	513	24.53	47.46	5346	191.16	282.66	6751	261.28	398.96	6549	221.52	332.4	2842	97.17	148.01
Y75_RS12730	NC_007779[-]2546250-2547125	4688	274.47	472.79	2225	105.32	186.9	3564	189.9	344.63	2769	153.2	258.57	3223	177.38	320.27	1908	108.17	178.38	1660	97.18	168.18	560	44.74	82.03	716	45.87	72.03	1370	104.99	173.12	698	36.02	57.79	665	30.27	58.57	9329	317.59	469.6	13174	485.43	741.21	9180	295.63	443.6	7346	239.11	364.22
Y75_RS12680	NC_007779[+]2536909-2537670	510	34.33	59.13	737	40.11	71.17	410	25.12	45.58	670	42.62	71.93	420	26.57	47.98	880	57.35	94.58	708	47.65	82.46	549	50.42	92.45	566	41.69	65.46	756	66.6	109.82	933	55.34	88.8	606	31.71	61.36	2299	89.98	133.04	1787	75.69	115.58	1959	72.53	108.83	2333	87.3	132.98
Y75_RS17430	NC_007779[+]3512225-3513250	417	20.85	35.91	440	17.78	31.56	409	18.61	33.77	1317	62.21	105	533	25.05	45.22	1606	77.73	128.19	645	32.24	55.79	414	28.24	51.78	1179	64.49	101.27	1043	68.24	112.53	992	43.71	70.13	948	36.84	71.29	1839	53.46	79.04	1459	45.9	70.09	2906	79.9	119.89	3720	103.39	157.48
Y75_RS16180	NC_007779[-]3253997-3255307	256	10.01	17.25	199	6.29	11.17	380	13.53	24.55	212	7.84	13.23	269	9.89	17.86	208	7.88	12.99	119	4.66	8.06	81	4.33	7.93	172	7.36	11.56	71	3.63	5.99	140	4.83	7.75	97	2.95	5.71	360	8.19	12.11	297	7.32	11.17	399	8.58	12.88	371	8.07	12.29
Y75_RS16185	NC_007779[-]3255335-3256666	110	4.24	7.3	144	4.48	7.95	326	11.42	20.73	102	3.71	6.26	147	5.32	9.61	111	4.14	6.82	511	19.67	34.05	267	14.03	25.72	215	9.06	14.23	159	8.01	13.21	237	8.04	12.9	675	20.21	39.1	295	6.61	9.77	325	7.88	12.03	245	5.19	7.79	320	6.85	10.43
Y75_RS03285	NC_007779[-]663174-664385	1300	55.01	94.76	1631	55.8	99.02	1208	46.52	84.43	2313	92.49	156.11	1147	45.63	82.38	2641	108.21	178.45	1684	71.25	123.31	1281	73.97	135.62	1753	81.18	127.47	1693	93.78	154.63	1774	66.16	106.16	1826	60.07	116.24	5974	146.99	217.35	4937	131.49	200.77	5791	134.79	202.26	5097	119.91	182.65
Y75_RS16545	NC_007779[+]3328818-3330251	457	16.34	28.15	570	16.48	29.25	357	11.62	21.09	582	19.67	33.2	534	17.96	32.42	856	29.65	48.89	440	15.73	27.23	318	15.52	28.45	618	24.19	37.98	318	14.89	24.55	535	16.87	27.06	462	12.85	24.86	2797	58.17	86.01	2050	46.15	70.46	2153	42.35	63.55	1858	36.94	56.27
Y75_RS04370	NC_007779[+]881149-882351	5131	218.75	376.81	2323	80.07	142.09	1686	65.42	118.72	875	35.25	59.5	5852	234.53	423.45	4837	199.68	329.29	5379	229.29	396.83	1233	71.73	131.51	2227	103.9	163.15	813	45.37	74.81	5410	203.28	326.17	3379	111.99	216.71	4156	103.03	152.34	3698	99.23	151.51	2513	58.93	88.43	1176	27.87	42.46
Y75_RS10560	NC_007779[-]2083518-2084684	324	14.24	24.53	311	11.05	19.61	326	13.04	23.66	176	7.31	12.34	249	10.29	18.57	187	7.96	13.12	216	9.49	16.43	154	9.23	16.93	149	7.16	11.25	66	3.8	6.26	170	6.59	10.57	69	2.36	4.56	625	15.97	23.62	768	21.25	32.44	483	11.68	17.52	558	13.64	20.77
Y75_RS06220	NC_007779[+]1239148-1240446	1769	69.84	120.31	2730	87.14	154.64	4757	170.93	310.2	6212	231.77	391.19	2564	95.16	171.82	8071	308.56	508.84	327	12.91	22.34	670	36.1	66.18	2776	119.95	188.34	3869	199.95	329.7	2569	89.4	143.44	5097	156.45	302.74	1901	43.64	64.53	2639	65.58	100.13	3364	73.05	109.62	9047	198.58	302.49
Y75_RS06225	NC_007779[+]1240456-1241526	785	37.59	64.75	1950	75.49	133.97	2597	113.18	205.4	3329	150.65	254.27	1083	48.75	88.02	3887	180.24	297.23	224	10.72	18.56	446	29.14	53.43	1743	91.34	143.43	2116	132.63	218.7	1532	64.66	103.75	2684	99.92	193.36	950	26.45	39.11	1515	45.66	69.72	1849	48.7	73.08	4105	109.29	166.47
Y75_RS20335	NC_007779[+]4124503-4125339	1008	61.76	106.39	1754	86.89	154.2	1007	56.16	101.91	931	53.91	90.99	758	43.66	78.83	1388	82.35	135.81	1313	80.44	139.22	1057	88.38	162.04	874	58.61	92.03	1005	80.6	132.91	1098	59.3	95.15	981	46.73	90.43	4188	149.22	220.64	4208	162.28	247.79	3442	116.01	174.08	4072	138.72	211.3
Y75_RS20330	NC_007779[+]4123110-4124396	5853	233.25	401.78	7574	244.02	433.03	5195	188.41	341.92	5203	195.94	330.71	5362	200.87	362.67	6508	251.12	414.13	5698	227.03	392.92	5142	279.61	512.66	9122	397.82	624.66	5295	276.2	455.43	9181	322.46	517.39	5755	178.29	345.01	17976	416.54	615.9	17390	436.15	665.96	14913	326.88	490.5	14639	324.33	494.03
Y75_RS12975	NC_007779[-]2597538-2598416	7708	449.75	774.71	9532	449.65	797.94	7250	384.99	698.67	8931	492.45	831.15	6453	353.94	639.05	9417	532.04	877.38	4858	283.41	490.49	3844	306.06	561.14	6251	399.15	626.75	3641	278.07	458.52	6170	317.3	509.1	3815	173.05	334.86	21651	734.56	1086.14	13372	491.04	749.78	16722	536.67	805.29	12903	418.56	637.56
Y75_RS00150	NC_007779[+]28374-29195	4838	301.86	519.97	15402	776.94	1378.73	1609	91.37	165.81	2711	159.85	269.79	3806	223.23	403.05	2336	141.13	232.74	6251	389.97	674.9	7320	623.22	1142.65	5414	369.68	580.47	1183	96.61	159.31	5682	312.47	501.35	912	44.24	85.6	6830	247.79	366.39	3460	135.87	207.46	7528	258.36	387.67	1804	62.58	95.32
Y75_RS00840	NC_007779[-]185123-185947	7110	442.01	761.38	9265	465.66	826.35	6750	381.89	693.06	8445	496.12	837.36	6013	351.4	634.46	9244	556.44	917.63	12708	789.91	1367.06	8342	707.65	1297.45	14556	990.29	1554.97	9357	761.4	1255.49	14532	796.24	1277.56	5310	256.63	496.6	18391	664.8	982.99	9907	387.62	591.86	21388	731.35	1097.41	11664	403.13	614.06
Y75_RS12935	NC_007779[+]2590263-2591390	1223	55.61	95.79	1099	40.4	71.69	1484	61.41	111.44	1456	62.56	105.59	1756	75.05	135.51	1993	87.74	144.7	662	30.1	52.09	483	29.97	54.94	1165	57.97	91.02	916	54.51	89.89	1303	52.22	83.78	787	27.82	53.83	3080	81.43	120.4	2598	74.35	113.52	3853	96.36	144.59	3932	99.39	151.4
Y75_RS18075	NC_007779[-]3641095-3641919	1871	116.32	200.36	2064	103.74	184.09	1905	107.78	195.6	1540	90.47	152.7	1769	103.38	186.65	1659	99.87	164.69	752	46.75	80.9	602	51.07	93.63	616	41.91	65.81	444	36.13	59.57	814	44.6	71.56	469	22.67	43.86	5983	216.28	319.79	4248	166.2	253.78	4707	160.95	241.51	4984	172.26	262.39
Y75_RS06310	NC_007779[-]1260701-1262380	1512	46.16	79.51	1071	26.43	46.91	1792	49.79	90.35	2018	58.22	98.26	1357	38.94	70.31	1772	52.38	86.38	460	14.04	24.3	304	12.66	23.22	398	13.3	20.88	589	23.54	38.81	614	16.52	26.51	745	17.68	34.21	2224	39.48	58.37	1879	36.1	55.12	2513	42.2	63.32	3365	57.12	87
Y75_RS07100	NC_007779[+]1411225-1412598	523	19.52	33.63	1113	33.59	59.6	190	6.45	11.71	332	11.71	19.77	647	22.7	40.99	1391	50.28	82.91	415	15.49	26.81	596	30.36	55.66	208	8.5	13.34	316	15.44	25.46	660	21.71	34.84	846	24.55	47.51	1873	40.65	60.11	2636	61.93	94.56	917	18.83	28.25	1724	35.78	54.5
Y75_RS10835	NC_007779[-]2143771-2144352	1928	169.9	292.66	1911	136.15	241.61	1825	146.36	265.62	2239	186.46	314.7	1854	153.58	277.3	2492	212.64	350.66	788	69.43	120.16	775	93.2	170.87	1403	135.31	212.46	976	112.58	185.63	1159	90.02	144.43	1290	88.37	171.01	3415	174.99	258.74	2323	128.83	196.72	3450	167.23	250.93	3028	148.35	225.97
Y75_RS10310	NC_007779[-]2033036-2034454	1224	44.24	76.21	1405	41.06	72.86	635	20.89	37.91	1054	36	60.76	921	31.29	56.5	1651	57.78	95.29	815	29.45	50.97	950	46.85	85.9	1100	43.51	68.32	740	35.01	57.73	989	31.51	50.55	721	20.26	39.2	3319	69.75	103.14	2883	65.58	100.14	2110	41.95	62.94	1946	39.1	59.56
Y75_RS08115	NC_007779[-]1627049-1629094	1480	37.1	63.91	2233	45.26	80.31	2050	46.77	84.87	1966	46.57	78.6	1948	45.9	82.88	2572	62.43	102.95	1365	34.21	59.21	1085	37.12	68.05	1705	46.77	73.44	1265	41.51	68.44	2182	48.21	77.35	1152	22.45	43.44	5659	82.48	121.96	4138	65.28	99.68	5517	76.07	114.14	3580	49.89	76
Y75_RS19910	NC_007779[-]4029903-4030460	2144	197.06	339.45	2688	199.74	354.46	2513	210.21	381.49	2458	213.5	360.34	2503	216.26	390.47	3265	290.58	479.19	1185	108.9	188.47	729	91.43	167.64	1629	163.86	257.29	1521	182.99	301.73	1194	96.73	155.2	1192	85.18	164.82	2441	130.46	192.9	2591	149.88	228.86	2814	142.26	213.47	2565	131.07	199.65
Y75_RS19595	NC_007779[+]3956968-3958254	160	6.37	10.98	311	10.02	17.78	595	21.58	39.16	2540	95.65	161.44	459	17.2	31.05	2520	97.24	160.36	127	5.06	8.76	124	6.74	12.36	276	12.04	18.9	3624	189.03	311.7	331	11.62	18.65	3336	103.35	199.99	626	14.51	21.45	1020	25.58	39.06	784	17.19	25.79	11510	255	388.43
Y75_RS19710	NC_007779[-]3985202-3985732	303	29.27	50.41	443	34.59	61.39	1340	117.79	213.76	42	3.83	6.47	1176	106.78	192.79	385	36.01	59.38	461	44.52	77.05	383	50.48	92.55	299	31.61	49.63	14	1.77	2.92	784	66.74	107.09	90	6.76	13.08	803	45.1	66.68	1146	69.66	106.37	1075	57.11	85.7	136	7.3	11.12
Y75_RS21600	NC_007779[-]4370150-4371453	725	28.52	49.12	796	25.31	44.92	1340	47.97	87.05	1327	49.32	83.25	1105	40.85	73.76	1082	41.2	67.95	1119	44.01	76.16	699	37.51	68.78	1199	51.61	81.04	858	44.17	72.84	2082	72.17	115.8	610	18.65	36.09	4790	109.55	161.98	1706	42.23	64.48	5249	113.55	170.39	3246	70.98	108.12
Y75_RS21515	NC_007779[-]4352082-4353422	62	2.37	4.08	47	1.45	2.58	330	11.49	20.85	185	6.69	11.29	467	16.79	30.31	273	10.11	16.67	44	1.68	2.91	49	2.56	4.69	115	4.81	7.56	224	11.21	18.49	156	5.26	8.44	169	5.02	9.72	159	3.54	5.23	135	3.25	4.96	214	4.51	6.76	770	16.37	24.94
Y75_RS21525	NC_007779[-]4353993-4354712	272	19.38	33.38	288	16.58	29.43	373	24.18	43.88	327	22.01	37.15	364	24.38	44.01	376	25.94	42.77	196	13.96	24.16	208	20.22	37.07	365	28.45	44.68	277	25.83	42.59	496	31.14	49.96	273	15.12	29.25	659	27.3	40.36	518	23.22	35.46	557	21.83	32.75	906	35.88	54.65
Y75_RS21530	NC_007779[-]4354709-4356340	384	12.07	20.79	604	15.34	27.23	402	11.5	20.87	478	14.2	23.96	452	13.35	24.11	512	15.58	25.69	292	9.18	15.88	409	17.54	32.16	320	11	17.28	538	22.13	36.49	302	8.36	13.42	365	8.92	17.26	1032	18.86	27.88	1184	23.42	35.76	390	6.74	10.12	1153	20.15	30.69
Y75_RS10110	NC_007779[-]2000631-2001617	1213	63.03	108.57	1389	58.35	103.55	1883	89.05	161.61	1934	94.97	160.29	2277	111.23	200.82	2067	104	171.51	1007	52.32	90.55	868	61.54	112.84	1773	100.83	158.32	921	62.64	103.29	2527	115.73	185.69	1804	72.88	141.02	3229	97.56	144.26	2658	86.93	132.73	4120	117.76	176.7	3525	101.84	155.12
Y75_RS01955	NC_007779[-]399053-400147	1311	61.4	105.77	2202	83.38	147.97	1435	61.17	111.01	2702	119.59	201.85	1502	66.13	119.4	2441	110.7	182.56	1162	54.42	94.18	1059	67.69	124.1	1055	54.08	84.91	1025	62.84	103.62	1306	53.91	86.5	1048	38.16	73.84	3682	100.28	148.27	2436	71.81	109.65	4192	108	162.05	4035	105.07	160.05
Y75_RS00470	NC_007779[+]102233-103153	3018	168.07	289.5	4026	181.26	321.65	2356	119.4	216.69	1937	101.93	172.04	2352	123.12	222.3	2400	129.41	213.41	3018	168.04	290.82	2081	158.13	289.93	1699	103.54	162.58	2259	164.66	271.51	3364	165.1	264.91	2511	108.7	210.35	5423	175.6	259.64	5822	204.04	311.56	3225	98.78	148.23	4880	151.08	230.13
Y75_RS07845	NC_007779[-]1562645-1564195	74	2.45	4.22	65	1.74	3.08	116	3.49	6.34	57	1.78	3.01	153	4.76	8.59	206	6.6	10.88	81	2.68	4.63	45	2.03	3.72	347	12.56	19.72	114	4.94	8.14	262	7.63	12.25	187	4.81	9.3	284	5.46	8.07	169	3.52	5.37	1526	27.76	41.65	162	2.98	4.54
Y75_RS07840	NC_007779[-]1561621-1562643	58	2.91	5.01	42	1.7	3.02	86	3.92	7.12	49	2.32	3.92	80	3.77	6.81	54	2.62	4.32	21	1.05	1.82	23	1.57	2.88	55	3.02	4.74	17	1.12	1.84	70	3.09	4.96	32	1.25	2.41	111	3.23	4.78	60	1.89	2.89	458	12.63	18.95	70	1.95	2.97
Y75_RS07835	NC_007779[-]1560728-1561624	100	5.72	9.85	116	5.36	9.52	151	7.86	14.26	84	4.54	7.66	118	6.34	11.45	89	4.93	8.13	59	3.37	5.84	40	3.12	5.72	38	2.38	3.73	33	2.47	4.07	81	4.08	6.55	59	2.62	5.07	306	10.17	15.04	276	9.94	15.17	612	19.25	28.88	141	4.48	6.83
Y75_RS07830	NC_007779[-]1559745-1560731	93	4.83	8.32	99	4.16	7.38	151	7.14	12.96	80	3.93	6.63	120	5.86	10.58	92	4.63	7.63	51	2.65	4.59	44	3.12	5.72	67	3.81	5.98	55	3.74	6.17	74	3.39	5.44	48	1.94	3.75	232	7.01	10.36	209	6.84	10.44	579	16.55	24.83	145	4.19	6.38
Y75_RS07825	NC_007779[-]1558826-1559752	292	16.16	27.83	842	37.67	66.84	190	9.57	17.36	129	6.74	11.38	695	36.14	65.26	1058	56.68	93.47	170	9.41	16.28	194	14.64	26.85	144	8.72	13.69	103	7.46	12.3	388	18.92	30.36	291	12.52	24.22	763	24.54	36.29	1511	52.62	80.34	446	13.58	20.37	228	7.01	10.68
Y75_RS07850	NC_007779[-]1564209-1564790	27	2.38	4.1	20	1.43	2.53	57	4.57	8.3	20	1.66	2.81	70	5.8	10.47	80	6.83	11.26	34	2.99	5.18	16	1.93	3.53	179	17.27	27.11	54	6.23	10.27	174	13.51	21.68	149	10.21	19.75	102	5.23	7.73	81	4.49	6.86	820	39.75	59.64	67	3.28	5
Y75_RS16445	NC_007779[-]3305826-3307715	74592	2024.18	3486.71	98442	2159.74	3832.59	34580	854	1549.83	33501	859.09	1449.98	25905	660.82	1193.13	39788	1045.46	1724.06	14181	384.77	665.9	24832	919.5	1685.87	8487	252.04	395.76	16050	570.09	940.03	7309	174.81	280.48	27664	583.61	1129.32	71836	1133.49	1676.01	147746	2523.28	3852.85	41212	615.14	923.03	104369	1574.57	2398.44
Y75_RS02300	NC_007779[+]467607-468065	197	22.01	37.92	211	19.06	33.83	199	20.24	36.73	76	8.02	13.54	239	25.11	45.33	189	20.45	33.72	204	22.79	39.44	90	13.72	25.16	184	22.5	35.33	59	8.63	14.23	215	21.17	33.97	95	8.25	15.97	554	35.99	53.22	437	30.73	46.92	326	20.03	30.06	286	17.76	27.06
Y75_RS12180	NC_007779[-]2439528-2440187	589	45.77	78.84	929	58.36	103.57	629	44.48	80.73	636	46.71	78.83	406	29.66	53.55	556	41.83	68.99	867	67.36	116.58	720	76.35	139.98	474	40.31	63.29	496	50.45	83.19	632	43.28	69.45	525	31.71	61.37	6921	312.72	462.4	5781	282.73	431.71	3679	157.25	235.96	5871	253.64	386.36
Y75_RS12165	NC_007779[-]2436468-2437130	1396	107.99	186.02	1638	102.44	181.79	1156	81.39	147.7	978	71.5	120.67	933	67.85	122.5	1206	90.33	148.97	906	70.08	121.28	651	68.72	125.99	1166	98.71	155	786	79.58	131.23	902	61.5	98.67	778	46.79	90.54	4085	183.74	271.69	3330	162.12	247.55	3014	128.24	192.43	3009	129.41	197.12
Y75_RS20845	NC_007779[-]4206217-4206726	1999	201.03	346.28	3242	263.59	467.75	1641	150.19	272.56	1376	130.77	220.71	2635	249.1	449.75	3067	298.65	492.5	4509	453.38	784.65	3271	448.86	822.97	2064	227.15	356.68	2281	300.25	495.09	4802	425.62	682.91	3900	304.9	590.01	6719	392.89	580.94	8493	537.53	820.77	5565	307.82	461.9	6445	360.33	548.87
Y75_RS00820	NC_007779[+]180884-182308	1474	53.05	91.38	958	27.88	49.47	2108	69.05	125.31	1650	56.12	94.72	1942	65.7	118.63	4553	158.67	261.66	1445	52	89.99	592	29.08	53.31	2625	103.39	162.35	5077	239.18	394.39	3293	104.46	167.6	4461	124.82	241.54	3441	72.01	106.48	2124	48.11	73.46	6592	130.5	195.82	3349	67.01	102.07
Y75_RS16810	NC_007779[+]3380598-3381965	319	11.96	20.6	745	22.58	40.07	555	18.94	34.37	550	19.49	32.89	934	32.92	59.43	1077	39.1	64.48	673	25.23	43.66	486	24.87	45.59	1130	46.36	72.8	623	30.57	50.41	1686	55.71	89.39	978	28.51	55.16	1986	43.3	64.02	1909	45.04	68.78	2140	44.13	66.22	1367	28.49	43.4
Y75_RS16815	NC_007779[+]3382055-3383122	852	40.92	70.48	960	37.27	66.14	569	24.87	45.13	689	31.27	52.77	732	33.04	59.66	1108	51.52	84.96	1349	64.77	112.1	753	49.34	90.47	1088	57.18	89.78	690	43.37	71.52	1088	46.05	73.89	655	24.45	47.32	2891	80.72	119.36	2322	70.18	107.16	1979	52.27	78.44	2181	58.23	88.7
Y75_RS22915	NC_007779[+]4622909-4624231	847	32.84	56.56	1965	61.59	109.29	1033	36.44	66.14	473	17.33	29.25	3171	115.56	208.64	3045	114.3	188.49	1355	52.52	90.9	1110	58.72	107.66	486	20.62	32.38	642	32.58	53.72	4443	151.8	243.57	2629	79.23	153.32	2707	61.02	90.22	2184	53.28	81.36	1347	28.72	43.1	1995	42.99	65.49
Y75_RS22920	NC_007779[+]4624283-4625506	4230	177.24	305.31	5252	177.92	315.73	4331	165.16	299.73	2136	84.58	142.75	8862	349.07	630.25	8751	355.05	585.52	4497	188.41	326.07	2501	143	262.18	5379	246.66	387.31	2565	140.68	231.97	11229	414.7	665.38	5196	169.26	327.53	13143	320.22	473.49	7940	209.39	319.72	9980	230.01	345.14	6752	157.29	239.59
Y75_RS22910	NC_007779[+]4622003-4622782	683	44.91	77.36	1450	77.08	136.79	876	52.42	95.13	405	25.16	42.47	2111	130.48	235.59	1472	93.72	154.55	1505	98.94	171.24	987	88.56	162.37	666	47.92	75.25	2168	186.59	307.68	3475	201.38	323.12	1816	92.83	179.63	1653	63.2	93.45	1580	65.39	99.84	919	33.23	49.87	1146	41.89	63.81
Y75_RS22925	NC_007779[+]4625563-4626282	1818	129.5	223.07	2566	147.78	262.24	1666	108	196	1382	93.03	157.02	3324	222.58	401.88	4628	319.21	526.41	2569	182.97	316.66	1646	159.99	293.34	2226	173.53	272.48	1274	118.79	195.87	5421	340.34	546.08	3522	195.04	377.42	5158	213.64	315.9	3599	161.34	246.36	4642	181.88	272.91	3970	157.22	239.48
Y75_RS04375	NC_007779[-]882398-883156	1159	78.31	134.9	1059	57.86	102.67	799	49.14	89.17	751	47.96	80.94	775	49.23	88.88	1059	69.29	114.27	1910	129.04	223.33	759	69.98	128.31	1846	136.51	214.35	1004	88.8	146.43	1967	117.15	187.96	793	41.66	80.61	3877	152.33	225.24	2124	90.33	137.92	2645	98.31	147.51	2525	94.86	144.49
Y75_RS13145	NC_007779[-]2634540-2636012	3505	122.04	210.22	4784	134.67	238.98	2364	74.91	135.95	3424	112.66	190.15	2851	93.31	168.48	5719	192.81	317.97	1843	64.16	111.04	1912	90.84	166.56	1301	49.57	77.84	2425	110.52	182.24	2419	74.24	119.11	3521	95.31	184.43	6099	123.48	182.58	8619	188.87	288.39	4299	82.33	123.54	6928	134.11	204.28
Y75_RS10845	NC_007779[+]2145403-2148720	1073	16.59	28.57	1653	20.66	36.66	1509	21.23	38.52	1345	19.65	33.16	1798	26.13	47.17	3066	45.89	75.68	536	8.29	14.34	907	19.13	35.08	1264	21.38	33.57	1538	31.12	51.31	2381	32.44	52.05	2597	31.21	60.39	3803	34.18	50.54	5583	54.31	82.93	2280	19.39	29.09	5200	44.69	68.07
Y75_RS08030	NC_007779[-]1612621-1613568	619	33.49	57.69	600	26.24	46.57	1553	76.47	138.77	301	15.39	25.97	651	33.11	59.78	304	15.92	26.26	120	6.49	11.23	113	8.34	15.29	155	9.18	14.41	62	4.39	7.24	166	7.92	12.7	101	4.25	8.22	1075	33.82	50	1442	49.1	74.97	770	22.91	34.38	968	29.12	44.35
Y75_RS04345	NC_007779[+]875757-877085	185	7.14	12.3	126	3.93	6.98	123	4.32	7.84	105	3.83	6.46	94	3.41	6.16	105	3.92	6.47	55	2.12	3.67	55	2.9	5.31	37	1.56	2.45	33	1.67	2.75	50	1.7	2.73	38	1.14	2.21	321	7.2	10.65	300	7.29	11.13	283	6	9.01	366	7.85	11.96
Y75_RS09405	NC_007779[+]1873755-1875245	341	11.73	20.21	189	5.26	9.33	478	14.97	27.16	175	5.69	9.6	611	19.76	35.67	374	12.46	20.54	1260	43.34	75	238	11.17	20.48	1594	60	94.22	361	16.25	26.8	1534	46.51	74.62	183	4.89	9.47	1144	22.88	33.83	831	17.99	27.47	7801	147.59	221.47	1490	28.49	43.4
Y75_RS07085	NC_007779[-]1408277-1409509	411	17.1	29.45	948	31.88	56.57	264	10	18.14	144	5.66	9.55	1717	67.14	121.22	3167	127.55	210.35	669	27.82	48.15	731	41.49	76.07	241	10.97	17.23	164	8.93	14.72	3239	118.75	190.53	1681	54.36	105.19	1562	37.78	55.86	2068	54.14	82.66	395	9.04	13.56	357	8.26	12.58
Y75_RS13640	NC_007779[+]2741039-2742265	644	26.92	46.37	763	25.79	45.76	571	21.72	39.42	397	15.68	26.47	659	25.89	46.75	574	23.23	38.31	475	19.85	34.36	421	24.01	44.03	670	30.65	48.12	407	22.27	36.72	634	23.36	37.48	346	11.25	21.76	1809	43.97	65.01	2548	67.03	102.35	1011	23.25	34.88	1828	42.48	64.71
Y75_RS09445	NC_007779[+]1879429-1880454	1242	62.08	106.94	2015	81.43	144.51	968	44.04	79.92	1116	52.72	88.98	1200	56.39	101.81	1812	87.71	144.64	1005	50.23	86.93	1493	101.84	186.72	1226	67.07	105.31	994	65.04	107.24	1394	61.41	98.54	831	32.29	62.49	6547	190.3	281.38	6720	211.41	322.81	4206	115.65	173.53	5175	143.82	219.07
Y75_RS05355	NC_007779[+]1093298-1094656	87	3.29	5.66	152	4.64	8.23	136	4.67	8.48	264	9.41	15.89	106	3.76	6.79	128	4.68	7.71	71	2.68	4.64	143	7.36	13.5	145	5.99	9.4	110	5.43	8.96	123	4.09	6.56	50	1.47	2.84	250	5.48	8.11	154	3.66	5.59	296	6.14	9.22	396	8.31	12.66
Y75_RS08100	NC_007779[-]1624674-1625564	1008	58.03	99.95	603	28.06	49.8	219	11.47	20.82	440	23.94	40.4	228	12.34	22.28	468	26.09	43.02	710	40.86	70.72	795	62.44	114.49	409	25.77	40.46	1179	88.83	146.48	389	19.74	31.67	618	27.65	53.51	1443	48.29	71.41	1621	58.73	89.67	1294	40.97	61.48	2059	65.89	100.37
Y75_RS21085	NC_007779[+]4260227-4260595	251	34.88	60.09	332	37.3	66.2	315	39.84	72.31	332	43.61	73.6	434	56.7	102.38	554	74.56	122.95	543	75.46	130.6	461	87.44	160.31	505	76.81	120.61	455	82.77	136.49	1027	125.81	201.86	547	59.1	114.37	889	71.85	106.24	606	53.01	80.94	973	74.39	111.62	1036	80.05	121.94
Y75_RS18685	NC_007779[+]3766803-3767420	65	5.39	9.29	54	3.62	6.43	62	4.68	8.5	30	2.35	3.97	62	4.84	8.73	60	4.82	7.95	46	3.82	6.61	20	2.26	4.15	67	6.08	9.55	40	4.34	7.16	55	4.02	6.45	29	1.87	3.62	163	7.87	11.63	194	10.13	15.47	137	6.25	9.38	138	6.37	9.7
Y75_RS18690	NC_007779[+]3767417-3768565	81	3.62	6.23	96	3.47	6.15	137	5.57	10.1	72	3.04	5.13	146	6.13	11.06	115	4.97	8.2	72	3.21	5.56	47	2.86	5.25	61	2.98	4.68	47	2.75	4.53	98	3.86	6.19	84	2.91	5.64	196	5.09	7.52	217	6.1	9.31	195	4.78	7.18	229	5.69	8.66
Y75_RS18680	NC_007779[+]3765941-3766819	170	9.92	17.09	163	7.69	13.64	159	8.44	15.32	148	8.16	13.77	131	7.18	12.97	151	8.53	14.07	110	6.42	11.11	56	4.46	8.17	102	6.52	10.23	44	3.36	5.54	97	4.99	8	49	2.22	4.3	511	17.33	25.63	509	18.69	28.54	449	14.41	21.62	385	12.49	19.02
Y75_RS18675	NC_007779[+]3765255-3765944	196	14.57	25.1	255	15.32	27.19	223	15.09	27.38	264	18.54	31.3	193	13.49	24.35	204	14.68	24.21	367	27.27	47.2	245	24.85	45.56	656	53.36	83.79	346	33.66	55.51	664	43.5	69.8	216	12.48	24.15	420	18.15	26.84	374	17.49	26.71	366	14.96	22.45	232	9.58	14.6
Y75_RS18695	NC_007779[+]3768640-3769977	64	2.46	4.23	57	1.76	3.13	94	3.28	5.95	54	1.96	3.3	86	3.1	5.6	51	1.89	3.12	48	1.84	3.18	34	1.78	3.26	50	2.1	3.29	23	1.15	1.9	48	1.62	2.6	14	0.42	0.81	147	3.27	4.84	97	2.34	3.57	79	1.67	2.5	45	0.96	1.46
Y75_RS00815	NC_007779[+]179237-180754	344	11.62	20.02	418	11.42	20.26	639	19.65	35.66	694	22.16	37.4	571	18.13	32.74	535	17.5	28.86	441	14.9	25.78	291	13.42	24.6	900	33.28	52.25	468	20.7	34.13	849	25.28	40.56	388	10.19	19.72	1056	20.75	30.68	789	16.78	25.62	1397	25.96	38.96	1010	18.97	28.9
Y75_RS06275	NC_007779[-]1251345-1252415	245	11.73	20.21	208	8.05	14.29	2064	89.96	163.25	4262	192.87	325.53	1687	75.95	137.12	7034	326.16	537.87	395	18.91	32.73	155	10.13	18.57	2685	140.71	220.95	4566	286.2	471.93	2718	114.72	184.06	5165	192.29	372.09	744	20.72	30.63	491	14.8	22.6	8929	235.19	352.91	13280	353.56	538.55
Y75_RS06270	NC_007779[-]1250702-1251334	165	13.37	23.03	162	10.61	18.83	1085	80	145.19	2546	194.94	329.02	871	66.34	119.78	3183	249.72	411.81	147	11.91	20.61	70	7.74	14.19	1856	164.57	258.41	1813	192.28	317.05	1474	105.26	168.89	1502	94.61	183.08	302	14.23	21.04	222	11.32	17.29	2840	126.57	189.92	5450	245.5	373.95
Y75_RS06265	NC_007779[-]1249273-1250691	409	14.78	25.46	407	11.89	21.1	2060	67.76	122.97	5414	184.92	312.11	1975	67.11	121.16	4283	149.89	247.19	396	14.31	24.77	260	12.82	23.51	3728	147.46	231.54	2984	141.17	232.78	4072	129.72	208.13	2773	77.92	150.78	1195	25.11	37.13	718	16.33	24.94	9188	182.66	274.09	16714	335.85	511.58
Y75_RS06280	NC_007779[+]1252634-1254562	225	5.98	10.3	293	6.3	11.18	385	9.32	16.91	231	5.81	9.8	345	8.62	15.57	294	7.57	12.48	267	7.1	12.28	185	6.71	12.31	320	9.31	14.62	202	7.03	11.59	474	11.11	17.82	194	4.01	7.76	889	13.74	20.32	783	13.1	20.01	728	10.65	15.98	678	10.02	15.27
Y75_RS03090	NC_007779[+]627774-628520	184	12.63	21.76	167	9.27	16.45	230	14.37	26.08	168	10.9	18.4	155	10	18.06	129	8.57	14.14	88	6.04	10.46	46	4.31	7.9	106	7.97	12.51	224	20.13	33.19	133	8.05	12.91	285	15.21	29.44	348	13.89	20.54	459	19.83	30.28	209	7.89	11.84	406	15.5	23.61
Y75_RS16375	NC_007779[+]3295664-3296254	1085	94.16	162.19	1350	94.72	168.08	1211	95.64	173.57	1014	83.16	140.35	982	80.11	144.64	1557	130.84	215.76	1264	109.67	189.81	698	82.66	151.55	1033	98.1	154.04	774	87.92	144.97	1285	98.29	157.7	796	53.7	103.92	2800	141.29	208.91	2223	121.41	185.39	2621	125.11	187.73	2698	130.17	198.28
Y75_RS08280	NC_007779[+]1649648-1650055	739	92.9	160.02	873	88.72	157.44	1044	119.44	216.75	383	45.5	76.79	814	96.19	173.67	536	65.24	107.59	3452	433.87	750.89	1414	242.55	444.7	2105	289.58	454.7	2280	375.15	618.59	4128	457.35	733.82	649	63.42	122.73	365	26.68	39.45	528	41.77	63.78	566	39.13	58.72	309	21.59	32.89
Y75_RS08300	NC_007779[+]1651323-1651511	4	1.09	1.87	0	0	0	12	2.96	5.38	3	0.77	1.3	13	3.32	5.99	4	1.05	1.73	3	0.81	1.41	3	1.11	2.04	29	8.61	13.52	70	24.86	41	65	15.54	24.94	14	2.96	5.72	3	0.47	0.7	0	0	0	11	1.64	2.46	7	1.06	1.61
Y75_RS08275	NC_007779[-]1649334-1649564	2	0.44	0.76	5	0.9	1.59	5	1.01	1.83	0	0	0	7	1.46	2.64	4	0.86	1.42	4	0.89	1.54	6	1.82	3.33	22	5.34	8.39	11	3.2	5.27	18	3.52	5.65	9	1.56	3.01	1	0.13	0.19	1	0.14	0.21	11	1.35	2.02	4	0.49	0.75
Y75_RS07865	NC_007779[-]1569218-1570537	263	10.22	17.6	517	16.24	28.82	586	20.72	37.61	355	13.03	22	618	22.57	40.75	611	22.99	37.91	426	16.55	28.64	366	19.41	35.58	761	32.36	50.81	615	31.27	51.57	779	26.68	42.8	333	10.06	19.46	1427	32.24	47.67	1314	32.13	49.06	1479	31.61	47.43	1090	23.55	35.87
Y75_RS01180	NC_007779[+]250898-251953	463	22.48	38.73	485	19.04	33.79	300	13.26	24.06	179	8.22	13.87	520	23.74	42.87	321	15.09	24.89	390	18.94	32.78	227	15.04	27.58	377	20.04	31.46	184	11.7	19.29	485	20.76	33.31	171	6.45	12.49	1520	42.92	63.47	1499	45.82	69.96	1107	29.57	44.37	870	23.49	35.78
Y75_RS18955	NC_007779[-]3821831-3822655	78	4.85	8.35	101	5.08	9.01	130	7.36	13.35	163	9.57	16.16	87	5.08	9.18	135	8.13	13.4	161	10.01	17.32	128	10.86	19.91	199	13.54	21.26	526	42.8	70.58	249	13.64	21.89	196	9.47	18.33	183	6.61	9.78	295	11.54	17.62	213	7.28	10.93	473	16.35	24.9
Y75_RS21095	NC_007779[+]4261332-4262711	575	21.37	36.81	608	18.27	32.42	453	15.32	27.81	432	15.17	25.61	445	15.55	28.07	570	20.51	33.83	207	7.69	13.31	223	11.31	20.73	184	7.48	11.75	208	10.12	16.68	228	7.47	11.98	208	6.01	11.63	850	18.37	27.16	836	19.56	29.86	1014	20.73	31.1	1244	25.7	39.15
Y75_RS04165	NC_007779[+]833492-835642	2078	49.55	85.35	2116	40.79	72.38	1208	26.21	47.57	1343	30.26	51.07	923	20.69	37.35	1572	36.29	59.85	980	23.36	40.43	891	28.99	53.15	764	19.93	31.3	1109	34.61	57.07	752	15.81	25.36	1165	21.6	41.79	3702	51.32	75.89	4334	65.04	99.31	2247	29.47	44.22	6306	83.59	127.33
Y75_RS05560	NC_007779[-]1122819-1123064	285	59.42	102.35	310	52.26	92.73	219	41.55	75.41	256	50.44	85.13	159	31.16	56.26	165	33.31	54.93	81	16.88	29.22	64	18.21	33.38	57	13	20.42	117	31.93	52.65	44	8.08	12.97	37	5.99	11.6	1283	155.54	229.98	1370	179.76	274.48	1350	154.81	232.3	821	95.16	144.95
Y75_RS01155	NC_007779[-]246242-246502	1475	289.85	499.27	1509	239.73	425.42	960	171.68	311.57	618	114.76	193.69	1101	203.38	367.21	709	134.9	222.47	15100	2966.8	5134.53	11191	3000.77	5501.78	7992	1718.67	2698.67	7605	1956.08	3225.44	14302	2477.01	3974.35	7943	1213.42	2348.05	2030	231.95	342.97	2025	250.44	382.4	2197	237.46	356.32	1449	158.3	241.13
Y75_RS19755	NC_007779[+]3992627-3992710	2014	1229.7	2118.2	2039	1006.51	1786.12	2206	1225.8	2224.58	1854	1069.73	1805.5	1990	1142.19	2062.24	1526	902.18	1487.78	4453	2718.48	4704.76	2482	2067.89	3791.38	10217	6826.85	10719.6	15519	12402.6	20451	11368	6117.52	9815.54	3621	1718.77	3325.92	3908	1387.44	2051.5	3591	1379.9	2107	7175	2409.63	3615.72	3926	1332.67	2029.97
Y75_RS00285	NC_007779[+]57364-58179	1149	72.22	124.4	1052	53.46	94.86	849	48.56	88.13	808	47.99	81	733	43.31	78.2	1040	63.3	104.38	497	31.23	54.05	485	41.6	76.27	894	61.49	96.56	564	46.4	76.51	865	47.92	76.88	414	20.23	39.14	1239	45.28	66.95	1285	50.83	77.61	906	31.32	47	1195	41.76	63.61
Y75_RS03355	NC_007779[+]677837-679264	28	1	1.73	39	1.13	2.01	108	3.53	6.41	35	1.18	2	64	2.16	3.9	46	1.6	2.64	28	1.01	1.74	27	1.33	2.43	41	1.61	2.53	26	1.23	2.02	63	1.99	3.2	27	0.75	1.46	98	2.05	3.03	115	2.6	3.97	94	1.86	2.79	142	2.84	4.32
Y75_RS03370	NC_007779[+]680634-682085	126	4.45	7.67	146	4.17	7.4	189	6.08	11.03	105	3.51	5.92	117	3.88	7.01	112	3.83	6.32	76	2.69	4.65	57	2.75	5.04	49	1.89	2.97	52	2.4	3.96	97	3.02	4.85	43	1.18	2.28	122	2.51	3.71	109	2.42	3.7	96	1.87	2.8	68	1.33	2.03
Y75_RS15680	NC_007779[+]3155279-3156106	288	17.84	30.73	1245	62.35	110.64	268	15.11	27.42	126	7.38	12.45	1909	111.16	200.7	1942	116.48	192.08	1287	79.71	137.95	1217	102.87	188.6	1128	76.46	120.06	386	31.29	51.6	3905	213.19	342.06	3007	144.8	280.2	1356	48.84	72.21	1450	56.53	86.31	838	28.55	42.84	346	11.92	18.15
Y75_RS01050	NC_007779[+]229167-229970	203	12.95	22.31	149	7.69	13.64	276	16.02	29.08	218	13.14	22.18	254	15.23	27.5	196	12.1	19.96	577	36.8	63.69	180	15.67	28.73	276	19.26	30.25	252	21.04	34.7	358	20.13	32.3	135	6.7	12.96	629	23.33	34.5	331	13.29	20.29	488	17.12	25.69	667	23.65	36.03
Y75_RS00735	NC_007779[-]160149-160604	3538	397.93	685.45	4889	444.57	788.91	3382	346.18	628.25	3815	405.49	684.38	4286	453.16	818.19	6835	744.37	1227.54	3142	353.34	611.51	2134	327.52	600.49	3067	377.51	592.77	3007	442.69	729.96	4169	413.28	663.1	4392	384.03	743.12	3440	224.97	332.65	2326	164.65	251.4	3342	206.75	310.24	2817	176.14	268.31
Y75_RS11190	NC_007779[+]2225519-2227234	5489	164.06	282.59	6106	147.55	261.83	9041	245.92	446.29	11874	335.37	566.04	5247	147.42	266.17	7775	225.01	371.06	4870	145.53	251.87	3300	134.59	246.76	6431	210.35	330.29	6670	260.94	430.27	6954	183.19	293.92	6141	142.69	276.11	10085	175.26	259.15	9704	182.54	278.72	10883	178.91	268.46	18547	308.18	469.43
Y75_RS09480	NC_007779[+]1883626-1884711	521	24.6	42.38	360	13.74	24.39	1445	62.11	112.71	384	17.13	28.92	699	31.03	56.03	361	16.51	27.22	320	15.11	26.15	106	6.83	12.52	428	22.12	34.73	144	8.9	14.68	534	22.23	35.66	115	4.22	8.17	1072	29.44	43.53	367	10.91	16.66	690	17.92	26.89	318	8.35	12.72
Y75_RS09475	NC_007779[-]1882600-1883523	212	11.77	20.27	236	10.59	18.79	231	11.67	21.18	951	49.88	84.19	464	24.21	43.71	1212	65.14	107.42	93	5.16	8.93	99	7.5	13.75	337	20.47	32.14	697	50.64	83.5	554	27.11	43.49	1076	46.43	89.85	710	22.91	33.88	508	17.75	27.1	794	24.24	36.37	1763	54.4	82.87
Y75_RS01810	NC_007779[+]373092-374105	84	4.25	7.32	91	3.72	6.6	97	4.46	8.1	58	2.77	4.68	111	5.28	9.53	66	3.23	5.33	59	2.98	5.16	30	2.07	3.8	62	3.43	5.39	34	2.25	3.71	81	3.61	5.79	33	1.3	2.51	129	3.79	5.61	88	2.8	4.28	67	1.87	2.8	50	1.4	2.14
Y75_RS04655	NC_007779[+]941381-943825	232	4.86	8.38	159	2.7	4.79	402	7.68	13.93	184	3.65	6.16	386	7.61	13.74	236	4.79	7.9	936	19.63	33.98	86	2.46	4.51	1382	31.73	49.82	172	4.72	7.79	1479	27.34	43.87	147	2.4	4.64	736	8.97	13.27	481	6.35	9.7	1952	22.53	33.8	621	7.24	11.03
Y75_RS04665	NC_007779[+]944455-945318	257	15.26	26.28	269	12.91	22.91	326	17.61	31.96	172	9.65	16.28	365	20.37	36.77	328	18.85	31.09	319	18.93	32.77	86	6.96	12.77	169	10.98	17.24	66	5.13	8.46	479	25.06	40.21	116	5.35	10.36	393	13.57	20.06	287	10.72	16.37	621	20.27	30.42	179	5.91	9
Y75_RS08380	NC_007779[+]1666220-1666834	483	40.28	69.38	706	47.6	84.47	320	24.29	44.08	377	29.71	50.15	309	24.23	43.74	529	42.71	70.44	250	20.85	36.08	207	23.56	43.19	166	15.15	23.79	112	12.23	20.16	174	12.79	20.52	162	10.5	20.32	1023	49.61	73.35	1128	59.2	90.4	772	35.41	53.14	973	45.11	68.72
Y75_RS18635	NC_007779[+]3756686-3758089	3312	120.99	208.41	3632	107.27	190.35	2122	70.55	128.03	2248	77.6	130.98	3118	107.07	193.32	5607	198.33	327.06	3792	138.5	239.7	3487	173.81	318.68	4111	164.35	258.06	3221	154.01	253.95	5168	166.39	266.97	3574	101.5	196.4	14636	310.88	459.67	16060	369.23	563.78	11641	233.9	350.97	14810	300.77	458.15
Y75_RS21135	NC_007779[+]4267904-4269319	2101	76.1	131.08	1829	53.56	95.04	1259	41.5	75.32	1766	60.45	102.02	1513	51.51	93.01	2466	86.48	142.62	2129	77.1	133.44	1682	83.13	152.42	2398	95.05	149.25	1743	82.64	136.26	2184	69.72	111.87	1776	50.01	96.77	7495	157.85	233.4	6221	141.81	216.53	6547	130.43	195.72	6610	133.1	202.75
Y75_RS22795	NC_007779[-]4604918-4605655	418	29.05	50.04	665	37.36	66.3	463	29.28	53.14	389	25.55	43.12	654	42.72	77.14	951	63.99	105.53	475	33	57.12	421	39.92	73.2	793	60.31	94.7	306	27.84	45.9	903	55.31	88.74	396	21.39	41.4	1421	57.42	84.9	1657	72.47	110.66	1084	41.44	62.18	1422	54.94	83.69
Y75_RS00930	NC_007779[+]205126-208608	4771	70.26	121.02	6608	78.67	139.6	3393	45.47	82.52	3702	51.52	86.95	3092	42.8	77.28	5476	78.08	128.76	3015	44.39	76.82	2622	52.68	96.59	3257	52.48	82.41	3363	64.82	106.88	3776	49.01	78.63	4464	51.1	98.89	10490	89.82	132.81	13867	128.51	196.23	7157	57.97	86.98	10213	83.61	127.36
Y75_RS15965	NC_007779[+]3209763-3211508	1866	54.81	94.42	1976	46.93	83.28	1882	50.31	91.31	1358	37.69	63.62	2127	58.73	106.04	3486	99.15	163.51	2947	86.56	149.8	2223	89.1	163.37	2694	86.6	135.98	3126	120.19	198.19	3303	85.52	137.21	2807	64.1	124.04	6492	110.89	163.96	8653	159.97	244.26	6661	107.62	161.49	9488	154.95	236.02
Y75_RS00075	NC_007779[+]14168-15298	7990	362.33	624.12	11082	406.29	720.99	2383	98.35	178.48	1163	49.84	84.12	5466	233.01	420.7	2157	94.71	156.19	8437	382.54	662.05	6485	401.29	735.74	2902	144.02	226.14	1912	113.49	187.14	3852	153.95	247.02	1520	53.58	103.69	13775	363.22	537.06	5567	158.88	242.6	4515	112.61	168.98	2977	75.05	114.32
Y75_RS00070	NC_007779[+]12163-14079	80214	2146.09	3696.7	87603	1894.87	3362.56	18713	455.63	826.88	5942	150.23	253.56	64512	1622.49	2929.43	13709	355.14	585.66	136806	3659.62	6333.55	61344	2239.52	4106.06	23834	697.83	1095.74	18223	638.15	1052.27	42025	990.96	1589.99	14921	310.35	600.54	145615	2265.28	3349.5	30324	510.6	779.64	27798	409.07	613.82	11975	178.11	271.31
Y75_RS18640	NC_007779[+]3758094-3759194	1808	84.22	145.08	2166	81.58	144.76	1411	59.82	108.56	1454	64.01	108.03	1894	82.94	149.75	2381	107.4	177.11	1235	57.52	99.55	1845	117.28	215.02	1499	76.42	119.99	1226	74.75	123.26	2091	85.85	137.75	2261	81.88	158.44	6117	165.69	244.99	8546	250.54	382.56	6699	171.65	257.56	7368	190.82	290.66
Y75_RS01090	NC_007779[+]236067-236798	692	48.49	83.52	980	55.51	98.51	627	39.98	72.56	530	35.09	59.23	891	58.69	105.96	1083	73.48	121.17	790	55.34	95.78	698	66.73	122.35	962	73.76	115.82	451	41.36	68.2	1355	83.68	134.26	546	29.74	57.55	1932	78.71	116.38	1079	47.58	72.65	1486	57.27	85.93	930	36.23	55.18
Y75_RS22800	NC_007779[-]4605658-4606197	363	34.48	59.39	519	39.85	70.72	367	31.72	57.57	278	24.95	42.11	428	38.21	68.99	582	53.53	88.27	867	82.33	142.49	564	73.1	134.02	821	85.33	133.99	292	36.3	59.86	1152	96.44	154.73	483	35.66	69.01	1869	103.22	152.62	2252	134.61	205.54	1249	65.25	97.91	1782	94.1	143.33
Y75_RS02420	NC_007779[+]491316-493247	4773	126.71	218.26	6840	146.8	260.51	2648	63.97	116.1	3633	91.14	153.82	2994	74.72	134.9	5056	129.96	214.32	3123	82.89	143.46	3033	109.87	201.44	3865	112.28	176.31	2618	90.97	150	2784	65.14	104.51	2847	58.76	113.7	10170	156.98	232.12	11150	186.28	284.44	6038	88.16	132.29	8649	127.65	194.44
Y75_RS07860	NC_007779[-]1567472-1568854	296	10.98	18.91	666	19.97	35.43	552	18.63	33.81	530	18.57	31.35	1643	57.27	103.41	1563	56.12	92.55	628	23.29	40.3	582	29.45	54	576	23.38	36.71	471	22.86	37.7	3288	107.47	172.43	1197	34.51	66.78	1002	21.61	31.95	1579	36.85	56.27	716	14.61	21.92	1016	20.95	31.91
Y75_RS07855	NC_007779[-]1565048-1567447	337	7.2	12.41	733	12.66	22.47	693	13.48	24.46	636	12.85	21.68	1729	34.73	62.71	1416	29.3	48.32	333	7.11	12.31	473	13.79	25.29	520	12.16	19.1	290	8.11	13.38	1868	35.18	56.45	717	11.91	23.05	1430	17.77	26.27	2398	32.25	49.25	997	11.72	17.58	1536	18.25	27.8
Y75_RS01145	NC_007779[-]245065-245805	1772	122.65	211.27	2285	127.86	226.9	1193	75.15	136.38	1930	126.24	213.06	1491	97.01	175.16	3093	207.29	341.84	3749	259.45	449.02	2752	259.92	476.55	1832	138.76	217.89	1735	157.19	259.19	1987	121.22	194.49	1616	86.95	168.26	6721	270.49	399.96	8017	349.23	533.24	4210	160.28	240.5	7264	279.52	425.77
Y75_RS14965	NC_007779[+]3006166-3007362	91	3.9	6.72	102	3.53	6.27	176	6.86	12.45	172	6.96	11.75	176	7.09	12.8	417	17.3	28.53	68	2.91	5.04	50	2.92	5.36	180	8.44	13.25	72	4.04	6.66	164	6.2	9.94	59	1.96	3.8	200	4.98	7.37	200	5.4	8.24	205	4.83	7.25	310	7.39	11.25
Y75_RS03215	NC_007779[+]653085-653765	149	11.22	19.33	152	9.25	16.42	190	13.02	23.63	120	8.54	14.41	195	13.81	24.93	178	12.98	21.41	167	12.57	21.76	78	8.02	14.7	297	24.48	38.44	98	9.66	15.93	354	23.5	37.7	134	7.84	15.18	337	14.76	21.82	251	11.9	18.17	327	13.55	20.33	209	8.75	13.33
Y75_RS03210	NC_007779[+]651458-653116	378	11.69	20.13	428	10.7	18.98	445	12.52	22.72	290	8.47	14.3	492	14.3	25.82	362	10.84	17.87	351	10.85	18.78	188	7.93	14.54	461	15.6	24.49	176	7.12	11.74	596	16.24	26.06	176	4.23	8.19	620	11.15	16.48	609	11.85	18.09	578	9.83	14.75	410	7.04	10.73
Y75_RS19500	NC_007779[+]3932710-3934317	5856	186.78	321.74	7002	180.56	320.41	8729	253.38	459.83	29721	895.82	1511.97	4515	135.37	244.42	40907	1263.36	2083.41	7355	234.56	405.94	7013	305.23	559.62	38363	1339.07	2102.62	39525	1650.11	2720.92	28101	789.96	1267.49	48194	1195.02	2312.44	23912	443.47	655.73	23543	472.59	721.61	45363	795.83	1194.17	56698	1005.38	1531.44
Y75_RS19510	NC_007779[+]3934625-3935644	733	36.86	63.49	741	30.13	53.46	995	45.53	82.63	2426	115.27	194.56	488	23.07	41.65	2812	136.91	225.78	268	13.47	23.32	369	25.32	46.42	505	27.79	43.63	890	58.58	96.59	423	18.75	30.08	1897	74.15	143.49	2969	86.8	128.35	3508	111.01	169.51	6578	181.93	272.99	11010	307.78	468.82
Y75_RS19515	NC_007779[+]3935654-3936556	1043	59.24	102.04	1136	52.16	92.57	1645	85.03	154.31	3035	162.9	274.94	790	42.18	76.16	3507	192.87	318.06	423	24.02	41.57	453	35.11	64.37	907	56.37	88.52	1586	117.91	194.42	683	34.19	54.86	3343	147.61	285.64	2226	73.51	108.7	2855	102.06	155.83	4678	146.14	219.29	8427	266.1	405.33
Y75_RS19520	NC_007779[+]3936567-3937550	1222	63.69	109.71	1386	58.4	103.64	2044	96.96	175.96	3180	156.63	264.36	833	40.81	73.69	3475	175.38	289.22	682	35.54	61.51	637	45.31	83.07	2018	115.11	180.74	4220	287.9	474.73	1516	69.64	111.74	4718	191.18	369.94	3265	98.95	146.31	4722	154.9	236.52	6445	184.77	277.26	13269	384.5	585.68
Y75_RS19525	NC_007779[+]3937547-3938551	1043	53.23	91.69	1735	71.58	127.03	2052	95.31	172.96	3702	178.53	301.33	895	42.94	77.52	3793	187.43	309.09	733	37.4	64.73	753	52.44	96.14	1585	88.52	138.99	4253	284.09	468.45	1327	59.69	95.77	4983	197.69	382.55	2438	72.34	106.97	4339	139.36	212.79	4730	132.77	199.23	11076	314.25	478.67
Y75_RS20850	NC_007779[+]4206856-4207980	812	37.02	63.77	941	34.68	61.55	1095	45.43	82.45	745	32.09	54.17	918	39.34	71.03	860	37.96	62.6	353	16.09	27.85	154	9.58	17.56	283	14.12	22.17	257	15.34	25.29	338	13.58	21.79	227	8.05	15.57	859	22.77	33.67	1113	31.93	48.76	735	18.43	27.66	902	22.86	34.82
Y75_RS04235	NC_007779[-]848830-849333	11315	1151.44	1983.4	33681	2771	4917.31	17559	1626.16	2951.15	1993	191.66	323.48	106192	10158.4	18341.2	37532	3698.17	6098.65	59053	6008.47	10398.6	38582	5357.45	9822.66	32270	3593.72	5642.91	7444	991.53	1634.96	207567	18616.5	29870.1	55352	4378.96	8473.56	19297	1141.82	1688.32	18397	1178.23	1799.06	6277	351.34	527.2	1495	84.58	128.83
Y75_RS10320	NC_007779[-]2035256-2035621	268	37.56	64.69	425	48.15	85.44	214	27.29	49.53	55	7.28	12.29	586	77.19	139.37	178	24.15	39.83	440	61.65	106.69	434	82.99	152.15	287	44.01	69.11	104	19.07	31.45	1101	135.98	218.18	173	18.85	36.47	790	64.37	95.18	659	58.12	88.74	315	24.28	36.43	89	6.93	10.56
Y75_RS17830	NC_007779[-]3592637-3593263	1679	137.34	236.58	2229	147.41	261.59	1273	94.77	171.98	1528	118.11	199.35	1128	86.74	156.61	2017	159.75	263.45	1191	97.41	168.58	1003	111.95	205.26	985	88.17	138.45	1759	188.33	310.55	1576	113.62	182.3	1640	104.29	201.81	2084	99.12	146.56	1657	85.3	130.25	2450	110.23	165.41	1350	61.4	93.52
Y75_RS06200	NC_007779[-]1234077-1234607	705	68.1	117.3	815	63.64	112.94	842	74.01	134.32	1950	177.98	300.4	567	51.48	92.95	2077	194.25	320.34	711	68.66	118.83	590	77.76	142.57	640	67.65	106.22	1073	135.65	223.68	715	60.87	97.66	1260	94.61	183.08	1998	112.21	165.92	1333	81.03	123.73	2178	115.71	173.63	5522	296.52	451.67
Y75_RS15080	NC_007779[-]3036768-3037478	1108	79.93	137.68	1563	91.15	161.76	1061	69.66	126.41	980	66.8	112.75	1137	77.1	139.21	1587	110.85	182.8	1163	83.88	145.17	805	79.24	145.28	1036	81.79	128.42	741	69.97	115.37	1284	81.63	130.98	838	47	90.94	2568	107.71	159.27	2430	110.32	168.45	2364	93.79	140.74	2267	90.91	138.48
Y75_RS21590	NC_007779[-]4368023-4369720	823	24.86	42.82	1324	32.33	57.38	709	19.49	35.37	971	27.72	46.78	710	20.16	36.4	961	28.11	46.35	975	29.45	50.96	831	34.25	62.8	977	32.29	50.71	458	18.11	29.86	857	22.82	36.61	554	13.01	25.17	3963	69.61	102.92	2852	54.21	82.78	3500	58.15	87.25	2659	44.65	68.01
Y75_RS11515	NC_007779[-]2295741-2296298	173	15.9	27.39	119	8.84	15.69	120	10.04	18.22	89	7.73	13.05	109	9.42	17	86	7.65	12.62	69	6.34	10.97	41	5.14	9.43	63	6.34	9.95	40	4.82	7.94	72	5.83	9.36	74	5.29	10.23	255	13.63	20.15	218	12.61	19.26	216	10.92	16.39	226	11.55	17.59
Y75_RS03135	NC_007779[-]637050-637796	174	11.95	20.58	417	23.15	41.08	204	12.75	23.13	249	16.16	27.27	370	23.88	43.12	605	40.22	66.33	529	36.32	62.85	541	50.69	92.93	414	31.1	48.84	316	28.4	46.83	1137	68.8	110.39	690	36.83	71.27	418	16.68	24.67	497	21.47	32.79	309	11.67	17.51	275	10.5	15.99
Y75_RS12425	NC_007779[+]2484648-2485976	956	36.89	63.55	283	8.83	15.67	367	12.89	23.39	247	9.01	15.2	403	14.62	26.4	410	15.32	25.27	637	24.58	42.54	129	6.79	12.45	278	11.74	18.44	142	7.17	11.83	373	12.69	20.36	195	5.85	11.32	1376	30.88	45.66	506	12.29	18.77	994	21.1	31.66	391	8.39	12.78
Y75_RS12415	NC_007779[-]2482140-2483075	80	4.38	7.55	69	3.05	5.42	93	4.64	8.42	90	4.66	7.87	165	8.5	15.35	149	7.91	13.04	219	12	20.77	61	4.56	8.36	188	11.27	17.7	140	10.04	16.56	320	15.46	24.8	71	3.02	5.85	438	13.95	20.63	158	5.45	8.32	328	9.88	14.83	169	5.15	7.84
Y75_RS12420	NC_007779[+]2483293-2484630	65	2.49	4.29	92	2.85	5.06	124	4.33	7.85	75	2.72	4.59	144	5.19	9.37	111	4.12	6.79	96	3.68	6.37	58	3.03	5.56	97	4.07	6.39	55	2.76	4.55	146	4.93	7.91	80	2.38	4.61	199	4.44	6.56	159	3.84	5.86	156	3.29	4.94	145	3.09	4.71
Y75_RS10270	NC_007779[-]2026772-2027014	136	28.7	49.44	241	41.13	72.98	104	19.97	36.25	71	14.16	23.9	246	48.81	88.12	219	44.76	73.81	38	8.02	13.88	17	4.9	8.98	23	5.31	8.34	15	4.14	6.83	18	3.35	5.37	26	4.27	8.26	22	2.7	3.99	41	5.45	8.32	15	1.74	2.61	36	4.22	6.43
Y75_RS17680	NC_007779[-]3559229-3559666	511	59.84	103.07	577	54.62	96.93	761	81.09	147.17	761	84.21	142.13	902	99.29	179.27	896	101.59	167.53	467	54.68	94.63	242	38.67	70.9	872	111.74	175.46	603	92.42	152.4	1293	133.44	214.11	502	45.7	88.43	1268	86.34	127.66	1277	94.11	143.7	1403	90.36	135.59	1387	90.29	137.54
Y75_RS08610	NC_007779[+]1714483-1715985	30067	1026.01	1767.33	9933	274.03	486.29	7716	239.63	434.87	6917	223.05	376.47	8985	288.22	520.38	10080	333.05	549.24	12892	439.86	761.25	3588	167.07	306.32	2082	77.75	122.08	1568	70.03	115.48	2744	82.52	132.41	3270	86.75	167.86	19724	391.36	578.67	4024	86.42	131.96	17492	328.31	492.64	17316	328.5	500.39
Y75_RS19780	NC_007779[-]3998084-3999553	871	30.39	52.35	1413	39.86	70.73	610	19.37	35.15	434	14.31	24.15	1390	45.59	82.31	1820	61.49	101.4	659	22.99	39.79	624	29.71	54.47	178	6.8	10.67	136	6.21	10.24	1087	33.42	53.63	854	23.16	44.82	1644	33.36	49.32	2563	56.28	85.93	794	15.23	22.86	908	17.61	26.83
Y75_RS21560	NC_007779[-]4359632-4361089	126	4.43	7.63	170	4.83	8.58	178	5.7	10.34	101	3.36	5.67	163	5.39	9.73	161	5.48	9.04	160	5.63	9.74	89	4.27	7.83	151	5.81	9.13	40	1.84	3.04	240	7.44	11.94	111	3.03	5.87	253	5.17	7.65	205	4.54	6.93	168	3.25	4.88	167	3.26	4.97
Y75_RS03670	NC_007779[-]741497-742978	2015	69.73	120.12	1057	29.57	52.48	286	9.01	16.35	572	18.7	31.57	803	26.13	47.17	736	24.66	40.67	1073	37.13	64.26	560	26.45	48.49	564	21.36	33.54	393	17.8	29.35	1197	36.51	58.58	442	11.89	23.01	4753	95.64	141.42	3698	80.54	122.98	2049	39.01	58.53	1914	36.82	56.09
Y75_RS21120	NC_007779[+]4265259-4266296	996	49.21	84.77	1048	41.86	74.29	475	21.36	38.76	1154	53.88	90.94	591	27.45	49.56	1470	70.33	115.98	594	29.35	50.79	460	31.01	56.86	460	24.88	39.06	512	33.11	54.6	414	18.03	28.93	451	17.32	33.52	2217	63.69	94.18	2931	91.14	139.17	1609	43.73	65.62	2836	77.91	118.67
Y75_RS16950	NC_007779[+]3410135-3411100	6148	326.42	562.27	5562	238.75	423.67	2025	97.85	177.57	2845	142.74	240.92	2740	136.75	246.91	6327	325.26	536.39	7180	381.16	659.65	7857	569.23	1043.65	6002	348.74	547.59	9076	630.73	1040.03	5034	235.56	377.96	9348	385.84	746.63	13815	426.49	630.62	17325	578.9	883.94	17081	498.82	748.49	30721	906.79	1381.26
Y75_RS11225	NC_007779[-]2232772-2233719	149	8.06	13.89	91	3.98	7.06	132	6.5	11.79	154	7.87	13.29	211	10.73	19.37	277	14.51	23.93	127	6.87	11.89	65	4.8	8.8	257	15.21	23.89	134	9.49	15.65	188	8.96	14.38	120	5.05	9.77	262	8.24	12.19	290	9.88	15.08	342	10.18	15.27	299	8.99	13.7
Y75_RS18980	NC_007779[-]3826028-3826486	557	62.24	107.21	643	58.09	103.08	427	43.42	78.8	726	76.66	129.39	438	46.01	83.07	890	96.29	158.8	403	45.02	77.92	382	58.25	106.79	646	79	124.04	351	51.34	84.65	640	63.03	101.13	441	38.31	74.13	2316	150.48	222.5	2136	150.21	229.36	2537	155.92	233.97	2508	155.8	237.32
Y75_RS02160	NC_007779[-]437539-439401	2304	63.43	109.26	2764	61.52	109.17	1736	43.49	78.93	2835	73.75	124.48	1860	48.14	86.91	2601	69.33	114.34	2291	63.06	109.14	2393	89.9	164.82	2851	85.89	134.87	1838	66.23	109.21	2836	68.81	110.41	2850	61	118.03	9137	146.26	216.27	9342	161.86	247.15	7647	115.79	173.75	8351	127.81	194.69
Y75_RS08085	NC_007779[-]1621952-1622851	190	10.83	18.65	332	15.29	27.14	306	15.87	28.8	269	14.49	24.45	255	13.66	24.66	353	19.48	32.12	145	8.26	14.3	179	13.92	25.52	132	8.23	12.93	141	10.52	17.34	206	10.35	16.6	136	6.03	11.66	851	28.2	41.69	1416	50.78	77.54	520	16.3	24.46	675	21.38	32.57
Y75_RS13505	NC_007779[+]2714079-2714666	237	20.67	35.61	204	14.39	25.53	234	18.58	33.71	150	12.37	20.87	182	14.92	26.94	155	13.09	21.59	133	11.6	20.07	68	8.09	14.84	43	4.11	6.45	59	6.74	11.11	62	4.77	7.65	60	4.07	7.87	246	12.48	18.45	115	6.31	9.64	240	11.52	17.28	131	6.35	9.68
Y75_RS16015	NC_007779[+]3221289-3224381	88	1.46	2.51	103	1.38	2.45	171	2.58	4.68	103	1.61	2.72	166	2.59	4.67	159	2.55	4.21	110	1.83	3.16	51	1.16	2.12	159	2.88	4.53	110	2.39	3.94	179	2.62	4.2	201	2.59	5.01	213	2.06	3.04	179	1.87	2.85	190	1.73	2.6	358	3.3	5.03
Y75_RS16020	NC_007779[+]3224378-3224827	4	0.46	0.79	5	0.46	0.82	5	0.52	0.94	5	0.54	0.91	6	0.64	1.16	15	1.66	2.73	7	0.8	1.38	1	0.16	0.29	9	1.12	1.76	6	0.9	1.48	9	0.9	1.45	16	1.42	2.74	12	0.8	1.18	12	0.86	1.31	15	0.94	1.41	26	1.65	2.51
Y75_RS16010	NC_007779[+]3220122-3221105	242	12.62	21.73	297	12.52	22.21	249	11.81	21.44	285	14.04	23.69	278	13.62	24.59	350	17.66	29.13	524	27.31	47.26	327	23.26	42.64	703	40.1	62.96	396	27.02	44.55	657	30.18	48.43	242	9.81	18.98	1117	33.86	50.06	1318	43.24	66.02	978	28.04	42.07	1548	44.86	68.33
Y75_RS21650	NC_007779[+]4380997-4381122	73	29.71	51.18	172	56.61	100.45	93	34.45	62.52	173	66.55	112.32	110	42.09	76	224	88.28	145.59	32	13.02	22.54	34	18.88	34.62	27	12.03	18.89	28	14.92	24.6	54	19.37	31.08	20	6.33	12.25	261	61.77	91.34	484	123.99	189.32	254	56.87	85.33	628	142.11	216.47
Y75_RS21655	NC_007779[+]4381233-4381379	2060	718.73	1238.04	5250	1480.89	2627.94	91	28.9	52.44	105	34.62	58.43	14211	4660.91	8415.36	9098	3073.58	5068.64	589	205.47	355.6	699	332.79	610.15	12	4.58	7.19	26	11.87	19.58	2401	738.32	1184.63	567	153.79	297.6	521	105.69	156.28	761	167.1	255.15	50	9.6	14.4	122	23.67	36.05
Y75_RS11590	NC_007779[+]2307239-2307727	568	59.58	102.62	932	79.03	140.24	789	75.31	136.68	1173	116.26	196.23	728	71.77	129.59	1061	107.75	177.69	395	41.42	71.69	501	71.7	131.46	784	89.99	141.3	612	84.02	138.54	805	74.42	119.4	723	58.95	114.08	513	31.29	46.26	413	27.26	41.63	546	31.5	47.26	659	38.42	58.53
Y75_RS01515	NC_007779[-]309308-309895	355	30.97	53.34	187	13.19	23.4	257	20.4	37.02	273	22.5	37.98	226	18.53	33.46	234	19.76	32.59	241	21.02	36.38	145	17.26	31.64	326	31.12	48.86	245	27.97	46.12	220	16.91	27.14	239	16.21	31.36	595	30.18	44.62	542	29.75	45.43	687	32.96	49.46	906	43.93	66.92
Y75_RS01510	NC_007779[-]308582-309250	94	7.2	12.41	26	1.61	2.86	77	5.37	9.75	33	2.39	4.04	55	3.97	7.16	35	2.6	4.28	49	3.76	6.5	21	2.2	4.03	40	3.36	5.27	25	2.51	4.14	43	2.9	4.66	36	2.14	4.15	149	6.64	9.82	113	5.45	8.32	104	4.39	6.58	133	5.67	8.63
Y75_RS01505	NC_007779[-]306031-308556	262	5.32	9.16	227	3.72	6.61	305	5.64	10.23	167	3.21	5.41	289	5.52	9.96	192	3.77	6.22	239	4.85	8.4	131	3.63	6.65	197	4.38	6.87	134	3.56	5.87	364	6.51	10.45	119	1.88	3.63	626	7.39	10.93	601	7.68	11.73	391	4.37	6.55	371	4.19	6.38
Y75_RS01500	NC_007779[-]304398-306041	261	8.14	14.03	387	9.76	17.32	310	8.8	15.97	174	5.13	8.66	331	9.71	17.53	299	9.03	14.89	322	10.04	17.38	218	9.28	17.01	295	10.07	15.81	167	6.82	11.24	444	12.21	19.59	277	6.72	13	839	15.22	22.5	881	17.3	26.41	508	8.72	13.08	545	9.45	14.4
Y75_RS01495	NC_007779[-]303719-304429	147	10.61	18.27	158	9.21	16.35	164	10.77	19.54	74	5.04	8.51	181	12.27	22.16	93	6.49	10.71	128	9.23	15.98	78	7.68	14.08	143	11.29	17.73	75	7.08	11.68	222	14.12	22.65	87	4.88	9.44	325	13.63	20.16	319	14.48	22.11	258	10.24	15.36	288	11.55	17.59
Y75_RS01520	NC_007779[-]309970-310512	38	3.59	6.18	6	0.46	0.81	25	2.15	3.9	10	0.89	1.51	16	1.42	2.56	12	1.1	1.81	102	9.63	16.67	17	2.19	4.02	54	5.58	8.76	36	4.45	7.34	55	4.58	7.35	12	0.88	1.71	32	1.76	2.6	25	1.49	2.27	38	1.97	2.96	29	1.52	2.32
Y75_RS09765	NC_007779[-]1934507-1936318	3111	88.06	151.68	828	18.95	33.62	1380	35.55	64.51	1002	26.8	45.24	918	24.43	44.1	993	27.21	44.88	5275	149.28	258.36	2170	83.81	153.67	15251	472.41	741.78	4601	170.46	281.08	8227	205.24	329.3	2592	57.04	110.37	3280	53.98	79.82	957	17.05	26.03	1734	27	40.51	1149	18.08	27.54
Y75_RS05320	NC_007779[+]1083798-1085069	131	5.28	9.1	185	6.03	10.7	239	8.77	15.92	162	6.17	10.42	144	5.46	9.85	153	5.97	9.85	85	3.43	5.93	39	2.14	3.93	258	11.39	17.88	328	17.31	28.54	283	10.06	16.14	337	10.56	20.44	385	9.03	13.35	1542	39.13	59.75	330	7.32	10.98	409	9.17	13.97
Y75_RS05315	NC_007779[+]1082665-1083792	74	3.37	5.8	131	4.82	8.55	153	6.33	11.49	161	6.92	11.68	86	3.68	6.64	177	7.79	12.85	38	1.73	2.99	39	2.42	4.44	130	6.47	10.16	199	11.84	19.53	179	7.17	11.51	217	7.67	14.84	416	11	16.26	1962	56.15	85.73	325	8.13	12.2	543	13.73	20.91
Y75_RS05310	NC_007779[+]1081778-1082607	80	4.95	8.52	162	8.09	14.36	148	8.32	15.1	116	6.77	11.43	97	5.63	10.17	140	8.37	13.81	12	0.74	1.28	12	1.01	1.86	24	1.62	2.55	111	8.98	14.8	60	3.27	5.24	109	5.23	10.13	323	11.61	17.16	1574	61.21	93.47	192	6.52	9.79	370	12.71	19.36
Y75_RS21645	NC_007779[+]4380379-4380945	1961	177.38	305.55	4007	293.04	520.01	2096	172.54	313.13	3537	302.34	510.29	2172	184.69	333.46	4350	381	628.3	1766	159.72	276.42	1940	239.45	439.03	2306	228.27	358.44	2346	277.76	458.01	3002	239.33	384.01	2527	177.7	343.86	8922	469.26	693.86	6796	386.88	590.74	8860	440.82	661.46	9509	478.19	728.4
Y75_RS11920	NC_007779[-]2385752-2386213	337	37.41	64.44	568	50.98	90.46	387	39.1	70.96	390	40.91	69.05	437	45.6	82.34	614	66	108.84	472	52.39	90.67	347	52.56	96.37	280	34.01	53.41	360	52.31	86.26	570	55.77	89.48	335	28.91	55.95	212	13.68	20.23	203	14.19	21.66	178	10.87	16.31	160	9.87	15.04
Y75_RS11915	NC_007779[-]2385392-2385697	2660	445.84	767.97	12847	1740.85	3089.25	334	50.95	92.46	289	45.78	77.26	8514	1341.46	2422.02	13112	2127.96	3509.22	5447	912.83	1579.79	7922	1811.83	3321.91	170	31.18	48.96	278	60.99	100.57	23552	3479.18	5582.33	11410	1486.73	2876.92	7812	761.34	1125.74	13724	1447.68	2210.49	510	47.02	70.55	491	45.75	69.69
Y75_RS11930	NC_007779[+]2387383-2388594	5	0.21	0.36	12	0.41	0.73	43	1.66	3.01	21	0.84	1.42	15	0.6	1.08	16	0.65	1.08	19	0.8	1.39	22	1.27	2.33	45	2.08	3.27	31	1.72	2.83	92	3.43	5.51	17	0.56	1.08	48	1.18	1.75	44	1.17	1.79	42	0.98	1.47	76	1.79	2.72
Y75_RS16680	NC_007779[-]3349661-3350314	634	49.72	85.64	779	49.39	87.65	1010	72.09	130.82	753	55.81	94.19	828	61.04	110.21	683	51.86	85.53	1187	93.07	161.08	566	60.57	111.05	2712	232.75	365.47	1237	126.97	209.37	3983	275.29	441.71	531	32.37	62.64	1724	78.61	116.24	1292	63.77	97.37	3308	142.69	214.11	1401	61.08	93.04
Y75_RS04880	NC_007779[+]998290-998829	21	2	3.44	32	2.46	4.36	46	3.98	7.22	48	4.31	7.27	34	3.04	5.48	34	3.13	5.16	19	1.8	3.12	7	0.91	1.66	27	2.81	4.41	22	2.74	4.51	25	2.09	3.36	9	0.67	1.29	45	2.48	3.67	46	2.75	4.2	76	3.97	5.96	61	3.22	4.91
Y75_RS04890	NC_007779[+]999638-1002238	125	2.47	4.25	93	1.48	2.63	206	3.7	6.71	74	1.38	2.33	179	3.32	5.99	106	2.03	3.34	103	2.03	3.51	62	1.67	3.06	112	2.42	3.8	85	2.2	3.62	230	4	6.41	73	1.12	2.17	288	3.3	4.88	298	3.7	5.65	250	2.71	4.07	273	2.99	4.56
Y75_RS04885	NC_007779[+]998912-999613	11	0.8	1.38	15	0.88	1.57	36	2.39	4.34	22	1.52	2.56	17	1.17	2.11	15	1.06	1.75	5	0.36	0.63	10	1	1.83	9	0.72	1.13	8	0.76	1.26	14	0.9	1.45	8	0.45	0.88	25	1.06	1.57	27	1.24	1.9	19	0.77	1.15	18	0.73	1.11
Y75_RS04895	NC_007779[+]1002229-1003299	137	6.56	11.3	151	5.84	10.37	183	7.97	14.47	96	4.34	7.33	166	7.47	13.49	153	7.09	11.7	90	4.31	7.46	67	4.38	8.03	97	5.08	7.98	82	5.14	8.48	173	7.3	11.72	57	2.12	4.11	321	8.94	13.22	327	9.86	15.05	244	6.42	9.64	265	7.06	10.75
Y75_RS04785	NC_007779[-]973044-973823	236	15.52	26.73	280	14.88	26.41	387	23.16	42.03	220	13.67	23.07	285	17.62	31.81	284	18.08	29.82	177	11.64	20.14	120	10.77	19.74	234	16.84	26.44	202	17.39	28.67	271	15.71	25.2	172	8.79	17.01	539	20.61	30.47	553	22.88	34.94	348	12.59	18.89	508	18.57	28.29
Y75_RS14005	NC_007779[+]2810083-2811255	230	10.05	17.32	199	7.03	12.48	272	10.82	19.64	379	15.66	26.43	285	11.71	21.15	501	21.21	34.98	199	8.7	15.06	197	11.75	21.55	724	34.64	54.4	364	20.83	34.35	619	23.85	38.27	290	9.85	19.07	1060	26.95	39.85	953	26.22	40.04	1456	35.01	52.54	866	21.05	32.07
Y75_RS14010	NC_007779[+]2811272-2812810	398	13.27	22.85	452	12.18	21.61	547	16.59	30.11	355	11.18	18.87	492	15.41	27.83	488	15.75	25.97	243	8.1	14.01	203	9.23	16.93	368	13.42	21.07	200	8.73	14.39	388	11.4	18.29	267	6.92	13.39	1528	29.61	43.78	1897	39.79	60.75	1560	28.6	42.91	1578	29.23	44.53
Y75_RS18785	NC_007779[-]3785309-3786493	64	2.77	4.77	50	1.75	3.1	62	2.44	4.43	23	0.94	1.59	112	4.56	8.23	61	2.56	4.22	40	1.73	3	25	1.48	2.71	57	2.7	4.24	37	2.1	3.46	68	2.59	4.16	26	0.87	1.69	95	2.39	3.54	126	3.43	5.24	72	1.71	2.57	101	2.43	3.7
Y75_RS02785	NC_007779[+]567538-567870	93	14.32	24.67	77	9.59	17.01	62	8.69	15.77	44	6.4	10.81	56	8.11	14.64	66	9.84	16.23	75	11.55	19.99	56	11.77	21.58	48	8.09	12.7	48	9.68	15.96	86	11.67	18.73	24	2.87	5.56	335	30	44.36	272	26.37	40.26	506	42.86	64.32	362	31	47.22
Y75_RS12435	NC_007779[-]2487622-2488785	3317	146.16	251.76	23	0.82	1.45	351	14.07	25.54	34	1.42	2.39	695	28.79	51.98	29	1.24	2.04	7281	320.77	555.14	6	0.36	0.66	1911	92.15	144.69	18	1.04	1.71	1470	57.09	91.6	12	0.41	0.8	10313	264.23	390.69	49	1.36	2.07	11092	268.82	403.37	32	0.78	1.19
Y75_RS14000	NC_007779[+]2809426-2809956	609	58.82	101.32	393	30.69	54.46	362	31.82	57.75	382	34.87	58.85	368	33.41	60.33	440	41.15	67.86	1611	155.58	269.26	718	94.63	173.5	1110	117.33	184.23	655	82.81	136.55	1123	95.6	153.39	526	39.5	76.43	3177	178.43	263.83	1682	102.24	156.12	2296	121.98	183.03	1336	71.74	109.28
Y75_RS12430	NC_007779[-]2486084-2487622	3469	115.61	199.14	17	0.46	0.81	381	11.56	20.97	22	0.69	1.17	373	11.69	21.1	19	0.61	1.01	6131	204.29	353.56	19	0.86	1.58	314	11.45	17.98	14	0.61	1.01	472	13.86	22.24	11	0.28	0.55	5959	115.47	170.74	81	1.7	2.59	5770	105.76	158.7	63	1.17	1.78
Y75_RS06240	NC_007779[+]1244757-1245368	281	23.55	40.56	425	28.8	51.1	456	34.78	63.12	510	40.39	68.17	387	30.49	55.05	709	57.53	94.88	517	43.32	74.97	395	45.17	82.82	1469	134.73	211.55	858	94.12	155.19	1548	114.33	183.45	589	38.38	74.26	805	39.23	58	663	34.97	53.39	1042	48.03	72.07	1082	50.41	76.79
Y75_RS15335	NC_007779[+]3089003-3089710	46	3.33	5.74	48	2.81	4.99	60	3.96	7.18	29	1.98	3.35	76	5.17	9.34	51	3.58	5.9	19	1.38	2.38	19	1.88	3.44	43	3.41	5.35	14	1.33	2.19	41	2.62	4.2	20	1.13	2.18	128	5.39	7.97	109	4.97	7.59	93	3.71	5.56	108	4.35	6.63
Y75_RS14490	NC_007779[-]2905299-2906597	26419	1043.1	1796.77	56263	1795.96	3187.04	67379	2421.09	4393.77	106090	3958.32	6680.86	75577	2805.07	5064.61	106598	4075.26	6720.51	30743	1213.64	2100.4	36579	1970.73	3613.25	69070	2984.4	4686.14	71143	3676.65	6062.53	108923	3790.36	6081.63	102414	3143.53	6082.94	52477	1204.75	1781.37	51024	1267.88	1935.95	150416	3266.57	4901.59	98641	2165.2	3298.12
Y75_RS03085	NC_007779[+]626917-627774	73	4.37	7.52	80	3.87	6.86	161	8.76	15.9	119	6.72	11.35	66	3.71	6.7	71	4.11	6.78	35	2.09	3.62	19	1.55	2.84	51	3.34	5.24	366	28.64	47.22	55	2.9	4.65	358	16.64	32.19	171	5.94	8.79	402	15.12	23.09	113	3.71	5.57	266	8.84	13.47
Y75_RS03075	NC_007779[+]624108-625283	26	1.13	1.95	45	1.59	2.82	74	2.94	5.33	75	3.09	5.22	56	2.3	4.15	55	2.32	3.83	34	1.48	2.57	7	0.41	0.76	93	4.44	6.97	579	33.05	54.5	107	4.11	6.6	469	15.9	30.77	240	6.09	9	776	21.3	32.52	158	3.79	5.69	267	6.47	9.86
Y75_RS03020	NC_007779[-]608682-609302	39	3.22	5.55	45	3	5.33	66	4.96	9	19	1.48	2.5	43	3.34	6.03	33	2.64	4.35	53	4.37	7.57	41	4.62	8.47	69	6.23	9.79	128	13.84	22.82	102	7.42	11.91	47	3.02	5.84	136	6.53	9.66	227	11.8	18.02	108	4.9	7.36	166	7.62	11.61
Y75_RS03080	NC_007779[+]625293-626903	97	3.09	5.32	149	3.84	6.81	154	4.46	8.1	141	4.24	7.16	101	3.02	5.46	123	3.79	6.25	57	1.81	3.14	51	2.21	4.06	81	2.82	4.43	536	22.34	36.83	145	4.07	6.53	574	14.21	27.49	415	7.68	11.36	1060	21.24	32.43	263	4.61	6.91	444	7.86	11.97
Y75_RS03040	NC_007779[+]613380-617261	297	3.92	6.76	331	3.53	6.27	530	6.37	11.56	403	5.03	8.49	332	4.12	7.44	317	4.06	6.69	150	1.98	3.43	152	2.74	5.02	318	4.6	7.22	1267	21.91	36.13	399	4.64	7.45	1052	10.81	20.91	1041	7.99	11.82	1286	10.69	16.33	685	4.98	7.47	914	6.72	10.23
Y75_RS03095	NC_007779[+]628523-628936	65	8.05	13.87	92	9.21	16.35	123	13.87	25.17	75	8.78	14.82	69	8.04	14.51	69	8.28	13.65	56	6.93	12	36	6.09	11.16	71	9.62	15.11	134	21.73	35.83	69	7.54	12.09	133	12.81	24.79	60	4.32	6.39	87	6.78	10.36	28	1.91	2.86	54	3.72	5.67
Y75_RS03065	NC_007779[+]621523-622773	49	2.01	3.46	66	2.19	3.88	66	2.46	4.47	97	3.76	6.34	51	1.97	3.55	91	3.61	5.96	18	0.74	1.28	9	0.5	0.92	36	1.62	2.54	184	9.87	16.28	44	1.59	2.55	166	5.29	10.24	147	3.5	5.18	391	10.09	15.4	118	2.66	3.99	182	4.15	6.32
Y75_RS19115	NC_007779[-]3852318-3853601	686	27.4	47.2	1178	38.04	67.51	887	32.25	58.52	1213	45.79	77.28	925	34.73	62.71	1282	49.58	81.77	1304	52.08	90.13	1237	67.42	123.62	2733	119.47	187.59	1616	84.49	139.32	2038	71.75	115.12	1121	34.81	67.36	3694	85.8	126.86	3281	82.48	125.94	3123	68.62	102.96	3496	77.64	118.26
Y75_RS02925	NC_007779[-]585370-586131	48	3.23	5.57	55	2.99	5.31	70	4.29	7.78	36	2.29	3.86	74	4.68	8.45	48	3.13	5.16	184	12.38	21.43	38	3.49	6.4	182	13.41	21.05	138	12.16	20.05	333	19.76	31.7	42	2.2	4.25	189	7.4	10.94	102	4.32	6.6	169	6.26	9.39	90	3.37	5.13
Y75_RS20245	NC_007779[+]4104548-4105900	892	33.81	58.24	987	30.25	53.68	892	30.77	55.85	835	29.91	50.48	1177	41.94	75.73	1382	50.72	83.65	630	23.88	41.32	577	29.85	54.72	1209	50.15	78.75	504	25	41.23	1309	43.73	70.17	901	26.55	51.38	2076	45.76	67.66	1855	44.25	67.57	2231	46.52	69.8	1928	40.63	61.89
Y75_RS15250	NC_007779[-]3071328-3072347	1898	95.44	164.39	2681	108.99	193.41	5039	230.59	418.47	7147	339.6	573.18	3890	183.87	331.98	7229	351.96	580.42	1277	64.2	111.11	1295	88.85	162.91	5671	312.06	490	5438	357.9	590.16	6541	289.88	465.11	5807	227	439.25	6898	201.68	298.21	7140	225.95	345.01	18417	509.36	764.31	24701	690.5	1051.8
Y75_RS21695	NC_007779[+]4387323-4388300	248	13	22.4	209	8.86	15.72	205	9.79	17.76	161	7.98	13.47	371	18.29	33.02	551	27.98	46.14	277	14.53	25.14	171	12.24	22.44	392	22.49	35.32	317	21.76	35.88	370	17.1	27.44	346	14.11	27.3	719	21.93	32.42	820	27.06	41.32	1026	29.6	44.41	1036	30.21	46.01
Y75_RS21640	NC_007779[-]4379309-4380337	856	42.66	73.49	1265	50.98	90.46	532	24.13	43.79	861	40.56	68.45	797	37.34	67.42	1345	64.91	107.05	977	48.69	84.26	983	66.86	122.58	1182	64.48	101.24	729	47.56	78.42	1292	56.76	91.07	807	31.27	60.51	3267	94.68	140	3351	105.11	160.5	2436	66.78	100.21	3221	89.25	135.95
Y75_RS12225	NC_007779[-]2449649-2450197	1271	118.74	204.53	1344	101.51	180.14	1243	105.68	191.79	724	63.92	107.88	691	60.68	109.56	917	82.95	136.79	691	64.54	111.7	550	70.11	128.55	605	61.85	97.12	671	82.05	135.29	688	56.65	90.89	517	37.55	72.66	1338	72.68	107.47	1288	75.73	115.63	782	40.19	60.3	1232	63.99	97.47
Y75_RS21465	NC_007779[-]4338625-4340268	95	2.97	5.11	58	1.47	2.6	415	11.78	21.38	42	1.24	2.09	391	11.46	20.7	88	2.66	4.38	189	5.89	10.2	80	3.4	6.24	179	6.11	9.6	36	1.47	2.42	423	11.63	18.66	166	4.03	7.79	219	3.97	5.87	123	2.42	3.69	364	6.24	9.37	128	2.22	3.38
Y75_RS19480	NC_007779[+]3929940-3931631	618	18.73	32.27	722	17.69	31.4	660	18.21	33.04	1267	36.3	61.26	611	17.41	31.43	2042	59.94	98.84	856	25.94	44.9	509	21.05	38.6	877	29.09	45.68	1702	67.53	111.35	915	24.44	39.22	1240	29.22	56.54	1825	32.16	47.56	3017	57.55	87.88	1905	31.76	47.66	5967	100.56	153.17
Y75_RS13435	NC_007779[-]2701137-2702042	4083	231.14	398.14	3343	153	271.51	1838	94.69	171.85	2699	144.38	243.69	3464	184.34	332.82	4804	263.33	434.25	1726	97.69	169.07	2332	180.14	330.27	2187	135.48	212.74	1901	140.86	232.27	2403	119.89	192.37	3090	135.99	263.14	8435	277.65	410.54	8340	297.13	453.7	6566	204.45	306.78	8336	262.35	399.62
Y75_RS00795	NC_007779[+]176610-176954	810	120.42	207.42	834	100.24	177.88	497	67.24	122.03	362	50.85	85.83	657	91.81	165.77	706	101.63	167.59	1093	162.46	281.17	256	51.93	95.21	507	82.49	129.52	287	55.85	92.09	738	96.7	155.15	331	38.25	74.02	1625	140.47	207.7	1274	119.19	182	992	81.12	121.72	870	71.91	109.53
Y75_RS09060	NC_007779[+]1804808-1806707	28	0.75	1.3	42	0.92	1.63	64	1.57	2.85	28	0.72	1.21	48	1.22	2.2	25	0.65	1.08	31	0.84	1.45	37	1.36	2.5	16	0.47	0.74	16	0.56	0.93	60	1.43	2.29	20	0.42	0.81	86	1.35	2	132	2.24	3.42	85	1.26	1.89	100	1.5	2.29
Y75_RS20940	NC_007779[-]4223891-4226077	27	0.63	1.09	139	2.64	4.68	40	0.85	1.55	21	0.47	0.79	24	0.53	0.96	28	0.64	1.05	17	0.4	0.69	37	1.18	2.17	8	0.2	0.32	33	1.01	1.67	30	0.62	0.99	26	0.48	0.92	90	1.22	1.81	1474	21.76	33.22	43	0.55	0.83	122	1.59	2.42
Y75_RS21210	NC_007779[-]4285373-4286665	13	0.52	0.89	7	0.23	0.4	7	0.25	0.46	11	0.41	0.7	11	0.41	0.74	8	0.31	0.51	14	0.55	0.96	5	0.27	0.5	2	0.09	0.14	2	0.1	0.17	3	0.11	0.17	2	0.06	0.12	42	0.97	1.43	28	0.7	1.07	29	0.63	0.95	29	0.64	0.97
Y75_RS05110	NC_007779[-]1042452-1044632	833	19.59	33.74	737	14.01	24.86	941	20.14	36.55	408	9.07	15.3	757	16.73	30.21	536	12.21	20.13	564	13.26	22.95	287	9.21	16.89	558	14.36	22.55	298	9.17	15.12	809	16.77	26.9	264	4.83	9.34	2445	33.43	49.43	1631	24.14	36.86	1808	23.39	35.09	992	12.97	19.75
Y75_RS05115	NC_007779[-]1044652-1045098	19	2.18	3.76	33	3.06	5.43	28	2.93	5.31	22	2.39	4.03	30	3.23	5.84	25	2.78	4.58	45	5.16	8.93	12	1.88	3.44	62	7.78	12.22	33	4.95	8.17	86	8.69	13.95	17	1.51	2.93	97	6.47	9.57	43	3.1	4.74	174	10.98	16.48	43	2.74	4.18
Y75_RS22965	NC_007779[-]4633535-4635202	4042	124.28	214.08	5057	125.71	223.08	2741	76.7	139.2	4894	142.2	240.01	4281	123.74	223.42	7095	211.24	348.35	2446	75.2	130.14	2636	110.6	202.78	2897	97.48	153.07	2401	96.63	159.34	4607	124.85	200.32	4052	96.86	187.43	11486	205.36	303.65	9731	188.31	287.53	8784	148.56	222.92	8968	153.3	233.52
Y75_RS12825	NC_007779[-]2564137-2565540	52	1.9	3.27	66	1.95	3.46	76	2.53	4.59	48	1.66	2.8	101	3.47	6.26	136	4.81	7.93	41	1.5	2.59	37	1.84	3.38	31	1.24	1.95	31	1.48	2.44	63	2.03	3.25	62	1.76	3.41	180	3.82	5.65	184	4.23	6.46	82	1.65	2.47	146	2.97	4.52
Y75_RS12820	NC_007779[-]2562764-2564125	2941	110.75	190.77	4624	140.77	249.81	2987	102.36	185.77	2526	89.89	151.71	2872	101.67	183.56	2766	100.86	166.32	8755	329.63	570.48	7384	379.42	695.65	9516	392.15	615.76	6788	334.57	551.69	12368	410.48	658.62	3968	116.16	224.78	14106	308.86	456.69	15477	366.79	560.06	10653	220.65	331.09	11636	243.6	371.06
Y75_RS12815	NC_007779[-]2561856-2562743	254	14.67	25.27	246	11.48	20.38	374	19.66	35.68	233	12.71	21.46	355	19.27	34.8	343	19.18	31.63	269	15.53	26.88	135	10.64	19.51	366	23.13	36.32	306	23.14	38.15	312	15.88	25.48	176	7.9	15.29	733	24.62	36.4	493	17.92	27.36	794	25.22	37.85	671	21.55	32.82
Y75_RS12845	NC_007779[-]2569004-2570407	17	0.62	1.07	32	0.95	1.68	48	1.6	2.9	35	1.21	2.04	40	1.37	2.48	24	0.85	1.4	20	0.73	1.26	12	0.6	1.1	21	0.84	1.32	8	0.38	0.63	35	1.13	1.81	13	0.37	0.71	49	1.04	1.54	43	0.99	1.51	42	0.85	1.27	50	1.02	1.55
Y75_RS12835	NC_007779[-]2566980-2568167	49	2.11	3.64	32	1.12	1.98	74	2.91	5.28	48	1.96	3.31	67	2.72	4.91	36	1.5	2.48	31	1.34	2.32	26	1.53	2.81	57	2.69	4.23	36	2.03	3.35	71	2.7	4.33	29	0.97	1.88	85	2.13	3.15	69	1.87	2.86	55	1.31	1.96	57	1.37	2.08
Y75_RS12830	NC_007779[-]2565537-2566763	59	2.47	4.25	72	2.43	4.32	81	3.08	5.59	47	1.85	3.13	157	6.17	11.14	83	3.36	5.54	68	2.84	4.92	37	2.11	3.87	47	2.15	3.38	40	2.19	3.61	92	3.39	5.44	49	1.59	3.08	140	3.4	5.03	129	3.39	5.18	84	1.93	2.9	85	1.98	3.01
Y75_RS12840	NC_007779[-]2568157-2568993	20	1.22	2.11	20	0.99	1.76	36	2.01	3.64	22	1.27	2.15	40	2.3	4.16	12	0.71	1.17	14	0.86	1.48	6	0.5	0.92	7	0.47	0.74	5	0.4	0.66	15	0.81	1.3	11	0.52	1.01	25	0.89	1.32	23	0.88	1.35	26	0.87	1.31	29	0.98	1.5
Y75_RS12805	NC_007779[-]2560674-2561174	184	18.84	32.45	215	17.8	31.58	256	23.85	43.28	170	16.45	27.76	209	20.11	36.31	254	25.18	41.52	174	17.81	30.82	123	17.18	31.5	239	26.77	42.04	227	30.42	50.16	269	24.27	38.94	163	12.97	25.1	409	24.35	36	248	15.98	24.4	405	22.81	34.22	371	21.11	32.16
Y75_RS12810	NC_007779[-]2561187-2561846	193	15	25.83	189	11.87	21.07	260	18.39	33.37	167	12.26	20.7	283	20.68	37.33	273	20.54	33.88	137	10.64	18.42	81	8.59	15.75	225	19.14	30.05	193	19.63	32.37	197	13.49	21.65	120	7.25	14.03	406	18.35	27.13	230	11.25	17.18	406	17.35	26.04	316	13.66	20.8
Y75_RS12855	NC_007779[-]2570813-2571106	40	6.98	12.02	48	6.77	12.01	64	10.16	18.44	98	16.16	27.27	67	10.99	19.84	53	8.95	14.76	80	13.95	24.15	70	16.66	30.55	86	16.42	25.78	78	17.81	29.37	158	24.29	38.98	66	8.95	17.32	73	7.41	10.95	93	10.21	15.59	81	7.77	11.66	104	10.08	15.36
Y75_RS12850	NC_007779[-]2570419-2570706	1	0.18	0.31	5	0.72	1.28	11	1.79	3.24	5	0.84	1.42	8	1.34	2.42	6	1.04	1.71	2	0.36	0.62	0	0	0	5	0.97	1.53	1	0.23	0.38	1	0.16	0.25	3	0.41	0.8	4	0.41	0.61	6	0.67	1.03	6	0.59	0.88	7	0.7	1.06
Y75_RS12875	NC_007779[-]2573634-2574113	11	1.17	2.02	6	0.52	0.92	24	2.34	4.24	9	0.91	1.53	13	1.31	2.36	12	1.24	2.05	3	0.32	0.55	4	0.58	1.07	7	0.82	1.29	8	1.12	1.84	5	0.47	0.76	9	0.75	1.45	15	0.93	1.38	18	1.21	1.85	11	0.65	0.97	28	1.66	2.53
Y75_RS12870	NC_007779[-]2572958-2573659	21	1.53	2.64	30	1.77	3.14	49	3.26	5.91	35	2.42	4.08	27	1.86	3.35	36	2.55	4.2	10	0.73	1.26	13	1.3	2.38	10	0.8	1.26	17	1.63	2.68	18	1.16	1.86	9	0.51	0.99	18	0.76	1.13	29	1.34	2.04	33	1.33	1.99	47	1.91	2.91
Y75_RS12800	NC_007779[-]2559576-2560628	222	10.82	18.63	196	7.72	13.7	335	14.85	26.95	145	6.67	11.26	317	14.52	26.21	224	10.56	17.42	180	8.77	15.17	95	6.32	11.58	224	11.94	18.75	136	8.67	14.3	325	13.95	22.39	120	4.54	8.79	533	15.1	22.32	529	16.22	24.76	494	13.24	19.86	494	13.38	20.38
Y75_RS12880	NC_007779[-]2574126-2574461	4	0.61	1.05	3	0.37	0.66	16	2.22	4.03	9	1.3	2.19	6	0.86	1.55	13	1.92	3.17	0	0	0	1	0.21	0.38	7	1.17	1.84	13	2.6	4.28	3	0.41	0.65	8	0.95	1.84	6	0.53	0.79	17	1.63	2.49	20	1.68	2.52	22	1.86	2.84
Y75_RS12865	NC_007779[-]2572158-2572961	20	1.28	2.2	27	1.39	2.47	48	2.79	5.06	31	1.87	3.15	28	1.68	3.03	42	2.6	4.28	17	1.09	1.88	6	0.52	0.96	27	1.89	2.96	12	1	1.65	28	1.58	2.53	17	0.84	1.63	57	2.12	3.13	52	2.09	3.19	98	3.44	5.16	85	3.01	4.59
Y75_RS12440	NC_007779[+]2489201-2489815	445	37.11	63.93	1224	82.53	146.45	1102	83.63	151.78	716	56.43	95.24	807	63.27	114.23	919	74.21	122.38	789	65.79	113.86	1080	122.9	225.33	705	64.34	101.03	494	53.93	88.92	1604	117.89	189.16	451	29.24	56.58	1685	81.7	120.81	2007	105.34	160.84	1852	84.95	127.47	1935	89.71	136.65
Y75_RS12445	NC_007779[+]2489820-2493413	2447	34.92	60.15	2554	29.47	52.29	1142	14.83	26.92	1408	18.99	32.05	724	9.71	17.54	785	10.85	17.89	1914	27.31	47.26	1532	29.83	54.7	494	7.71	12.11	498	9.3	15.34	851	10.7	17.17	671	7.44	14.4	4498	37.33	55.19	5310	47.69	72.82	2796	21.95	32.93	4016	31.86	48.53
Y75_RS15645	NC_007779[-]3149906-3150640	1039	72.5	124.89	1696	95.68	169.79	908	57.66	104.65	762	50.25	84.81	659	43.23	78.05	1037	70.07	115.55	446	31.12	53.85	279	26.57	48.71	713	54.44	85.49	1964	179.38	295.79	925	56.89	91.28	2520	136.7	264.53	2588	105	155.26	5338	234.43	357.95	1390	53.35	80.05	1619	62.81	95.67
Y75_RS15640	NC_007779[-]3149474-3149899	456	54.9	94.57	577	56.16	99.66	343	37.58	68.2	288	32.76	55.3	226	25.58	46.18	375	43.71	72.09	796	95.82	165.83	447	73.44	134.64	653	86.03	135.09	2565	404.21	666.51	1144	121.39	194.77	1708	159.86	309.34	975	68.25	100.92	1781	134.94	206.05	593	39.27	58.92	679	45.45	69.23
Y75_RS09725	NC_007779[+]1927834-1928496	752	58.18	100.21	1060	66.29	117.64	832	58.57	106.3	850	62.14	104.88	690	50.17	90.59	1027	76.93	126.86	590	45.64	78.98	355	37.48	68.71	549	46.48	72.98	345	34.93	57.6	594	40.5	64.98	337	20.27	39.22	2620	117.85	174.25	1584	77.12	117.75	1958	83.31	125.01	1279	55.01	83.79
Y75_RS16110	NC_007779[+]3245308-3246084	2325	153.47	264.36	2152	114.85	203.8	1917	115.16	208.99	800	49.9	84.22	2805	174.05	314.25	1307	83.54	137.76	2537	167.44	289.78	1110	99.98	183.31	1780	128.58	201.9	1131	97.72	161.13	2522	146.72	235.41	1264	64.86	125.51	5147	197.55	292.1	4676	194.25	296.61	3059	111.06	166.65	2927	107.41	163.61
Y75_RS16105	NC_007779[+]3243880-3245178	437	17.25	29.72	707	22.57	40.05	317	11.39	20.67	142	5.3	8.94	617	22.9	41.35	525	20.07	33.1	223	8.81	15.24	176	9.48	17.39	121	5.23	8.21	67	3.46	5.71	613	21.33	34.23	286	8.78	16.99	763	17.52	25.9	860	21.37	32.63	316	6.86	10.3	338	7.42	11.3
Y75_RS04960	NC_007779[-]1016374-1016892	3151	311.38	536.37	5553	443.65	787.29	2327	209.28	379.8	3788	353.74	597.05	2481	230.48	416.13	5681	543.59	896.44	1712	169.16	292.75	1575	212.38	389.39	1277	138.1	216.85	2988	386.49	637.3	1900	165.48	265.52	2327	178.77	345.93	6367	365.85	540.96	5617	349.34	533.42	4524	245.9	368.98	4781	262.66	400.1
Y75_RS12210	NC_007779[-]2445831-2447051	9138	383.84	661.18	13329	452.65	803.26	6149	235.06	426.59	4473	177.55	299.67	8901	351.47	634.58	9400	382.32	630.48	4974	208.9	361.54	5859	335.82	615.72	3162	145.35	228.23	3184	175.06	288.66	5747	212.76	341.38	4170	136.17	263.5	67461	1647.68	2436.31	28573	755.36	1153.37	33924	783.79	1176.1	19698	460	700.69
Y75_RS05715	NC_007779[+]1151305-1152234	4577	252.41	434.79	8448	376.66	668.41	4947	248.29	450.59	6253	325.87	550.01	3421	177.35	320.21	6490	346.56	571.51	2906	160.24	277.32	2394	180.16	330.31	2098	126.62	198.82	3629	261.96	431.95	2845	138.29	221.88	3697	158.5	306.71	12542	402.18	594.67	13901	482.47	736.7	11312	343.13	514.88	11921	365.49	556.73
Y75_RS05730	NC_007779[+]1153516-1154757	6932	286.26	493.09	9468	316.09	560.93	5591	210.12	381.32	10644	415.36	701.05	4118	159.85	288.62	9723	388.77	641.12	3041	125.56	217.3	3317	186.91	342.69	2930	132.41	207.91	3053	165.02	272.1	2742	99.79	160.12	4377	140.52	271.91	18741	450	665.38	20682	537.51	820.73	19429	441.3	662.19	28009	643.02	979.48
Y75_RS05720	NC_007779[+]1152247-1152981	8982	626.76	1079.62	17179	969.15	1719.82	9605	609.96	1106.96	15425	1017.15	1716.74	7525	493.61	891.22	18346	1239.57	2044.17	18343	1279.78	2214.87	13019	1239.64	2272.82	5113	390.45	613.09	16375	1495.62	2466.18	13355	821.35	1317.85	16026	869.37	1682.29	24677	1001.25	1480.47	28144	1235.98	1887.24	20371	781.86	1173.21	31859	1235.93	1882.62
Y75_RS05710	NC_007779[+]1150336-1151289	5006	269.13	463.58	7660	332.94	590.82	4121	201.63	365.91	3813	193.71	326.95	3153	159.34	287.7	5237	272.62	449.57	3106	166.96	288.95	2949	216.33	396.64	2345	137.97	216.64	3203	225.39	371.65	2578	122.15	195.99	3875	161.95	313.39	13551	423.6	626.35	14074	476.19	727.11	10061	297.51	446.42	11201	334.78	509.95
Y75_RS06795	NC_007779[-]1351965-1352753	4501	292.59	503.99	7782	408.97	725.75	3958	234.15	424.93	7167	440.26	743.07	4121	251.82	454.66	8220	517.38	853.21	4318	280.64	485.7	3872	343.45	629.7	5223	371.55	583.42	4864	413.85	682.41	7662	438.97	704.33	5600	282.99	547.61	18194	687.69	1016.83	14701	601.43	918.33	18458	659.95	990.28	17203	621.7	946.99
Y75_RS17275	NC_007779[-]3474910-3475560	5803	457.18	787.51	1665	106.05	188.19	2360	169.21	307.08	1714	127.61	215.38	2317	171.6	309.82	2091	159.51	263.05	5876	462.86	801.06	1001	107.61	197.3	4304	371.08	582.67	2017	208	342.97	3722	258.44	414.67	2288	140.13	271.17	6879	315.12	465.95	4077	202.15	308.67	5093	220.7	331.16	4292	187.99	286.35
Y75_RS17675	NC_007779[-]3558243-3559184	597	32.5	55.99	710	31.25	55.46	950	47.07	85.43	1022	52.58	88.75	1034	52.92	95.55	1372	72.33	119.28	776	42.24	73.11	421	31.28	57.35	1100	65.54	102.91	685	48.82	80.5	1549	74.33	119.26	915	38.73	74.94	2680	84.84	125.45	2413	82.68	126.25	2780	83.25	124.92	2575	77.95	118.73
Y75_RS00910	NC_007779[+]202101-202556	2288	257.34	443.28	3179	289.07	512.98	2326	238.09	432.08	2497	265.4	447.94	1783	188.52	340.37	3047	331.84	547.23	4452	500.66	866.47	3004	461.04	845.3	2073	255.16	400.65	3680	541.76	893.33	3967	393.25	630.97	2419	211.51	409.29	4934	322.68	477.12	6116	432.93	661.05	5081	314.34	471.67	6245	390.5	594.82
Y75_RS17905	NC_007779[+]3607909-3609072	148	6.52	11.23	169	6.02	10.68	138	5.53	10.04	179	7.45	12.58	164	6.79	12.26	380	16.21	26.74	162	7.14	12.35	147	8.84	16.2	356	17.16	26.95	158	9.12	15.03	323	12.55	20.13	428	14.66	28.37	545	13.97	20.65	1169	32.42	49.5	468	11.34	17.02	681	16.68	25.41
Y75_RS17900	NC_007779[+]3605710-3607899	66	1.54	2.66	60	1.14	2.02	130	2.77	5.03	683	15.11	25.51	137	3.02	5.45	699	15.85	26.14	45	1.05	1.82	28	0.89	1.64	984	25.22	39.6	706	21.64	35.69	211	4.36	6.99	1457	26.53	51.33	154	2.1	3.1	810	11.94	18.23	326	4.2	6.3	557	7.25	11.05
Y75_RS09505	NC_007779[-]1889775-1891460	562	17.1	29.45	749	18.42	32.69	635	17.58	31.9	1234	35.47	59.87	587	16.79	30.31	1969	58	95.64	271	8.25	14.27	205	8.51	15.6	1026	34.15	53.63	2005	79.83	131.64	863	23.13	37.12	4915	116.23	224.92	792	14.01	20.71	1281	24.53	37.45	992	16.6	24.91	1659	28.06	42.74
Y75_RS01130	NC_007779[-]240859-243303	219	4.59	7.91	306	5.19	9.21	311	5.93	10.77	852	16.89	28.51	325	6.41	11.57	925	18.79	30.98	179	3.76	6.5	130	3.72	6.82	1282	29.43	46.21	1116	30.64	50.53	539	9.97	15.99	2568	41.88	81.04	743	9.06	13.4	1713	22.61	34.53	757	8.74	13.11	941	10.98	16.72
Y75_RS16040	NC_007779[+]3230321-3232339	71	1.81	3.11	70	1.44	2.55	157	3.63	6.59	819	19.66	33.18	203	4.85	8.75	1183	29.1	47.99	44	1.12	1.93	34	1.18	2.16	819	22.77	35.75	2091	69.52	114.64	452	10.12	16.24	3376	66.67	129.01	98	1.45	2.14	142	2.27	3.47	207	2.89	4.34	1151	16.25	24.76
Y75_RS12300	NC_007779[-]2464605-2465915	53	2.07	3.57	56	1.77	3.14	121	4.31	7.82	542	20.04	33.82	141	5.18	9.36	707	26.78	44.17	33	1.29	2.23	24	1.28	2.35	329	14.09	22.12	1139	58.32	96.17	224	7.72	12.39	1243	37.8	73.15	120	2.73	4.04	547	13.47	20.56	173	3.73	5.59	1502	32.67	49.76
Y75_RS12295	NC_007779[-]2462461-2464605	157	3.76	6.47	169	3.27	5.8	286	6.22	11.29	700	15.82	26.7	303	6.81	12.3	1274	29.49	48.64	97	2.32	4.01	82	2.68	4.91	366	9.58	15.04	687	21.5	35.45	399	8.41	13.49	1435	26.68	51.62	284	3.95	5.84	791	11.91	18.18	403	5.3	7.95	1465	19.47	29.66
Y75_RS08960	NC_007779[+]1784691-1786391	110	3.31	5.71	139	3.39	6.01	192	5.27	9.56	108	3.08	5.19	139	3.94	7.11	136	3.97	6.55	100	3.02	5.22	58	2.39	4.38	124	4.09	6.42	73	2.88	4.75	185	4.92	7.89	70	1.64	3.18	433	7.59	11.22	398	7.55	11.53	246	4.08	6.12	253	4.24	6.46
Y75_RS12310	NC_007779[+]2466752-2468092	192	7.34	12.65	197	6.09	10.81	184	6.4	11.62	606	21.9	36.97	300	10.78	19.47	1033	38.26	63.09	351	13.42	23.23	299	15.6	28.61	686	28.71	45.08	1476	73.89	121.84	714	24.07	38.62	3218	95.68	185.15	822	18.28	27.03	1035	24.91	38.04	1900	39.97	59.98	3175	67.51	102.83
Y75_RS02280	NC_007779[+]463626-464024	61	7.84	13.51	142	14.76	26.19	54	6.31	11.46	60	7.29	12.3	128	15.47	27.93	159	19.79	32.64	93	11.95	20.69	82	14.38	26.37	43	6.05	9.5	42	7.07	11.65	201	22.77	36.54	172	17.19	33.26	143	10.69	15.8	204	16.5	25.2	62	4.39	6.58	141	10.08	15.35
Y75_RS06210	NC_007779[+]1236515-1237234	1739	123.88	213.38	2204	126.93	225.24	936	60.68	110.12	1869	125.81	212.35	1048	70.18	126.71	2471	170.43	281.06	2218	157.97	273.4	1461	142.01	260.37	1119	87.23	136.97	2566	239.25	394.51	1296	81.37	130.55	1720	95.25	184.31	2900	120.12	177.61	4009	179.73	274.43	2087	81.77	122.7	4929	195.2	297.33
Y75_RS15175	NC_007779[+]3054843-3055445	2208	187.8	323.5	2768	190.34	337.77	1316	101.87	184.87	901	72.42	122.23	1350	107.94	194.89	1004	82.69	136.36	3128	266.01	460.38	2137	248.02	454.74	1934	180.02	282.67	1472	163.88	270.22	2073	155.4	249.34	918	60.7	117.46	8231	407.07	601.91	14881	796.58	1216.31	6800	318.13	477.36	8325	393.65	599.63
Y75_RS15240	NC_007779[-]3068821-3069900	15437	733.09	1262.77	25241	969.09	1719.71	34690	1499.26	2720.84	66991	3006.34	5074.11	31304	1397.46	2523.14	80347	3694.55	6092.68	13012	617.83	1069.26	11806	765.04	1402.67	51509	2676.92	4203.33	36540	2271.29	3745.2	53762	2250.21	3610.45	49937	1843.6	3567.48	50125	1384.1	2046.57	41146	1229.75	1877.73	150066	3919.81	5881.8	99616	2630	4006.12
Y75_RS11000	NC_007779[-]2180846-2181898	1761	85.77	147.75	6571	258.75	459.17	1020	45.21	82.05	769	35.4	59.74	8331	381.45	688.71	15383	725.49	1196.4	3878	188.86	326.85	3971	263.92	483.89	1218	64.92	101.94	867	55.27	91.14	18384	789.19	1266.25	13113	496.53	960.81	14986	424.42	627.56	14132	433.2	661.46	2486	66.6	99.94	1414	38.29	58.32
Y75_RS22080	NC_007779[-]4459291-4460289	1824	93.64	161.3	2188	90.82	161.16	1261	58.92	106.92	1428	69.28	116.93	1493	72.05	130.09	1807	89.82	148.13	1374	70.53	122.06	1327	92.96	170.44	1713	96.24	151.12	1281	86.08	141.94	1935	87.55	140.48	1675	66.85	129.36	8609	257	380	6639	214.51	327.54	4390	123.97	186.02	3597	102.66	156.38
Y75_RS01350	NC_007779[-]276980-278026	87	4.26	7.34	84	3.32	5.9	105	4.68	8.5	43	1.99	3.36	75	3.46	6.24	70	3.32	5.48	65	3.18	5.51	53	3.55	6.5	96	5.15	8.08	59	3.78	6.24	98	4.23	6.79	37	1.41	2.73	207	5.9	8.72	266	8.2	12.52	310	8.35	12.53	218	5.93	9.04
Y75_RS10770	NC_007779[-]2128362-2129327	33	1.75	3.02	36	1.54	2.74	73	3.53	6.4	34	1.71	2.88	48	2.4	4.33	37	1.9	3.14	15	0.8	1.38	13	0.94	1.73	168	9.76	15.33	248	17.24	28.42	234	10.95	17.57	102	4.21	8.15	120	3.71	5.48	110	3.67	5.61	108	3.15	4.73	104	3.07	4.68
Y75_RS17630	NC_007779[-]3549832-3550665	763	46.92	80.82	815	40.52	71.91	652	36.49	66.22	463	26.9	45.41	501	28.96	52.29	731	43.53	71.78	352	21.64	37.46	296	24.84	45.54	531	35.73	56.11	339	27.28	44.99	474	25.69	41.22	347	16.59	32.1	898	32.11	47.48	859	33.24	50.76	584	19.75	29.64	731	24.99	38.07
Y75_RS17655	NC_007779[+]3555453-3556382	1023	56.42	97.18	2291	102.15	181.27	1184	59.42	107.84	3246	169.17	285.52	830	43.03	77.69	1605	85.71	141.34	1049	57.84	100.11	854	64.27	117.83	1841	111.11	174.46	794	57.32	94.51	1421	69.07	110.82	1302	55.82	108.02	2792	89.53	132.38	6001	208.28	318.03	4668	141.6	212.47	4668	143.12	218
Y75_RS21275	NC_007779[-]4300698-4302845	14984	357.78	616.28	8385	161.87	287.24	637	13.84	25.12	372	8.4	14.17	1617	36.29	65.53	3225	74.56	122.96	6652	158.81	274.84	4582	149.29	273.71	348	9.09	14.28	200	6.25	10.31	851	17.91	28.73	1255	23.3	45.08	60950	846.2	1251.22	35702	536.5	819.19	2133	28.01	42.03	1476	19.59	29.84
Y75_RS07790	NC_007779[+]1553052-1553705	176	13.81	23.78	99	6.28	11.14	157	11.2	20.33	58	4.3	7.25	125	9.22	16.64	70	5.32	8.77	97	7.6	13.16	49	5.24	9.61	44	3.78	5.93	55	5.65	9.31	111	7.67	12.31	58	3.53	6.84	169	7.7	11.39	173	8.54	13.04	104	4.49	6.73	82	3.58	5.45
Y75_RS17650	NC_007779[+]3554821-3555456	504	40.64	70.01	2474	161.3	286.23	1442	105.83	192.06	4083	311.15	525.16	510	38.66	69.8	1280	99.95	164.82	628	50.63	87.63	366	40.27	73.84	1778	156.91	246.38	695	73.36	120.96	1573	111.8	179.38	1118	70.09	135.63	496	23.26	34.39	4875	247.42	377.79	1834	81.35	122.07	3638	163.1	248.44
Y75_RS01655	NC_007779[+]336002-337549	41	1.36	2.34	48	1.28	2.28	77	2.32	4.21	58	1.81	3.06	86	2.68	4.84	67	2.15	3.54	28	0.93	1.61	36	1.63	2.98	41	1.48	2.33	29	1.26	2.07	97	2.83	4.54	24	0.62	1.2	130	2.5	3.7	82	1.71	2.61	132	2.41	3.61	70	1.29	1.96
Y75_RS13215	NC_007779[-]2655404-2655739	2336	356.57	614.21	834	102.92	182.64	878	121.97	221.35	529	76.31	128.79	604	86.67	156.48	547	80.84	133.32	2622	400.17	692.56	630	131.22	240.59	1659	277.13	435.15	861	172.03	283.66	1188	159.83	256.44	671	79.63	154.08	2254	200.06	295.81	1387	133.24	203.45	1328	111.5	167.31	1609	136.54	207.99
Y75_RS07320	NC_007779[+]1449233-1450732	234	8	13.78	258	7.13	12.66	324	10.08	18.3	158	5.11	8.62	289	9.29	16.77	312	10.33	17.03	180	6.15	10.65	120	5.6	10.27	181	6.77	10.63	158	7.07	11.66	340	10.25	16.44	220	5.85	11.32	383	7.62	11.26	817	17.58	26.84	299	5.62	8.44	258	4.9	7.47
Y75_RS07315	NC_007779[-]1448092-1448997	33	1.87	3.22	45	2.06	3.65	73	3.76	6.83	170	9.09	15.35	89	4.74	8.55	105	5.75	9.49	38	2.15	3.72	34	2.63	4.82	242	14.99	23.54	532	39.42	65	186	9.28	14.89	568	25	48.37	157	5.17	7.64	258	9.19	14.04	332	10.34	15.51	414	13.03	19.85
Y75_RS22375	NC_007779[-]4519033-4521357	3441	75.91	130.75	2629	46.88	83.2	1004	20.16	36.58	1682	35.06	59.18	3583	74.3	134.15	2635	56.29	92.82	9306	205.26	355.23	2551	76.79	140.79	4368	105.44	165.57	14496	418.56	690.17	3034	58.99	94.65	10496	180	348.31	9387	120.4	178.03	20189	280.29	427.98	8219	99.72	149.64	16680	204.56	311.6
Y75_RS22370	NC_007779[-]4518086-4518988	1050	59.64	102.73	870	39.95	70.89	353	18.24	33.11	431	23.13	39.04	505	26.96	48.68	634	34.87	57.5	1222	69.4	120.1	609	47.2	86.54	1065	66.19	103.94	4439	330.01	544.16	808	40.45	64.9	3135	138.42	267.86	1565	51.68	76.42	3681	131.58	200.91	1383	43.2	64.83	2498	78.88	120.15
Y75_RS22365	NC_007779[-]4517091-4518089	255	13.09	22.55	428	17.76	31.52	168	7.85	14.25	224	10.87	18.34	207	9.99	18.04	285	14.17	23.36	294	15.09	26.12	215	15.06	27.62	290	16.29	25.58	1230	82.65	136.29	289	13.08	20.98	877	35	67.73	891	26.6	39.33	2016	65.14	99.46	766	21.63	32.46	1540	43.95	66.95
Y75_RS22360	NC_007779[-]4516138-4517094	215	11.52	19.85	328	14.21	25.22	110	5.37	9.74	143	7.24	12.22	156	7.86	14.19	173	8.97	14.8	122	6.54	11.31	118	8.63	15.82	73	4.28	6.72	523	36.69	60.5	158	7.46	11.97	454	18.91	36.6	690	21.5	31.79	1725	58.18	88.84	461	13.59	20.39	1263	37.63	57.32
Y75_RS22355	NC_007779[-]4515370-4516137	188	12.56	21.63	365	19.71	34.97	185	11.24	20.4	172	10.85	18.32	181	11.37	20.52	212	13.71	22.61	131	8.75	15.14	168	15.31	28.07	172	12.57	19.74	455	39.77	65.58	285	16.77	26.91	454	23.57	45.61	970	37.66	55.69	1797	75.52	115.32	678	24.9	37.37	1446	53.69	81.78
Y75_RS22385	NC_007779[-]4522394-4522915	324	31.84	54.84	300	23.83	42.29	289	25.84	46.9	105	9.75	16.45	297	27.43	49.53	151	14.37	23.69	220	21.61	37.4	75	10.06	18.44	618	66.45	104.34	383	49.26	81.22	626	54.21	86.98	594	45.37	87.8	1000	57.13	84.47	1539	95.17	145.31	636	34.37	51.57	363	19.83	30.2
Y75_RS22380	NC_007779[-]4521444-4522397	351	18.87	32.5	327	14.21	25.22	402	19.67	35.69	142	7.22	12.18	310	15.67	28.29	179	9.32	15.37	112	6.02	10.42	59	4.33	7.94	253	14.88	23.37	235	16.54	27.27	185	8.76	14.06	413	17.26	33.4	867	27.1	40.07	1145	38.74	59.15	569	16.83	25.25	344	10.28	15.66
Y75_RS20225	NC_007779[-]4100026-4100253	677	152.29	262.33	394	71.66	127.16	495	101.33	183.9	99	21.05	35.52	305	64.5	116.45	199	43.34	71.48	1079	242.68	420	222	68.14	124.94	613	150.9	236.95	1386	408.09	672.91	1096	217.3	348.65	630	110.17	213.19	2021	264.35	390.87	1094	154.88	236.49	899	111.23	166.91	560	70.04	106.68
Y75_RS20220	NC_007779[-]4097688-4100009	6762	149.36	257.28	4000	71.43	126.76	4771	95.91	174.05	2063	43.06	72.68	2288	47.5	85.77	2170	46.41	76.54	1724	38.07	65.89	671	20.22	37.08	1528	36.94	58	4123	119.2	196.55	1922	37.41	60.03	4163	71.49	138.33	7912	101.61	150.25	4874	67.76	103.46	4250	51.64	77.48	3393	41.67	63.47
Y75_RS20215	NC_007779[-]4097452-4097688	379	82.02	141.28	291	50.91	90.35	356	70.11	127.24	125	25.56	43.14	104	21.16	38.2	119	24.93	41.12	89	19.26	33.33	47	13.88	25.45	72	17.05	26.77	279	79.03	130.31	82	15.64	25.09	293	49.3	95.39	486	61.15	90.42	527	71.77	109.59	363	43.21	64.84	458	55.1	83.93
Y75_RS03025	NC_007779[-]609477-611717	164	3.76	6.47	206	3.81	6.76	342	7.12	12.93	309	6.68	11.28	218	4.69	8.47	195	4.32	7.13	106	2.43	4.2	54	1.69	3.09	394	9.86	15.49	1529	45.81	75.53	330	6.66	10.68	528	9.4	18.18	521	6.93	10.25	1027	14.79	22.59	434	5.46	8.2	617	7.85	11.96
Y75_RS03070	NC_007779[-]622777-623733	70	3.75	6.46	131	5.67	10.07	82	4	7.26	85	4.31	7.27	99	4.99	9.01	132	6.85	11.3	54	2.89	5.01	29	2.12	3.89	116	6.8	10.68	276	19.36	31.92	151	7.13	11.44	375	15.62	30.23	387	12.06	17.83	754	25.43	38.83	254	7.49	11.24	317	9.45	14.39
Y75_RS03050	NC_007779[-]618607-619422	119	7.48	12.88	48	2.44	4.33	174	9.95	18.06	81	4.81	8.12	54	3.19	5.76	83	5.05	8.33	18	1.13	1.96	6	0.51	0.94	20	1.38	2.16	217	17.85	29.44	43	2.38	3.82	210	10.26	19.86	78	2.85	4.22	288	11.4	17.4	77	2.66	3.99	179	6.26	9.53
Y75_RS03060	NC_007779[-]620408-621412	130	6.64	11.43	172	7.09	12.59	159	7.38	13.4	82	3.95	6.67	99	4.75	8.58	74	3.66	6.03	167	8.52	14.75	79	5.5	10.09	147	8.21	12.89	487	32.53	53.64	249	11.2	17.97	239	9.48	18.35	628	18.63	27.55	1158	37.19	56.79	262	7.36	11.04	451	12.8	19.49
Y75_RS03045	NC_007779[+]617477-618610	23	1.04	1.79	7	0.25	0.45	19	0.78	1.42	15	0.64	1.08	22	0.94	1.69	18	0.79	1.3	7	0.32	0.55	5	0.31	0.57	7	0.34	0.54	5	0.3	0.49	9	0.36	0.58	7	0.25	0.48	28	0.74	1.09	50	1.42	2.17	25	0.62	0.93	35	0.88	1.34
Y75_RS03055	NC_007779[-]619419-620411	152	7.85	13.52	71	2.96	5.26	142	6.67	12.11	85	4.15	7	77	3.74	6.75	103	5.15	8.49	29	1.5	2.59	17	1.2	2.2	55	3.11	4.88	167	11.29	18.62	67	3.05	4.89	200	8.03	15.54	205	6.15	9.1	495	16.09	24.57	181	5.14	7.72	369	10.6	16.14
Y75_RS03030	NC_007779[+]611960-613162	38	1.62	2.79	28	0.96	1.71	79	3.06	5.56	43	1.73	2.92	45	1.81	3.26	44	1.82	3	32	1.36	2.36	10	0.58	1.07	108	5.04	7.91	151	8.42	13.89	61	2.29	3.68	197	6.53	12.63	184	4.56	6.74	293	7.86	12	139	3.26	4.89	96	2.28	3.47
Y75_RS02520	NC_007779[+]515143-515820	268	20.27	34.92	260	15.9	28.22	308	21.2	38.48	222	15.87	26.78	329	23.39	42.24	278	20.36	33.58	801	60.58	104.85	270	27.87	51.1	691	57.2	89.82	638	63.17	104.16	1192	79.47	127.51	213	12.53	24.24	314	13.81	20.42	252	12	18.32	415	17.27	25.91	356	14.97	22.81
Y75_RS02525	NC_007779[+]515807-516586	308	20.26	34.89	262	13.93	24.72	361	21.6	39.2	267	16.59	28	361	22.31	40.29	217	13.81	22.78	196	12.89	22.3	148	13.28	24.35	198	14.25	22.37	127	10.93	18.02	265	15.36	24.64	119	6.08	11.77	521	19.92	29.45	496	20.52	31.34	596	21.55	32.34	653	23.87	36.36
Y75_RS13670	NC_007779[-]2745090-2746451	8502	320.16	551.48	10856	330.5	586.5	5131	175.84	319.11	5567	198.1	334.36	5283	187.01	337.65	6668	243.13	400.94	5375	202.37	350.24	5210	267.71	490.84	6765	278.78	437.75	4457	219.68	362.24	5886	195.35	313.44	4413	129.19	249.99	14793	323.9	478.93	18623	441.35	673.91	10435	216.13	324.31	14524	304.06	463.16
Y75_RS01825	NC_007779[-]376759-377592	101	6.21	10.7	191	9.5	16.85	161	9.01	16.35	189	10.98	18.54	230	13.3	24.01	367	21.85	36.04	225	13.83	23.94	203	17.03	31.23	222	14.94	23.46	363	29.22	48.18	435	23.58	37.83	469	22.42	43.39	987	35.3	52.19	1461	56.55	86.34	1571	53.14	79.74	1742	59.56	90.72
Y75_RS00765	NC_007779[+]167484-169727	1326	30.3	52.2	1216	22.47	39.87	923	19.2	34.84	884	19.1	32.23	880	18.91	34.14	760	16.82	27.74	890	20.34	35.2	345	10.76	19.73	810	20.26	31.81	2112	63.18	104.18	874	17.61	28.25	2072	36.82	71.24	3124	41.52	61.39	3126	44.97	68.66	1811	22.77	34.16	1629	20.7	31.53
Y75_RS00780	NC_007779[+]171462-173444	351	9.08	15.64	421	8.8	15.62	407	9.58	17.39	301	7.36	12.42	253	6.15	11.11	248	6.21	10.24	197	5.1	8.82	112	3.95	7.25	223	6.31	9.91	262	8.87	14.63	178	4.06	6.51	324	6.52	12.61	991	14.91	22.04	1077	17.53	26.77	720	10.24	15.37	928	13.35	20.33
Y75_RS00770	NC_007779[+]169778-170575	199	12.79	22.03	261	13.56	24.07	207	12.11	21.97	212	12.87	21.73	173	10.45	18.87	213	13.26	21.86	74	4.76	8.23	60	5.26	9.65	64	4.5	7.07	137	11.52	19	94	5.32	8.54	186	9.29	17.98	444	16.59	24.53	499	20.18	30.82	310	10.96	16.44	351	12.54	19.1
Y75_RS00775	NC_007779[+]170575-171465	94	5.41	9.32	149	6.94	12.31	107	5.6	10.17	122	6.64	11.2	83	4.49	8.11	118	6.58	10.85	62	3.57	6.18	52	4.09	7.49	51	3.21	5.04	145	10.92	18.01	106	5.38	8.63	155	6.94	13.42	366	12.25	18.11	446	16.16	24.67	283	8.96	13.44	304	9.73	14.82
Y75_RS05765	NC_007779[-]1160939-1163128	122	2.86	4.92	189	3.58	6.35	216	4.6	8.35	162	3.58	6.05	164	3.61	6.52	145	3.29	5.42	176	4.12	7.13	125	3.99	7.32	205	5.25	8.25	381	11.68	19.26	186	3.84	6.16	364	6.63	12.82	515	7.01	10.37	709	10.45	15.96	459	5.91	8.87	648	8.44	12.85
Y75_RS22825	NC_007779[-]4609555-4610343	550	35.75	61.58	891	46.82	83.09	894	52.89	95.98	585	35.93	60.65	616	37.64	67.96	570	35.87	59.16	384	24.96	43.19	89	7.89	14.47	522	37.14	58.31	1850	157.41	259.55	843	48.3	77.49	2355	119.01	230.29	4397	166.19	245.74	9272	379.33	579.2	1557	55.67	83.53	1661	60.02	91.43
Y75_RS20460	NC_007779[+]4148953-4149555	316	26.88	46.3	1513	104.04	184.63	67	5.19	9.41	55	4.42	7.46	1212	96.9	174.96	1314	108.22	178.46	657	55.87	96.7	1067	123.84	227.05	34	3.17	4.97	41	4.57	7.53	947	70.99	113.9	850	56.2	108.76	1247	61.67	91.19	2620	140.25	214.15	118	5.52	8.28	175	8.27	12.6
Y75_RS17525	NC_007779[-]3529310-3530212	1174	66.68	114.86	1725	79.21	140.56	1300	67.2	121.95	927	49.76	83.98	1392	74.32	134.19	1414	77.76	128.24	1238	70.3	121.67	892	69.13	126.75	699	43.45	68.22	580	43.12	71.1	1301	65.13	104.5	936	41.33	79.97	3646	120.41	178.04	2950	105.45	161.01	2323	72.57	108.9	2185	69	105.1
Y75_RS22525	NC_007779[+]4545637-4546239	231	19.65	33.84	135	9.28	16.47	275	21.29	38.63	353	28.37	47.89	168	13.43	24.25	175	14.41	23.77	757	64.37	111.41	354	41.09	75.33	710	66.09	103.77	566	63.01	103.9	725	54.35	87.2	145	9.59	18.55	837	41.4	61.21	761	40.74	62.2	820	38.36	57.56	864	40.85	62.23
Y75_RS22555	NC_007779[+]4549776-4552412	359	6.98	12.03	598	9.41	16.69	1308	23.15	42.02	1680	30.88	52.12	675	12.34	22.28	792	14.92	24.6	127	2.47	4.27	404	10.72	19.66	1646	35.03	55.01	1791	45.59	75.18	893	15.31	24.56	736	11.13	21.53	1420	16.06	23.75	3467	42.44	64.8	2223	23.78	35.68	6434	69.57	105.97
Y75_RS22530	NC_007779[+]4546717-4547313	32	2.75	4.74	31	2.15	3.82	52	4.07	7.38	27	2.19	3.7	42	3.39	6.12	28	2.33	3.84	21	1.8	3.12	18	2.11	3.87	11	1.03	1.62	25	2.81	4.64	21	1.59	2.55	7	0.47	0.9	98	4.9	7.24	99	5.35	8.17	52	2.46	3.69	91	4.35	6.62
Y75_RS22560	NC_007779[+]4552422-4552952	71	6.86	11.81	93	7.26	12.89	290	25.49	46.26	321	29.3	49.45	139	12.62	22.79	125	11.69	19.28	46	4.44	7.69	60	7.91	14.5	175	18.5	29.05	413	52.22	86.1	115	9.79	15.71	167	12.54	24.27	301	16.91	25	786	47.78	72.96	451	23.96	35.95	1196	64.23	97.83
Y75_RS22565	NC_007779[+]4552965-4553468	118	12.01	20.68	152	12.5	22.19	474	43.9	79.67	445	42.8	72.23	217	20.76	37.48	243	23.95	39.49	73	7.42	12.85	77	10.69	19.6	436	48.55	76.24	586	78.06	128.71	264	23.68	37.99	205	16.22	31.38	294	17.39	25.72	675	43.23	66.01	405	22.67	34.02	1055	59.69	90.92
Y75_RS22545	NC_007779[+]4548408-4548947	668	63.45	109.29	939	72.1	127.95	2121	183.33	332.71	2427	217.83	367.66	1268	113.21	204.4	1508	138.68	228.7	193	18.33	31.72	325	42.12	77.23	1736	180.44	283.33	1210	150.42	248.04	968	81.03	130.01	541	39.95	77.3	1396	77.1	114	2861	171.02	261.13	2353	122.92	184.45	5254	277.43	422.59
Y75_RS02740	NC_007779[-]563071-563703	4	0.33	0.56	7	0.46	0.81	17	1.25	2.27	3	0.23	0.39	11	0.84	1.51	11	0.86	1.42	14	1.13	1.96	15	1.66	3.04	17	1.51	2.37	29	3.07	5.07	24	1.71	2.75	6	0.38	0.73	52	2.45	3.62	68	3.46	5.29	66	2.94	4.41	84	3.78	5.76
Y75_RS16955	NC_007779[+]3411126-3411422	2328	402.02	692.49	2144	299.33	531.18	756	118.81	215.62	1002	163.51	275.98	900	146.1	263.79	2021	337.93	557.28	2016	348.09	602.42	2123	500.26	917.21	2146	405.56	636.81	3211	725.79	1196.78	1399	212.93	341.64	3382	454.03	878.58	3281	329.45	487.13	3972	431.69	659.15	3837	364.45	546.87	6404	614.82	936.51
Y75_RS04195	NC_007779[-]839671-841953	163	3.66	6.31	193	3.51	6.22	256	5.23	9.5	164	3.48	5.88	184	3.89	7.02	164	3.57	5.88	114	2.56	4.43	79	2.42	4.44	185	4.55	7.14	302	8.88	14.64	265	5.25	8.42	223	3.9	7.54	479	6.26	9.25	790	11.17	17.05	372	4.6	6.9	523	6.53	9.95
Y75_RS00215	NC_007779[+]42403-43173	14	0.93	1.6	19	1.02	1.81	38	2.3	4.17	23	1.45	2.44	32	2	3.61	24	1.55	2.55	6	0.4	0.69	7	0.63	1.16	26	1.89	2.97	12	1.04	1.72	32	1.88	3.01	9	0.47	0.9	26	1.01	1.49	14	0.58	0.89	35	1.28	1.92	19	0.7	1.07
Y75_RS00220	NC_007779[+]43188-44129	17	0.92	1.59	16	0.7	1.25	52	2.58	4.68	37	1.9	3.21	50	2.56	4.62	41	2.16	3.56	21	1.14	1.98	11	0.82	1.5	21	1.25	1.96	14	1	1.65	44	2.11	3.39	13	0.55	1.06	45	1.43	2.11	38	1.3	1.99	65	1.95	2.92	32	0.97	1.48
Y75_RS00225	NC_007779[+]44180-45466	24	0.96	1.65	29	0.94	1.66	77	2.79	5.07	30	1.13	1.91	53	1.98	3.58	39	1.5	2.48	20	0.8	1.38	6	0.33	0.6	67	2.92	4.59	44	2.29	3.78	84	2.95	4.73	30	0.93	1.8	52	1.2	1.78	39	0.98	1.49	61	1.34	2.01	71	1.58	2.4
Y75_RS00230	NC_007779[+]45463-45750	6	1.07	1.84	2	0.29	0.51	17	2.76	5	8	1.34	2.27	7	1.17	2.12	5	0.86	1.42	13	2.32	4.01	6	1.46	2.67	17	3.31	5.2	23	5.36	8.84	50	7.85	12.59	7	0.97	1.88	12	1.24	1.84	6	0.67	1.03	12	1.17	1.76	19	1.88	2.87
Y75_RS21960	NC_007779[+]4433615-4434235	945	78.05	134.44	1754	117.12	207.83	900	67.64	122.76	2388	186.37	314.56	672	52.17	94.2	1991	159.22	262.57	1596	131.79	228.09	1462	164.77	302.09	2140	193.42	303.71	2360	255.12	420.68	1664	121.12	194.34	1975	126.81	245.38	3506	168.37	248.95	4616	239.93	366.36	4538	206.15	309.33	5134	235.73	359.07
Y75_RS20540	NC_007779[+]4162997-4163809	2430	153.3	264.06	4100	209.11	371.08	3437	197.33	358.11	4006	238.82	403.08	2723	161.48	291.56	6742	411.82	679.14	3378	213.07	368.75	2421	208.4	382.1	4182	288.71	453.34	3278	270.67	446.32	4498	250.09	401.27	4839	237.32	459.23	4598	168.66	249.39	4158	165.08	252.07	4888	169.61	254.5	5631	197.49	300.82
Y75_RS00135	NC_007779[+]25826-26275	1174	133.8	230.48	1593	146.79	260.48	1152	119.49	216.85	803	86.49	145.97	773	82.82	149.53	1360	150.09	247.51	2192	249.79	432.31	1091	169.67	311.09	1303	162.52	255.19	1505	224.52	370.22	1430	143.65	230.48	1513	134.06	259.41	3093	204.97	303.08	2997	214.98	328.25	2118	132.77	199.23	2593	164.3	250.27
Y75_RS03535	NC_007779[-]711357-711887	1104	106.63	183.68	2116	165.24	293.22	1085	95.37	173.08	1274	116.28	196.26	1079	97.97	176.89	2431	227.35	374.93	1742	168.23	291.15	1233	162.51	297.95	3202	338.46	531.45	1529	193.31	318.75	3690	314.12	504.01	1262	94.76	183.37	4899	275.14	406.83	4372	265.76	405.8	5063	268.98	403.61	4098	220.05	335.19
Y75_RS15090	NC_007779[+]3038511-3039032	1387	136.28	234.74	1437	114.15	202.56	1124	100.51	182.4	829	76.97	129.91	946	87.38	157.76	1034	98.37	162.22	804	78.98	136.69	608	81.51	149.45	952	102.36	160.73	596	76.65	126.39	999	86.51	138.8	472	36.05	69.76	3203	182.99	270.57	2665	164.8	251.63	2210	119.43	179.21	2631	143.71	218.91
Y75_RS05615	NC_007779[-]1131781-1132440	55	4.27	7.36	65	4.09	7.25	240	16.97	30.8	2191	160.9	271.56	131	9.57	17.28	738	55.53	91.57	71	5.52	9.55	20	2.12	3.89	564	47.96	75.31	456	46.38	76.48	270	18.49	29.67	237	14.32	27.71	185	8.36	12.36	137	6.7	10.23	1762	75.31	113.01	3462	149.57	227.83
Y75_RS05620	NC_007779[+]1132595-1133011	10	1.23	2.12	14	1.39	2.47	492	55.07	99.94	5708	663.42	1119.73	142	16.42	29.64	2176	259.14	427.35	8	0.98	1.7	3	0.5	0.92	5688	765.6	1202.15	4168	671	1106.43	1921	208.24	334.12	1734	165.8	320.83	21	1.5	2.22	24	1.86	2.84	3492	236.24	354.48	10255	701.22	1068.12
Y75_RS05625	NC_007779[+]1133015-1133419	11	1.39	2.4	10	1.03	1.82	514	59.24	107.51	5826	697.21	1176.75	156	18.57	33.53	1977	242.42	399.77	13	1.65	2.85	3	0.52	0.95	2307	319.72	502.03	1569	260.07	428.84	904	100.9	161.89	673	66.26	128.21	8	0.59	0.87	12	0.96	1.46	1719	119.74	179.67	5516	388.34	591.54
Y75_RS05630	NC_007779[+]1133431-1134126	26	1.92	3.3	33	1.97	3.49	1082	72.56	131.69	12639	880.13	1485.49	317	21.96	39.65	3971	283.34	467.25	16	1.18	2.04	15	1.51	2.77	4549	366.85	576.03	3527	340.19	560.95	1904	123.66	198.41	1581	90.57	175.26	83	3.56	5.26	93	4.32	6.59	6473	262.36	393.68	26542	1087.36	1656.31
Y75_RS05635	NC_007779[+]1134151-1135359	58	2.46	4.24	91	3.12	5.54	1780	68.72	124.71	21470	860.7	1452.69	475	18.94	34.2	6342	260.51	429.6	89	3.77	6.53	43	2.49	4.56	7766	360.54	566.12	5730	318.17	524.64	3357	125.52	201.39	2641	87.1	168.54	242	5.97	8.83	208	5.55	8.48	10676	249.11	373.8	50258	1185.3	1805.5
Y75_RS05640	NC_007779[+]1135379-1136134	41	2.78	4.79	57	3.13	5.55	1316	81.25	147.45	11281	723.22	1220.65	291	18.56	33.51	3431	225.38	371.67	33	2.24	3.87	30	2.78	5.09	2679	198.9	312.31	1514	134.44	221.68	860	51.42	82.51	932	49.16	95.12	89	3.51	5.19	148	6.32	9.65	3652	136.27	204.48	19358	730.11	1112.13
Y75_RS05645	NC_007779[+]1136306-1137088	56	3.67	6.32	69	3.65	6.48	1377	82.09	148.97	9255	572.88	966.9	283	17.42	31.46	3355	212.79	350.91	72	4.71	8.16	48	4.29	7.87	3834	274.83	431.54	3198	274.18	452.11	1790	103.34	165.81	1289	65.64	127.01	248	9.45	13.97	203	8.37	12.78	6069	218.66	328.1	32333	1177.43	1793.51
Y75_RS05650	NC_007779[+]1137141-1137839	30	2.2	3.79	38	2.25	4	602	40.2	72.95	2853	197.82	333.88	102	7.03	12.7	1226	87.1	143.64	29	2.13	3.68	22	2.2	4.04	839	67.37	105.78	882	84.71	139.68	462	29.88	47.94	348	19.85	38.41	77	3.29	4.86	70	3.24	4.94	1462	59.01	88.54	8877	362.11	551.58
Y75_RS05655	NC_007779[+]1137851-1138948	48	2.24	3.86	56	2.11	3.75	619	26.31	47.75	2546	112.38	189.68	128	5.62	10.15	1188	53.73	88.61	49	2.29	3.96	32	2.04	3.74	1497	76.52	120.16	1311	80.16	132.17	677	27.87	44.72	511	18.56	35.91	156	4.23	6.26	125	3.67	5.61	1787	45.91	68.89	11304	293.55	447.14
Y75_RS05660	NC_007779[+]1138948-1139889	46	2.5	4.31	54	2.38	4.22	555	27.5	49.91	1629	83.81	141.46	112	5.73	10.35	752	39.65	65.38	29	1.58	2.73	22	1.64	3	1511	90.03	141.37	887	63.21	104.23	577	27.69	44.43	354	14.98	28.99	110	3.48	5.15	136	4.66	7.12	991	29.68	44.53	6923	209.55	319.2
Y75_RS05665	NC_007779[+]1139955-1141598	117	3.65	6.29	137	3.45	6.13	7407	210.3	381.65	11710	345.22	582.67	2372	69.56	125.6	6357	192.03	316.67	95	2.96	5.13	64	2.73	5	11679	398.73	626.09	10074	411.36	678.31	10464	287.72	461.64	8041	195.02	377.37	273	4.95	7.32	257	5.04	7.7	7829	134.34	201.58	30179	523.42	797.3
Y75_RS05670	NC_007779[+]1141610-1142563	191	10.27	17.69	234	10.17	18.05	5195	254.17	461.27	7904	401.55	677.74	1833	92.64	167.26	4008	208.64	344.07	175	9.41	16.28	156	11.44	20.98	11233	660.88	1037.72	7401	520.8	858.76	10815	512.45	822.22	5215	217.96	421.76	424	13.26	19.6	380	12.86	19.63	4624	136.73	205.17	15556	464.94	708.22
Y75_RS05610	NC_007779[-]1131412-1131705	82	14.3	24.64	115	16.22	28.78	2775	440.57	799.54	2163	356.58	601.83	1057	173.34	312.96	1705	288	474.94	133	23.2	40.15	55	13.09	24	8945	1707.69	2681.44	6243	1425.52	2350.59	7290	1120.86	1798.41	3790	514	994.62	229	23.23	34.35	228	25.03	38.22	2123	203.71	305.67	4706	456.41	695.22
Y75_RS05605	NC_007779[-]1130991-1131407	91	11.19	19.28	132	13.12	23.29	1929	215.92	391.85	1294	150.4	253.84	768	88.79	160.32	1484	176.73	291.45	163	20.04	34.69	86	14.43	26.46	8274	1113.67	1748.7	5474	881.24	1453.11	8393	909.81	1459.79	2600	248.6	481.06	177	12.66	18.72	248	19.2	29.31	880	59.53	89.33	1945	132.99	202.58
Y75_RS09915	NC_007779[-]1966757-1967905	35	1.56	2.69	40	1.44	2.56	300	12.19	22.12	1583	66.77	112.7	150	6.29	11.36	552	23.86	39.34	24	1.07	1.85	3	0.19	0.34	504	24.62	38.66	420	24.54	40.46	225	8.85	14.2	207	7.18	13.9	94	2.44	3.61	78	2.19	3.35	1083	26.59	39.9	4100	101.74	154.98
Y75_RS09970	NC_007779[-]1978980-1979558	162	14.35	24.72	131	9.38	16.65	1243	100.2	181.85	3207	268.45	453.09	668	55.62	100.43	2888	247.7	408.49	185	16.39	28.36	157	18.98	34.79	3430	332.5	522.1	3169	367.43	605.86	2437	190.26	305.27	1345	92.62	179.23	523	26.94	39.83	318	17.73	27.07	6503	316.84	475.43	13556	667.58	1016.88
Y75_RS09975	NC_007779[-]1979561-1979911	59	8.62	14.85	56	6.62	11.74	400	53.19	96.53	1763	243.44	410.88	336	46.15	83.33	1613	228.22	376.35	132	19.29	33.38	60	11.96	21.93	3481	556.64	874.04	3327	636.32	1049.24	2544	327.63	525.68	1286	146.08	282.68	382	32.46	47.99	200	18.39	28.08	4440	356.85	535.46	9980	810.73	1234.93
Y75_RS09905	NC_007779[-]1964294-1964686	22	2.87	4.95	31	3.27	5.8	86	10.22	18.54	330	40.7	68.69	57	7	12.63	146	18.45	30.42	9	1.17	2.03	4	0.71	1.31	65	9.29	14.58	67	11.44	18.87	55	6.33	10.15	33	3.35	6.48	70	5.31	7.85	62	5.1	7.78	314	22.54	33.82	1638	118.85	181.03
Y75_RS10125	NC_007779[-]2003207-2003926	25	1.78	3.07	25	1.44	2.55	4560	295.61	536.48	7789	524.31	884.94	1530	102.45	184.98	3290	226.92	374.22	17	1.21	2.1	15	1.46	2.67	10813	842.92	1323.57	5043	470.2	775.33	6628	416.12	667.67	5634	312	603.74	52	2.15	3.18	95	4.26	6.5	6596	258.44	387.79	16368	648.2	987.37
Y75_RS10130	NC_007779[-]2004247-2005743	976	33.44	57.6	1213	33.6	59.62	92116	2872.16	5212.37	164492	5325.6	8988.56	42341	1363.65	2462.09	82319	2730.82	4503.4	1066	36.52	63.2	779	36.42	66.77	304349	11411.1	17917.8	268888	12058.1	19882.9	342805	10351.3	16608.7	162873	4338.06	8394.42	2454	48.89	72.29	2937	63.33	96.7	136040	2563.6	3846.77	322337	6139.59	9352.05
Y75_RS10135	NC_007779[+]2006009-2007415	51	1.86	3.2	72	2.12	3.77	7625	252.95	459.06	9931	342.1	577.39	2509	85.98	155.23	6852	241.85	398.83	101	3.68	6.37	46	2.29	4.2	29677	1183.86	1858.92	18425	879.11	1449.59	22196	713.1	1144.17	7914	224.27	433.98	163	3.46	5.11	224	5.14	7.85	8729	175.02	262.62	22285	451.62	687.92
Y75_RS10195	NC_007779[-]2014837-2015151	12	1.96	3.37	17	2.24	3.97	41	6.08	11.03	249	38.31	64.66	26	3.98	7.19	56	8.83	14.56	12	1.95	3.38	7	1.55	2.85	161	28.69	45.05	71	15.13	24.95	60	8.61	13.81	35	4.43	8.57	41	3.88	5.74	59	6.04	9.23	413	36.99	55.5	1118	101.2	154.15
Y75_RS10200	NC_007779[+]2015366-2017024	57	1.76	3.04	37	0.92	1.64	443	12.46	22.62	6321	184.67	311.68	212	6.16	11.12	1795	53.73	88.61	19	0.59	1.02	18	0.76	1.39	2272	76.87	120.7	1492	60.37	99.55	861	23.46	37.64	797	19.16	37.07	58	1.04	1.54	57	1.11	1.69	2398	40.78	61.19	8818	151.56	230.86
Y75_RS10205	NC_007779[+]2017017-2018012	59	3.04	5.23	77	3.21	5.69	586	27.46	49.84	4586	223.16	376.65	182	8.81	15.91	1178	58.74	96.86	44	2.27	3.92	21	1.48	2.71	1536	86.56	135.91	1328	89.51	147.59	675	30.63	49.15	713	28.54	55.23	113	3.38	5	136	4.41	6.73	2457	69.59	104.42	11509	329.48	501.88
Y75_RS10210	NC_007779[+]2018005-2018691	29	2.17	3.73	48	2.9	5.14	378	25.68	46.61	2070	146.04	246.48	97	6.81	12.29	801	57.9	95.49	14	1.05	1.81	10	1.02	1.87	619	50.57	79.41	583	56.97	93.94	294	19.35	31.04	272	15.79	30.55	57	2.48	3.66	49	2.31	3.52	1082	44.43	66.67	5435	225.58	343.61
Y75_RS10215	NC_007779[+]2018691-2020064	37	1.38	2.38	39	1.18	2.09	528	17.94	32.55	2831	99.86	168.55	148	5.2	9.38	1285	46.44	76.59	20	0.75	1.29	18	0.92	1.68	922	37.66	59.14	814	39.77	65.58	362	11.91	19.11	575	16.69	32.29	107	2.32	3.43	114	2.68	4.09	2505	51.43	77.17	12894	267.58	407.59
Y75_RS10220	NC_007779[+]2020083-2020526	12	1.39	2.39	13	1.21	2.15	159	16.71	30.33	602	65.71	110.91	22	2.39	4.31	232	25.95	42.79	21	2.43	4.2	21	3.31	6.07	733	92.66	145.5	555	83.92	138.37	209	21.28	34.14	242	21.73	42.05	17	1.14	1.69	18	1.31	2	245	15.57	23.36	1181	75.85	115.53
Y75_RS10225	NC_007779[+]2020523-2021650	75	3.41	5.87	70	2.58	4.57	449	18.58	33.72	2266	97.36	164.33	126	5.38	9.72	765	33.68	55.54	69	3.14	5.43	36	2.24	4.1	1765	87.82	137.9	2038	121.29	200	667	26.73	42.89	622	21.98	42.54	178	4.71	6.96	107	3.06	4.68	1314	32.86	49.31	7279	184	280.27
Y75_RS10230	NC_007779[+]2021755-2022219	42	4.63	7.98	20	1.78	3.16	254	25.5	46.27	1467	152.9	258.07	92	9.54	17.22	812	86.72	143.01	36	3.97	6.87	18	2.71	4.97	820	98.98	155.42	980	141.48	233.29	455	44.23	70.97	359	30.78	59.57	78	5	7.4	55	3.82	5.83	1195	72.49	108.78	4668	286.24	436.01
Y75_RS10235	NC_007779[+]2022224-2023228	39	1.99	3.43	80	3.3	5.86	357	16.58	30.09	2946	142.07	239.79	158	7.58	13.69	1139	56.29	92.82	46	2.35	4.06	44	3.07	5.62	1636	91.37	143.47	994	66.39	109.48	648	29.14	46.76	537	21.31	41.23	170	5.05	7.46	222	7.13	10.89	2482	69.67	104.54	10636	301.76	459.65
Y75_RS10240	NC_007779[+]2023225-2023638	9	1.11	1.92	9	0.9	1.6	213	24.01	43.58	1477	172.91	291.84	65	7.57	13.67	482	57.82	95.35	17	2.1	3.64	6	1.01	1.86	429	58.16	91.33	450	72.97	120.32	257	28.06	45.02	308	29.66	57.4	32	2.31	3.41	24	1.87	2.86	627	42.72	64.11	2680	184.58	281.16
Y75_RS10245	NC_007779[+]2023641-2024006	13	1.82	3.14	9	1.02	1.81	133	16.96	30.78	670	88.72	149.75	32	4.21	7.61	254	34.46	56.83	14	1.96	3.39	10	1.91	3.51	207	31.75	49.85	91	16.69	27.52	86	10.62	17.04	85	9.26	17.92	16	1.31	1.93	14	1.24	1.89	377	29.06	43.6	2204	171.71	261.55
Y75_RS10250	NC_007779[+]2024006-2024743	29	2.01	3.47	18	1.01	1.79	113	7.15	12.97	806	52.93	89.34	59	3.85	6.96	219	14.74	24.3	22	1.53	2.65	3	0.28	0.52	199	15.13	23.76	183	16.65	27.45	115	7.04	11.3	129	6.97	13.49	51	2.06	3.05	44	1.93	2.94	633	24.2	36.31	4143	160.07	243.82
Y75_RS10255	NC_007779[+]2024753-2025022	10	1.9	3.27	14	2.15	3.82	35	6.05	10.98	179	32.13	54.23	20	3.57	6.45	77	14.17	23.36	5	0.95	1.64	6	1.55	2.85	43	8.94	14.04	36	8.95	14.76	32	5.36	8.6	34	5.02	9.72	30	3.31	4.9	29	3.46	5.29	247	25.8	38.72	1448	152.92	232.93
Y75_RS10260	NC_007779[+]2025030-2025815	23	1.5	2.59	23	1.21	2.15	57	3.38	6.14	192	11.84	19.98	41	2.51	4.54	97	6.13	10.11	36	2.35	4.06	16	1.42	2.61	155	11.07	17.38	91	7.77	12.82	66	3.8	6.09	50	2.54	4.91	46	1.74	2.58	40	1.64	2.51	268	9.62	14.43	1734	62.91	95.82
Y75_RS10140	NC_007779[+]2007440-2007850	20	2.5	4.3	19	1.92	3.4	1579	179.32	325.43	1692	199.53	336.76	508	59.59	107.59	975	117.81	194.28	41	5.11	8.85	10	1.7	3.12	5705	779.09	1223.34	3061	499.98	824.43	5958	655.28	1051.4	1156	112.15	217.01	64	4.65	6.87	51	4.01	6.12	1723	118.26	177.46	4670	323.99	493.51
Y75_RS10145	NC_007779[+]2007850-2008215	27	3.79	6.52	18	2.04	3.62	1035	131.99	239.54	996	131.89	222.61	328	43.21	78.01	508	68.93	113.67	17	2.38	4.12	15	2.87	5.26	1470	225.43	353.97	836	153.34	252.85	2240	276.65	443.89	542	59.05	114.26	22	1.79	2.65	47	4.15	6.33	554	42.7	64.07	2407	187.52	285.64
Y75_RS10120	NC_007779[-]2002610-2003161	33	3.07	5.28	32	2.41	4.27	1073	90.73	164.66	2184	191.76	323.65	394	34.41	62.13	922	82.95	136.79	28	2.6	4.5	24	3.04	5.58	3390	344.7	541.25	2124	258.31	425.94	2906	237.97	381.83	1222	88.27	170.8	102	5.51	8.15	115	6.73	10.27	2984	152.5	228.83	9112	470.68	716.96
Y75_RS12200	NC_007779[+]2443396-2444391	342	17.61	30.34	440	18.32	32.51	291	13.64	24.75	447	21.75	36.71	386	18.69	33.74	727	36.25	59.78	410	21.11	36.53	359	25.23	46.25	658	37.08	58.22	352	23.72	39.12	495	22.47	36.05	374	14.97	28.97	1383	41.41	61.23	1280	41.48	63.34	1109	31.41	47.13	1444	41.34	62.97
Y75_RS08260	NC_007779[+]1648119-1648451	18	2.77	4.78	31	3.86	6.85	893	125.17	227.16	852	124.01	209.3	271	39.24	70.84	558	83.22	137.23	25	3.85	6.66	43	9.04	16.57	10939	1843.78	2895.13	8280	1669.22	2752.43	7665	1040.49	1669.46	2857	342.09	661.96	56	5.02	7.42	95	9.21	14.06	157	13.3	19.96	477	40.84	62.21
Y75_RS20840	NC_007779[-]4205255-4206202	3064	165.77	285.54	6190	270.75	480.46	2783	137.02	248.67	2861	146.27	246.87	3609	183.54	331.39	5489	287.54	474.18	2576	139.35	241.16	2835	209.29	383.72	2319	137.3	215.59	2076	147.01	242.41	3720	177.38	284.61	3502	147.29	285.02	8702	273.75	404.77	12193	415.16	633.91	6117	182.03	273.14	11107	334.07	508.87
Y75_RS07040	NC_007779[-]1400488-1401240	0	0	0	0	0	0	0	0	0	0	0	0	0	0	0	0	0	0	0	0	0	0	0	0	0	0	0	1	0.09	0.15	0	0	0	0	0	0	0	0	0	0	0	0	0	0	0	0	0	0
Y75_RS24805	NC_007779[-]954031-954888	4051	242.16	417.12	7231	349.46	620.13	1641	89.27	162.01	2163	122.18	206.22	7860	441.67	797.44	9114	527.52	869.93	5545	331.41	573.56	2773	226.18	414.7	620	40.56	63.69	878	68.7	113.28	3361	177.07	284.11	2322	107.9	208.8	14837	515.7	762.53	9751	366.84	560.13	6086	200.1	300.26	5843	194.18	295.78
Y75_RS13045	NC_007779[+]2612590-2613438	121	7.31	12.59	158	7.71	13.69	155	8.52	15.46	114	6.51	10.98	110	6.25	11.28	77	4.51	7.43	135	8.15	14.11	111	9.15	16.78	204	13.49	21.18	100	7.91	13.04	172	9.16	14.69	76	3.57	6.91	465	16.33	24.15	571	21.71	33.15	376	12.5	18.75	448	15.05	22.92
Y75_RS00250	NC_007779[+]49823-50302	714	76.29	131.41	437	37.75	66.99	208	20.23	36.71	317	32.01	54.02	677	68	122.78	874	90.43	149.12	560	59.83	103.54	285	41.56	76.19	580	67.82	106.49	518	72.45	119.46	554	52.17	83.71	578	48.01	92.91	1260	78.28	115.75	782	52.59	80.3	851	50.02	75.05	1159	68.85	104.87
Y75_RS15925	NC_007779[-]3202877-3203245	112	15.56	26.81	130	14.61	25.92	95	12.02	21.81	87	11.43	19.29	86	11.24	20.29	106	14.27	23.53	208	28.91	50.03	138	26.17	47.99	195	29.66	46.57	184	33.48	55.2	168	20.58	33.02	84	9.07	17.56	81	6.55	9.68	73	6.39	9.75	88	6.73	10.1	83	6.41	9.77
Y75_RS12170	NC_007779[-]2437120-2438388	1406	56.82	97.88	1397	45.65	81	1041	38.29	69.49	1306	49.88	84.19	1033	39.25	70.86	1399	54.75	90.29	1294	52.29	90.5	922	50.85	93.23	1194	52.81	82.92	930	49.2	81.12	999	35.59	57.1	919	28.87	55.87	3068	72.1	106.61	2498	63.54	97.02	2684	59.67	89.53	2265	50.89	77.52
Y75_RS02710	NC_007779[-]556098-556964	2329	137.77	237.32	4283	204.84	363.5	1636	88.08	159.84	3378	188.84	318.72	1901	105.71	190.87	2442	139.88	230.67	1858	109.89	190.19	2112	170.48	312.57	1960	126.89	199.24	1879	145.49	239.9	2254	117.52	188.56	1607	73.9	143.01	9485	326.26	482.41	8488	316.01	482.52	7969	259.29	389.08	6524	214.56	326.82
Y75_RS11295	NC_007779[-]2246318-2246986	3861	296	509.87	5184	321.31	570.18	4998	348.71	632.84	4665	337.97	570.42	3706	267.08	482.22	6614	490.97	809.66	5018	384.65	665.69	3761	393.44	721.36	9638	808.6	1269.68	8375	840.4	1385.76	10470	707.44	1135.09	6643	395.92	766.13	11882	529.67	783.18	12532	604.65	923.26	13683	576.98	865.78	10252	436.95	665.58
Y75_RS00720	NC_007779[-]157253-157732	102	10.9	18.77	99	8.55	15.18	110	10.7	19.41	74	7.47	12.61	137	13.76	24.85	189	19.56	32.25	120	12.82	22.19	139	20.27	37.16	155	18.12	28.46	109	15.25	25.14	201	18.93	30.37	90	7.48	14.47	610	37.9	56.04	618	41.56	63.46	915	53.77	80.69	575	34.16	52.03
Y75_RS08460	NC_007779[+]1682690-1683412	325	23.05	39.71	471	27.02	47.94	365	23.56	42.76	372	24.94	42.09	434	28.94	52.25	778	53.44	88.13	387	27.45	47.5	452	43.75	80.22	433	33.61	52.78	387	35.93	59.25	718	44.89	72.03	547	30.16	58.37	943	38.89	57.51	1426	63.66	97.21	912	35.59	53.4	1300	51.27	78.1
Y75_RS16520	NC_007779[-]3323918-3324766	776	46.88	80.75	889	43.42	77.05	497	27.33	49.59	443	25.29	42.68	565	32.08	57.93	632	36.97	60.96	1311	79.18	137.04	712	58.69	107.61	1033	68.29	107.23	715	56.53	93.22	933	49.67	79.7	881	41.37	80.06	1537	53.99	79.83	1047	39.81	60.78	1274	42.33	63.52	978	32.84	50.03
Y75_RS12110	NC_007779[+]2426771-2427133	649	91.7	157.95	843	96.29	170.88	712	91.55	166.15	717	95.73	161.58	785	104.26	188.25	938	128.32	211.62	1546	218.4	377.98	1257	242.35	444.33	2076	320.99	504.03	1470	271.86	448.27	2668	332.24	533.08	1264	138.84	268.66	1725	141.72	209.55	1286	114.35	174.61	1507	117.12	175.74	1089	85.54	130.3
Y75_RS17480	NC_007779[+]3522209-3522955	691	47.44	81.72	766	42.52	75.45	1135	70.92	128.71	689	44.7	75.45	1068	68.93	124.46	819	54.45	89.79	749	51.42	88.99	372	34.85	63.9	1281	96.25	151.13	522	46.91	77.35	1341	81.15	130.2	399	21.3	41.21	2182	87.11	128.8	1145	49.48	75.55	2116	79.91	119.91	1122	42.83	65.24
Y75_RS12465	NC_007779[-]2497450-2498700	187795	7699.2	13262.1	60	1.99	3.53	18235	680.37	1234.73	66	2.56	4.32	13890	535.31	966.52	55	2.18	3.6	267601	10969.4	18984.3	25	1.4	2.56	8100	363.42	570.64	20	1.07	1.77	12471	450.63	723.03	33	1.05	2.04	116657	2780.93	4111.96	98	2.53	3.86	66469	1498.88	2249.12	74	1.69	2.57
Y75_RS21690	NC_007779[-]4385190-4386998	568	16.1	27.74	1093	25.05	44.46	776	20.02	36.34	1500	40.19	67.83	2011	53.6	96.77	3526	96.8	159.63	311	8.82	15.26	679	26.27	48.16	323	10.02	15.74	2012	74.67	123.12	476	11.89	19.08	2978	65.64	127.01	2153	35.49	52.48	2051	36.6	55.88	582	9.08	13.62	3541	55.82	85.02
Y75_RS21685	NC_007779[-]4384463-4385197	158	11.02	18.99	335	18.9	33.54	224	14.23	25.82	449	29.61	49.97	468	30.7	55.43	834	56.35	92.93	80	5.58	9.66	243	23.14	42.42	90	6.87	10.79	453	41.37	68.22	115	7.07	11.35	1151	62.44	120.82	717	29.09	43.02	778	34.17	52.17	218	8.37	12.56	1667	64.67	98.51
Y75_RS21680	NC_007779[-]4384057-4384452	76	9.85	16.96	164	17.17	30.47	99	11.67	21.18	217	26.56	44.83	194	23.62	42.65	349	43.77	72.18	16	2.07	3.59	92	16.26	29.81	19	2.69	4.23	73	12.38	20.41	23	2.62	4.21	333	33.53	64.88	283	21.31	31.51	325	26.49	40.45	99	7.05	10.58	638	45.94	69.98
Y75_RS21675	NC_007779[-]4383687-4384046	155	22.08	38.04	306	35.24	62.54	207	26.84	48.71	335	45.1	76.12	361	48.35	87.29	631	87.05	143.55	84	11.97	20.71	189	36.74	67.37	32	4.99	7.83	151	28.16	46.43	79	9.92	15.92	594	65.79	127.31	424	35.12	51.93	342	30.66	46.82	140	10.97	16.46	822	65.1	99.17
Y75_RS17910	NC_007779[-]3609453-3610154	2380	173.88	299.52	3114	183.93	326.4	3645	242.36	439.83	2186	150.92	254.73	2890	198.49	358.37	2732	193.27	318.72	1139	83.21	144	1021	101.79	186.62	1330	106.34	166.97	1027	98.21	161.94	2083	134.13	215.21	1009	57.31	110.9	4117	174.9	258.61	4177	192.06	293.26	3640	146.27	219.49	4475	181.76	276.87
Y75_RS20415	NC_007779[-]4139169-4140557	29	1.07	1.84	16	0.48	0.85	56	1.88	3.42	22	0.77	1.3	48	1.67	3.01	30	1.07	1.77	28	1.03	1.79	9	0.45	0.83	72	2.91	4.57	19	0.92	1.51	67	2.18	3.5	11	0.32	0.61	48	1.03	1.52	38	0.88	1.35	50	1.01	1.52	34	0.7	1.06
Y75_RS20410	NC_007779[-]4138126-4139148	64	3.21	5.53	68	2.76	4.89	86	3.92	7.12	48	2.28	3.84	114	5.37	9.7	65	3.15	5.2	45	2.25	3.9	29	1.99	3.64	53	2.91	4.57	59	3.87	6.38	88	3.89	6.24	41	1.6	3.09	157	4.58	6.77	128	4.04	6.17	152	4.19	6.29	117	3.26	4.97
Y75_RS20405	NC_007779[-]4137246-4138076	57	3.52	6.06	63	3.14	5.58	74	4.15	7.54	49	2.86	4.82	54	3.13	5.66	59	3.52	5.81	37	2.28	3.95	24	2.02	3.71	29	1.96	3.08	19	1.53	2.53	30	1.63	2.62	29	1.39	2.69	71	2.55	3.77	54	2.1	3.2	52	1.77	2.65	41	1.4	2.14
Y75_RS20400	NC_007779[-]4136464-4137249	107	6.98	12.03	132	6.97	12.36	129	7.66	13.9	73	4.5	7.6	114	7	12.63	86	5.43	8.96	115	7.5	12.98	68	6.05	11.1	198	14.14	22.2	61	5.21	8.59	185	10.64	17.07	66	3.35	6.48	330	12.52	18.51	214	8.79	13.42	193	6.92	10.39	160	5.8	8.84
Y75_RS01830	NC_007779[-]377686-378795	256	11.83	20.38	576	21.52	38.18	613	25.78	46.78	759	33.14	55.94	1154	50.12	90.5	1191	53.28	87.87	290	13.4	23.19	265	16.71	30.63	941	47.58	74.71	682	41.24	68.01	1683	68.54	109.97	916	32.9	63.67	1403	37.7	55.74	1418	41.23	62.96	3999	101.63	152.5	1988	51.07	77.79
Y75_RS01835	NC_007779[-]378830-379105	67	12.45	21.45	160	24.04	42.66	157	26.55	48.19	183	32.14	54.24	324	56.6	102.19	328	59.02	97.33	103	19.14	33.12	92	23.33	42.77	544	110.63	173.71	408	99.24	163.64	1100	180.16	289.06	311	44.93	86.94	254	27.44	40.58	226	26.43	40.36	520	53.15	79.75	237	24.49	37.3
Y75_RS00870	NC_007779[+]192872-193429	4336	398.54	686.5	6193	460.2	816.66	3633	303.9	551.51	3305	287.07	484.51	4588	396.42	715.74	5292	470.98	776.69	5244	481.93	834.05	4264	534.79	980.52	6440	647.78	1017.15	4276	514.44	848.27	6064	491.24	788.2	4352	310.97	601.75	10029	536	792.54	7874	455.49	695.49	8095	409.25	614.09	8077	412.73	628.69
Y75_RS01220	NC_007779[+]256527-257771	2023	83.34	143.55	2071	68.97	122.4	1667	62.5	113.42	1163	45.27	76.41	2006	77.68	140.26	1744	69.57	114.72	1020	42.01	72.71	776	43.62	79.98	1197	53.96	84.73	729	39.31	64.82	1387	50.36	80.8	761	24.37	47.16	4498	107.74	159.31	3464	89.81	137.13	3119	70.67	106.05	2708	62.02	94.47
Y75_RS11370	NC_007779[-]2263053-2264744	1074	32.56	56.08	1300	31.86	56.53	1505	41.52	75.35	7514	215.24	363.28	2587	73.71	133.09	9193	269.82	444.96	806	24.43	42.28	698	28.87	52.93	2617	86.81	136.31	1246	49.44	81.52	3336	89.12	143	3063	72.18	139.67	1512	26.65	39.4	1534	29.26	44.68	6866	114.47	171.77	7468	125.85	191.7
Y75_RS11380	NC_007779[-]2265699-2266829	207	9.39	16.17	179	6.56	11.65	828	34.17	62.01	3129	134.09	226.31	748	31.89	57.57	3937	172.87	285.08	745	33.78	58.46	377	23.33	42.77	1902	94.39	148.21	2086	123.82	204.17	2203	88.05	141.27	2088	73.61	142.44	303	7.99	11.81	200	5.71	8.72	3888	96.98	145.52	5133	129.41	197.12
Y75_RS11375	NC_007779[-]2264761-2265699	311	16.99	29.26	404	17.84	31.66	699	34.75	63.06	3364	173.63	293.06	902	46.31	83.62	3905	206.52	340.58	366	19.99	34.59	268	19.97	36.62	1434	85.71	134.59	850	60.77	100.2	1706	82.13	131.77	1420	60.3	116.68	501	15.91	23.53	328	11.28	17.22	2954	88.75	133.17	3513	106.67	162.49
Y75_RS17605	NC_007779[+]3543858-3544304	3	0.34	0.59	10	0.93	1.65	15	1.56	2.84	3	0.33	0.55	12	1.3	2.34	10	1.11	1.83	5	0.57	0.99	1	0.16	0.29	2	0.25	0.39	1	0.15	0.25	18	1.82	2.92	2	0.18	0.35	18	1.2	1.78	43	3.1	4.74	22	1.39	2.08	19	1.21	1.85
Y75_RS17610	NC_007779[+]3544315-3545766	37	1.31	2.25	40	1.14	2.03	92	2.96	5.37	40	1.33	2.25	81	2.69	4.86	59	2.02	3.33	25	0.88	1.53	9	0.44	0.8	31	1.2	1.88	23	1.06	1.75	35	1.09	1.75	26	0.71	1.38	98	2.02	2.98	84	1.87	2.85	54	1.05	1.57	95	1.86	2.84
Y75_RS17620	NC_007779[+]3546826-3548574	51	1.5	2.58	59	1.4	2.48	99	2.64	4.79	44	1.22	2.06	72	1.98	3.58	48	1.36	2.25	60	1.76	3.04	31	1.24	2.27	61	1.96	3.07	35	1.35	2.22	50	1.29	2.07	28	0.64	1.24	136	2.32	3.43	98	1.81	2.76	88	1.42	2.13	84	1.37	2.09
Y75_RS17615	NC_007779[+]3545756-3546826	80	3.83	6.6	83	3.21	5.7	124	5.41	9.81	61	2.76	4.66	71	3.2	5.77	62	2.87	4.74	76	3.64	6.3	39	2.55	4.67	115	6.02	9.46	57	3.57	5.89	94	3.97	6.37	53	1.97	3.82	117	3.26	4.82	83	2.5	3.82	70	1.85	2.77	65	1.73	2.64
Y75_RS17345	NC_007779[-]3492737-3493057	10	1.6	2.75	18	2.33	4.13	12	1.75	3.17	20	3.02	5.1	13	1.96	3.53	21	3.25	5.36	8	1.28	2.21	1	0.22	0.4	9	1.57	2.47	5	1.04	1.72	15	2.11	3.39	4	0.5	0.96	34	3.16	4.67	29	2.91	4.45	25	2.2	3.3	16	1.42	2.16
Y75_RS17350	NC_007779[-]3493072-3494151	32	1.52	2.62	28	1.08	1.91	81	3.5	6.35	39	1.75	2.95	41	1.83	3.3	45	2.07	3.41	20	0.95	1.64	5	0.32	0.59	33	1.71	2.69	32	1.99	3.28	14	0.59	0.94	13	0.48	0.93	25	0.69	1.02	16	0.48	0.73	25	0.65	0.98	17	0.45	0.68
Y75_RS17330	NC_007779[-]3489202-3489543	20	3	5.17	30	3.63	6.45	29	3.96	7.18	29	4.11	6.94	25	3.52	6.36	32	4.64	7.66	13	1.95	3.37	16	3.27	6	9	1.48	2.32	3	0.59	0.97	13	1.72	2.76	1	0.12	0.23	39	3.4	5.03	96	9.06	13.83	45	3.71	5.57	56	4.67	7.11
Y75_RS12535	NC_007779[-]2513362-2513688	4	0.63	1.08	4	0.51	0.9	7	1	1.81	14	2.07	3.5	9	1.33	2.4	25	3.8	6.26	11	1.73	2.99	10	2.14	3.92	10	1.72	2.7	40	8.21	13.54	20	2.77	4.44	45	5.49	10.62	24	2.19	3.24	29	2.86	4.37	17	1.47	2.2	88	7.67	11.69
Y75_RS12530	NC_007779[-]2512093-2513340	41	1.68	2.9	44	1.46	2.59	77	2.88	5.23	56	2.17	3.67	62	2.39	4.32	62	2.47	4.07	35	1.44	2.49	24	1.35	2.47	23	1.03	1.62	31	1.67	2.75	35	1.27	2.03	32	1.02	1.98	61	1.46	2.16	67	1.74	2.65	65	1.47	2.2	144	3.29	5.01
Y75_RS02465	NC_007779[-]502700-503920	286	12.01	20.69	263	8.93	15.85	363	13.87	25.18	273	10.84	18.29	364	14.37	25.95	331	13.46	22.2	222	9.33	16.14	122	6.99	12.82	296	13.61	21.37	115	6.33	10.43	351	12.99	20.85	95	3.1	6	1439	35.15	51.97	670	17.72	27.05	1225	28.3	42.47	560	13.08	19.92
Y75_RS10035	NC_007779[+]1990853-1991350	1086	111.85	192.66	1875	156.12	277.04	1576	147.71	268.07	3867	376.35	635.2	1847	178.81	322.85	2992	298.36	492.03	4590	472.65	817.99	7453	1047.38	1920.33	15861	1787.63	2806.96	4114	554.58	914.46	18839	1710.01	2743.71	1837	147.08	284.61	7039	421.52	623.27	4548	294.78	450.11	13610	770.97	1156.86	9291	531.97	810.31
Y75_RS10015	NC_007779[+]1989062-1989565	217	22.08	38.04	232	19.09	33.87	314	29.08	52.77	281	27.02	45.61	243	23.25	41.97	258	25.42	41.92	321	32.66	56.52	216	29.99	54.99	191	21.27	33.4	979	130.4	215.02	179	16.05	25.76	509	40.27	77.92	515	30.47	45.06	423	27.09	41.37	633	35.43	53.16	1458	82.49	125.65
Y75_RS00480	NC_007779[+]103982-105244	4248	172.5	297.14	4951	162.54	288.44	3379	124.87	226.62	2421	92.9	156.8	3292	125.66	226.89	3288	129.28	213.2	2770	112.47	194.64	1506	83.45	153	2649	117.72	184.85	1862	98.97	163.2	3206	114.75	184.11	1692	53.41	103.36	5845	138.01	204.07	5512	140.87	215.1	3599	80.38	120.62	3833	86.53	131.81
Y75_RS14335	NC_007779[-]2871165-2871476	346	56.88	97.97	456	60.6	107.54	314	46.98	85.25	220	34.17	57.68	513	79.27	143.13	547	87.07	143.58	602	98.94	171.24	445	99.82	183.01	722	129.89	203.95	348	74.88	123.47	930	134.74	216.19	537	68.63	132.8	1144	109.34	161.68	1647	170.4	260.18	822	74.32	111.52	1319	120.55	183.62
Y75_RS19955	NC_007779[+]4037668-4038336	1064	81.57	140.51	1233	76.42	135.62	1257	87.7	159.16	1010	73.17	123.5	1124	81	146.25	1051	78.02	128.66	438	33.57	58.1	462	48.33	88.61	558	46.82	73.51	342	34.32	56.59	603	40.74	65.37	431	25.69	49.71	3157	140.73	208.09	2708	130.66	199.5	2908	122.62	184	2520	107.4	163.6
Y75_RS16525	NC_007779[-]3324856-3326790	34859	923.96	1591.55	44728	958.47	1700.87	14151	341.35	619.48	14233	356.5	601.7	19625	488.98	882.86	23037	591.24	975.01	19478	516.2	893.36	16367	591.96	1085.33	6270	181.87	285.58	7872	273.1	450.33	9682	226.18	362.91	12249	252.4	488.41	52184	804.25	1189.19	45091	752.18	1148.52	26428	385.29	578.14	30465	448.93	683.82
Y75_RS00430	NC_007779[+]91413-93179	3332	96.71	166.59	3917	91.92	163.11	3280	86.64	157.24	3971	108.92	183.84	3763	102.67	185.38	3304	92.86	153.13	2790	80.97	140.13	1978	78.34	143.64	2399	76.2	119.65	1845	70.09	115.58	3134	80.17	128.64	2025	45.69	88.42	10361	174.87	258.56	10536	192.47	293.88	5504	87.87	131.85	5629	90.83	138.36
Y75_RS04635	NC_007779[+]933646-937635	10733	137.97	237.65	16151	167.84	297.85	6852	80.16	145.47	7204	87.51	147.7	6606	79.82	144.12	8897	110.73	182.61	6434	82.69	143.11	7131	125.08	229.33	8515	119.78	188.08	5913	99.49	164.05	7792	88.28	141.64	7132	71.27	137.91	21666	161.93	239.44	25645	207.46	316.78	15327	108.37	162.61	16150	115.41	175.8
Y75_RS00425	NC_007779[+]91032-91397	1400	196.18	337.93	1516	171.75	304.78	879	112.1	203.44	703	93.09	157.12	817	107.62	194.31	893	121.17	199.82	831	116.43	201.5	526	100.58	184.41	806	123.6	194.08	476	87.31	143.96	766	94.6	151.79	430	46.85	90.65	1035	84.34	124.7	616	54.32	82.95	384	29.6	44.41	313	24.38	37.14
Y75_RS17435	NC_007779[+]3513342-3514301	943	50.38	86.78	1411	60.94	108.15	886	43.08	78.18	1357	68.51	115.63	1057	53.08	95.84	1713	88.61	146.13	973	51.97	89.95	618	45.05	82.6	2132	124.65	195.73	964	67.41	111.16	2144	100.95	161.98	1042	43.28	83.75	3421	106.27	157.14	2419	81.33	124.19	2696	79.23	118.88	1914	56.85	86.59
Y75_RS15700	NC_007779[-]3159913-3161325	1663	60.36	103.98	2244	65.85	116.86	2275	75.15	136.38	2258	77.45	130.72	1979	67.53	121.92	3037	106.74	176.02	757	27.48	47.55	578	28.63	52.49	1053	41.83	65.68	836	39.72	65.49	1144	36.6	58.72	1043	29.43	56.95	4349	91.79	135.72	4224	96.49	147.34	4542	90.68	136.07	4936	99.6	151.72
Y75_RS00475	NC_007779[+]103155-103985	2699	166.58	286.94	3751	187.17	332.14	2136	119.98	217.73	1182	68.94	116.35	2054	119.17	215.16	1679	100.34	165.47	2391	147.54	255.35	1406	118.41	217.1	2283	154.2	242.12	1727	139.51	230.05	2695	146.6	235.22	1366	65.54	126.83	3676	131.92	195.06	4950	192.27	293.58	1745	59.24	88.89	2615	89.73	136.68
Y75_RS00455	NC_007779[+]98403-99647	2530	104.22	179.53	3133	104.35	185.17	1692	63.43	115.12	1193	46.45	78.39	1471	56.96	102.85	1551	61.86	102.02	1930	79.5	137.58	1270	71.39	130.89	891	40.17	63.07	1115	60.12	99.14	1510	54.83	87.97	1117	35.77	69.22	6650	159.29	235.53	8464	219.44	335.07	3486	78.99	118.52	6276	143.73	218.94
Y75_RS19960	NC_007779[+]4038329-4039387	1528	74	127.47	2171	85.01	150.85	1620	71.4	129.58	1326	60.69	102.43	1458	66.38	119.85	1560	73.16	120.64	680	32.93	56.99	598	39.52	72.46	498	26.39	41.44	437	27.7	45.68	780	33.29	53.42	460	17.32	33.51	2740	77.16	114.09	2898	88.33	134.87	2394	63.77	95.69	2485	66.91	101.92
Y75_RS19950	NC_007779[+]4036172-4037665	1738	59.66	102.77	2143	59.48	105.55	1734	54.18	98.32	1898	61.57	103.92	1890	60.99	110.12	1972	65.55	108.1	1308	44.9	77.7	1032	48.34	88.63	3376	126.83	199.15	1792	80.52	132.78	2651	80.21	128.7	1108	29.57	57.22	3630	72.46	107.14	2787	60.21	91.94	2911	54.97	82.48	2646	50.5	76.92
Y75_RS00485	NC_007779[+]105305-106456	11464	510.39	879.16	13565	488.26	866.44	13031	527.98	958.18	12847	540.5	912.25	11667	488.28	881.6	14602	629.47	1038.06	8435	375.48	649.83	4912	298.41	547.12	11753	572.63	899.15	7759	452.15	745.56	13983	548.68	880.35	8461	292.84	566.67	23467	607.5	898.26	19113	535.54	817.72	19355	473.97	711.2	17846	441.71	672.83
Y75_RS14600	NC_007779[-]2931697-2932344	29	2.29	3.95	37	2.37	4.2	61	4.39	7.97	132	9.87	16.66	33	2.45	4.43	71	5.44	8.97	23	1.82	3.15	18	1.94	3.56	65	5.63	8.84	157	16.27	26.82	36	2.51	4.03	84	5.17	10	43	1.98	2.93	54	2.69	4.11	76	3.31	4.96	92	4.05	6.17
Y75_RS14610	NC_007779[+]2934240-2936015	116	3.35	5.77	176	4.11	7.29	212	5.57	10.11	293	8	13.5	200	5.43	9.8	270	7.55	12.45	57	1.65	2.85	58	2.29	4.19	159	5.02	7.89	78	2.95	4.86	153	3.9	6.25	116	2.6	5.04	331	5.56	8.22	283	5.14	7.85	326	5.18	7.77	542	8.7	13.25
Y75_RS14615	NC_007779[+]2936124-2937542	79	2.86	4.92	100	2.92	5.19	122	4.01	7.28	134	4.57	7.72	149	5.06	9.14	108	3.78	6.23	149	5.39	9.32	88	4.34	7.96	165	6.53	10.25	86	4.07	6.71	188	5.99	9.61	93	2.61	5.06	342	7.19	10.63	240	5.46	8.34	313	6.22	9.34	321	6.45	9.83
Y75_RS14595	NC_007779[-]2930521-2931669	184	8.21	14.15	142	5.12	9.09	323	13.12	23.81	519	21.89	36.95	247	10.36	18.71	275	11.89	19.6	120	5.36	9.27	49	2.98	5.47	247	12.07	18.95	210	12.27	20.23	276	10.86	17.42	154	5.34	10.34	201	5.21	7.71	150	4.21	6.43	229	5.62	8.44	295	7.32	11.15
Y75_RS14605	NC_007779[+]2932891-2934207	22	0.86	1.48	24	0.76	1.34	65	2.3	4.18	54	1.98	3.35	56	2.05	3.7	38	1.43	2.36	27	1.05	1.82	7	0.37	0.68	54	2.3	3.61	62	3.16	5.21	48	1.65	2.64	39	1.18	2.28	29	0.66	0.97	22	0.54	0.82	16	0.34	0.51	154	3.34	5.08
Y75_RS14625	NC_007779[+]2938024-2938755	121	8.48	14.6	192	10.88	19.3	195	12.44	22.57	521	34.49	58.22	209	13.76	24.85	412	27.95	46.09	228	15.97	27.64	174	16.64	30.5	483	37.03	58.15	608	55.76	91.94	485	29.95	48.06	687	37.42	72.41	838	34.14	50.48	619	27.3	41.68	1148	44.24	66.39	1343	52.32	79.69
Y75_RS14620	NC_007779[+]2937544-2937966	63	7.64	13.16	108	10.59	18.79	162	17.88	32.44	130	14.9	25.14	141	16.07	29.02	123	14.44	23.81	267	32.37	56.02	104	17.21	31.55	724	96.07	150.85	217	34.44	56.79	791	84.53	135.63	168	15.83	30.64	459	32.36	47.85	254	19.39	29.6	619	41.28	61.94	347	23.39	35.63
Y75_RS08485	NC_007779[-]1686899-1688302	187	6.83	11.77	235	6.94	12.32	320	10.64	19.31	256	8.84	14.92	209	7.18	12.96	382	13.51	22.28	127	4.64	8.03	111	5.53	10.14	698	27.91	43.82	418	19.99	32.96	429	13.81	22.16	274	7.78	15.06	530	11.26	16.65	857	19.7	30.08	548	11.01	16.52	692	14.06	21.41
Y75_RS08820	NC_007779[-]1756646-1756855	54	13.19	22.72	117	23.1	41	53	11.78	21.38	88	20.31	34.28	120	27.55	49.74	161	38.08	62.79	25	6.11	10.57	22	7.33	13.44	29	7.75	12.17	22	7.03	11.6	47	10.12	16.23	26	4.94	9.55	9	1.28	1.89	20	3.07	4.69	69	9.27	13.91	49	6.65	10.13
Y75_RS15260	NC_007779[-]3073342-3073851	538	54.11	93.2	655	53.25	94.5	538	49.24	89.36	442	42.01	70.9	593	56.06	101.22	521	50.73	83.66	238	23.93	41.42	184	25.25	46.29	389	42.81	67.22	140	18.43	30.39	379	33.59	53.9	188	14.7	28.44	1430	83.62	123.64	1103	69.81	106.59	983	54.37	81.59	888	49.64	75.62
Y75_RS03520	NC_007779[-]710622-711068	2289	262.64	452.4	2396	222.26	394.41	1798	187.75	340.73	1817	197.01	332.52	1685	181.74	328.14	2494	277.08	456.93	3737	428.72	741.96	2835	443.87	813.81	7313	918.26	1441.86	6369	956.52	1577.23	7331	741.35	1189.5	5953	531	1027.52	8289	553.01	817.69	11187	807.83	1233.49	9395	592.92	889.69	10949	698.42	1063.86
Y75_RS20575	NC_007779[+]4166902-4169016	117498	2849.31	4908.02	185168	3630.26	6442.12	87491	1930.85	3504.09	144327	3307.37	5582.18	56092	1278.66	2308.64	128882	3026.2	4990.5	73195	1774.69	3071.39	67371	2229.29	4087.31	31291	830.4	1303.9	63272	2008.3	3311.55	40754	871.03	1397.56	79389	1496.64	2896.1	262925	3707.31	5481.72	282150	4306.08	6575.04	237125	3162.81	4745.9	354427	4778.23	7278.38
Y75_RS21610	NC_007779[+]4373344-4373820	905	97.31	167.62	1419	123.35	218.9	436	42.67	77.43	123	12.5	21.09	1170	118.26	213.52	321	33.42	55.11	5714	614.29	1063.13	2987	438.25	803.51	892	104.96	164.81	774	108.93	179.62	1563	148.12	237.66	1141	95.38	184.56	1869	116.85	172.78	1145	77.48	118.31	641	37.91	56.88	905	54.1	82.4
Y75_RS13890	NC_007779[+]2789929-2791377	350	12.39	21.34	1250	35.77	63.48	135	4.35	7.89	291	9.73	16.43	1553	51.67	93.3	2769	94.9	156.5	424	15.01	25.97	670	32.36	59.33	195	7.55	11.86	199	9.22	15.2	2045	63.8	102.36	2228	61.31	118.63	1127	23.2	34.3	1944	43.3	66.12	809	15.75	23.63	424	8.34	12.71
Y75_RS13900	NC_007779[+]2792909-2794309	80	2.93	5.04	207	6.13	10.87	90	3	5.44	109	3.77	6.36	271	9.33	16.84	478	16.94	27.94	52	1.9	3.29	111	5.55	10.17	103	4.13	6.48	59	2.83	4.66	391	12.61	20.24	302	8.59	16.63	300	6.38	9.44	629	14.49	22.13	531	10.69	16.04	288	5.86	8.93
Y75_RS13895	NC_007779[+]2791391-2792671	358	14.33	24.69	1412	45.71	81.11	202	7.36	13.36	505	19.11	32.25	1671	62.89	113.55	3316	128.55	212	341	13.65	23.62	631	34.48	63.21	206	9.02	14.17	263	13.78	22.73	2094	73.89	118.56	2312	71.96	139.25	1100	25.61	37.87	2213	55.77	85.15	1118	24.62	36.94	748	16.65	25.36
Y75_RS19655	NC_007779[+]3972835-3974235	3560	130.33	224.49	11068	327.58	581.31	17849	594.66	1079.19	178	6.16	10.39	22898	788	1422.74	4506	159.72	263.4	10996	402.48	696.56	6254	312.41	572.79	3301	132.24	207.65	73	3.5	5.77	13847	446.78	716.85	945	26.89	52.04	12544	267.01	394.81	13719	316.08	482.63	4116	82.88	124.36	355	7.23	11.01
Y75_RS07875	NC_007779[-]1572359-1573759	4713	172.54	297.2	26208	775.67	1376.48	19647	654.57	1187.9	467	16.16	27.27	31848	1095.99	1978.83	11403	404.2	666.57	10024	366.91	634.99	9377	468.42	858.82	5169	207.08	325.16	181	8.67	14.3	17737	572.29	918.23	3266	92.95	179.86	10044	213.8	316.13	27097	624.3	953.26	4559	91.8	137.75	627	12.76	19.44
Y75_RS07870	NC_007779[-]1570668-1572203	8232	274.87	473.48	49197	1328.1	2356.79	42371	1287.57	2336.68	908	28.65	48.36	60657	1903.94	3437.6	17794	575.31	948.74	21050	702.77	1216.26	17123	780.18	1430.42	3335	121.86	191.35	284	12.41	20.47	21162	622.78	999.25	4767	123.74	239.45	41054	797.08	1178.58	89968	1890.64	2886.86	17922	329.16	493.91	2688	49.9	76.01
Y75_RS19685	NC_007779[-]3981522-3982049	2065	200.59	345.52	2793	219.34	389.23	3491	308.61	560.06	151	13.86	23.39	3341	305.08	550.82	1439	135.35	223.2	6980	677.91	1173.24	4193	555.77	1018.98	2715	288.61	453.18	193	24.54	40.46	8580	734.55	1178.59	529	39.95	77.3	13149	742.67	1098.13	9638	589.21	899.67	11820	631.52	947.62	1109	59.89	91.23
Y75_RS19665	NC_007779[+]3975797-3976525	775	54.52	93.92	1088	61.89	109.82	1387	88.81	161.17	354	23.53	39.72	4345	287.36	518.83	1668	113.63	187.38	4193	294.95	510.46	2340	224.64	411.87	1311	100.94	158.49	678	62.43	102.95	7426	460.47	738.82	1389	75.97	147.01	6478	265	391.84	7675	339.83	518.89	4439	171.78	257.76	1661	64.97	98.96
Y75_RS19660	NC_007779[+]3974605-3975429	1317	81.87	141.03	2773	139.38	247.33	1562	88.37	160.38	166	9.75	16.46	4071	237.91	429.55	1333	80.24	132.32	3213	199.72	345.64	2481	210.47	385.88	518	35.24	55.34	79	6.43	10.6	3192	174.9	280.62	375	18.12	35.07	8373	302.67	447.53	8606	336.71	514.13	3560	121.73	182.66	491	16.97	25.85
Y75_RS03965	NC_007779[-]791461-792477	472	23.8	41	840	34.25	60.78	511	23.45	42.56	845	40.27	67.97	657	31.15	56.24	1148	56.06	92.45	461	23.25	40.23	599	41.22	75.58	1077	59.44	93.33	905	59.74	98.5	1291	57.38	92.07	1131	44.34	85.8	1850	54.25	80.21	2018	64.05	97.8	1821	50.52	75.8	2434	68.24	103.95
Y75_RS10720	NC_007779[-]2115571-2116464	3006	172.46	297.06	4808	223	395.73	3021	157.73	286.24	4957	268.73	453.57	5429	292.78	528.62	11145	619.1	1020.95	2154	123.55	213.83	2630	205.88	377.48	4257	267.26	419.66	3642	273.48	450.95	4898	247.66	397.37	5102	227.55	440.32	8703	290.32	429.27	6493	234.43	357.96	8478	267.53	401.43	8804	280.8	427.72
Y75_RS03955	NC_007779[-]789253-790401	598	26.69	45.98	996	35.94	63.78	816	33.15	60.16	960	40.5	68.35	821	34.45	62.2	1407	60.81	100.29	1153	51.46	89.06	1110	67.61	123.96	1286	62.82	98.64	1206	70.46	116.19	2118	83.33	133.7	1259	43.69	84.54	1273	33.04	48.85	1346	37.81	57.74	1461	35.87	53.82	2158	53.55	81.57
Y75_RS03950	NC_007779[-]788219-789259	1408	69.37	119.49	2047	81.54	144.69	1444	64.75	117.5	2082	96.94	163.61	1615	74.8	135.05	2873	137.06	226.02	1222	60.2	104.18	983	66.09	121.17	1201	64.76	101.68	995	64.16	105.8	2339	101.56	162.96	1506	57.68	111.62	4792	137.28	202.98	3635	112.71	172.1	4099	111.08	166.68	3717	101.81	155.08
Y75_RS15325	NC_007779[+]3086940-3088334	260	9.56	16.47	502	14.92	26.48	423	14.16	25.69	339	11.78	19.88	724	25.02	45.18	977	34.78	57.36	223	8.2	14.19	343	17.21	31.55	669	26.92	42.27	451	21.7	35.79	1342	43.48	69.77	1615	46.16	89.32	1369	29.26	43.27	1554	35.95	54.9	1613	32.62	48.95	1344	27.47	41.84
Y75_RS14795	NC_007779[+]2975255-2976286	729	36.23	62.41	957	38.45	68.23	776	35.09	63.69	669	31.42	53.03	852	39.81	71.87	808	38.88	64.12	1122	55.75	96.49	740	50.18	92.01	1090	59.28	93.09	644	41.89	69.08	1568	68.68	110.2	710	27.43	53.08	2635	76.15	112.59	2324	72.69	110.99	2352	64.29	96.47	2205	60.92	92.8
Y75_RS11280	NC_007779[-]2243962-2245002	58	2.86	4.92	60	2.39	4.24	122	5.47	9.93	317	14.76	24.91	119	5.51	9.95	382	18.22	30.05	31	1.53	2.64	31	2.08	3.82	188	10.14	15.92	1539	99.25	163.65	155	6.73	10.8	1088	41.67	80.64	143	4.1	6.06	293	9.08	13.87	199	5.39	8.09	850	23.28	35.46
Y75_RS03960	NC_007779[-]790405-791451	358	17.54	30.21	730	28.91	51.3	399	17.79	32.28	538	24.9	42.03	400	18.42	33.26	776	36.81	60.7	281	13.76	23.82	377	25.2	46.2	461	24.72	38.81	425	27.25	44.93	605	26.12	41.91	565	21.52	41.64	1527	43.49	64.31	1863	57.44	87.7	1222	32.93	49.41	2238	60.95	92.84
Y75_RS06490	NC_007779[+]1293034-1293942	1362	76.85	132.37	3302	150.62	267.29	1827	93.81	170.25	1978	105.46	178	2784	147.66	266.61	3959	216.29	356.68	760	42.87	74.2	1122	86.38	158.38	1274	78.66	123.52	1259	92.98	153.32	2714	134.96	216.55	2331	102.24	197.85	3479	114.14	168.77	3646	129.47	197.69	3067	95.18	142.82	2829	88.74	135.17
Y75_RS24875	NC_007779[-]1491427-1492427	17090	875.64	1508.32	40707	1686.23	2992.32	11860	553.03	1003.63	5818	281.7	475.45	15432	743.28	1342	19876	986.08	1626.14	9826	503.38	871.18	10292	719.56	1319.29	5651	316.86	497.54	2948	197.7	326	11539	521.08	836.07	8055	320.85	620.86	39939	1189.87	1759.38	80398	2592.52	3958.58	17031	479.97	720.21	19199	546.88	833.03
Y75_RS09370	NC_007779[+]1864485-1865480	19522	1005.27	1731.61	28741	1196.53	2123.32	63643	2982.54	5412.69	91618	4458.28	7524.69	50357	2437.61	4401.15	100795	5025.69	8287.86	30473	1568.95	2715.32	21029	1477.62	2709.16	70872	3993.85	6271.19	79228	5340.08	8805.42	99499	4515.75	7245.51	67488	2701.69	5227.94	77738	2327.61	3441.67	42306	1371.05	2093.49	282246	7994.2	11995.5	159344	4561.7	6948.56
Y75_RS16270	NC_007779[+]3275137-3276708	182	5.94	10.23	159	4.19	7.44	225	6.68	12.12	194	5.98	10.1	300	9.2	16.61	377	11.91	19.64	81	2.64	4.57	39	1.73	3.18	133	4.75	7.46	236	10.08	16.62	239	6.87	11.03	157	3.98	7.71	235	4.46	6.59	176	3.62	5.52	300	5.38	8.08	235	4.26	6.49
Y75_RS16250	NC_007779[-]3270480-3271625	216	9.67	16.65	259	9.37	16.63	211	8.6	15.6	185	7.83	13.21	295	12.41	22.41	287	12.44	20.51	297	13.29	23	166	10.14	18.59	365	17.88	28.07	140	8.2	13.52	417	16.45	26.39	234	8.14	15.75	370	9.63	14.24	288	8.11	12.39	273	6.72	10.08	163	4.06	6.18
Y75_RS16260	NC_007779[-]3272642-3273412	29	1.93	3.32	23	1.24	2.2	45	2.72	4.94	41	2.58	4.35	46	2.87	5.19	52	3.35	5.52	90	5.99	10.36	51	4.63	8.49	163	11.86	18.63	133	11.58	19.1	159	9.32	14.96	59	3.05	5.9	98	3.79	5.6	67	2.8	4.28	97	3.55	5.33	100	3.7	5.63
Y75_RS16265	NC_007779[-]3273428-3274762	25	0.96	1.65	24	0.74	1.32	63	2.2	4	30	1.09	1.84	32	1.16	2.09	30	1.12	1.84	11	0.42	0.73	3	0.16	0.29	43	1.81	2.84	164	8.25	13.6	15	0.5	0.81	24	0.72	1.39	18	0.4	0.59	26	0.63	0.96	19	0.4	0.6	78	1.67	2.54
Y75_RS16255	NC_007779[-]3271722-3272612	97	5.58	9.62	128	5.96	10.57	170	8.9	16.16	147	8	13.5	232	12.56	22.67	186	10.37	17.1	108	6.22	10.76	92	7.23	13.25	94	5.92	9.3	91	6.86	11.31	252	12.78	20.51	121	5.42	10.48	316	10.58	15.64	181	6.56	10.01	251	7.94	11.92	159	5.09	7.75
Y75_RS10970	NC_007779[-]2176417-2176701	9	1.62	2.79	11	1.6	2.84	2164	354.41	643.18	9717	1652.47	2789.04	760	128.57	232.13	2508	437.01	720.68	7	1.26	2.18	6	1.47	2.7	3025	595.74	935.44	1106	260.52	429.58	2668	423.17	678.97	1305	182.57	353.29	17	1.78	2.63	27	3.06	4.67	4810	476.11	714.42	11104	1110.93	1692.21
Y75_RS10960	NC_007779[-]2173970-2175010	56	2.76	4.75	73	2.91	5.16	5605	251.32	456.09	15687	730.36	1232.7	2012	93.19	168.25	3209	153.08	252.45	39	1.92	3.32	32	2.15	3.94	6103	329.06	516.69	944	60.88	100.38	4348	188.8	302.93	1051	40.26	77.9	84	2.41	3.56	86	2.67	4.07	7428	201.3	302.05	12677	347.23	528.91
Y75_RS10995	NC_007779[-]2179684-2180538	551	33.05	56.93	564	27.35	48.54	19338	1055.7	1915.88	57505	3259.75	5501.82	14584	822.39	1484.83	38012	2207.85	3640.97	745	44.68	77.33	358	29.31	53.73	37576	2466.72	3873.28	45428	3566.86	5881.5	25526	1349.54	2165.34	23036	1074.26	2078.76	2188	76.31	112.84	1015	38.32	58.51	49853	1644.87	2468.18	63965	2133.18	3249.34
Y75_RS10990	NC_007779[-]2178393-2179655	502	20.38	35.11	515	16.91	30	26462	977.95	1774.77	87656	3363.75	5677.34	11094	423.5	764.63	35010	1376.59	2270.13	446	18.11	31.34	306	16.96	31.09	34850	1548.73	2431.83	22351	1188.01	1958.95	25316	906.07	1453.79	14633	461.95	893.91	2292	54.12	80.02	1136	29.03	44.33	60924	1360.79	2041.91	112870	2548.16	3881.45
Y75_RS00630	NC_007779[-]138835-141225	1877	40.26	69.35	4155	72.06	127.87	2465	48.12	87.33	588	11.92	20.12	1801	36.32	65.57	3566	74.06	122.14	298	6.39	11.06	689	20.17	36.98	1151	27.02	42.43	441	12.38	20.42	2288	43.25	69.4	1489	24.83	48.05	8158	101.75	150.45	24295	327.98	500.8	3068	36.2	54.32	2687	32.04	48.81
Y75_RS02600	NC_007779[+]533140-534921	134	3.85	6.64	129	3	5.33	179	4.69	8.51	111	3.02	5.1	252	6.82	12.31	144	4.01	6.62	48	1.38	2.39	34	1.34	2.45	31	0.97	1.53	24	0.9	1.49	105	2.66	4.27	56	1.25	2.42	170	2.85	4.21	190	3.44	5.26	157	2.49	3.73	110	1.76	2.68
Y75_RS14640	NC_007779[-]2940306-2941223	430	24.02	41.38	422	19.06	33.83	432	21.96	39.86	274	14.47	24.42	671	35.24	63.63	435	23.53	38.81	1007	56.25	97.35	387	29.5	54.09	718	43.9	68.93	287	20.99	34.61	891	43.88	70.4	400	17.37	33.62	1895	61.56	91.03	1426	50.14	76.56	1392	42.78	64.19	1359	42.21	64.3
Y75_RS15135	NC_007779[-]3047816-3048205	123	16.17	27.86	287	30.51	54.15	470	56.25	102.08	1439	178.83	301.83	347	42.9	77.45	1033	131.54	216.92	222	29.19	50.52	244	43.79	80.28	408	58.72	92.2	987	169.9	280.15	648	75.11	120.51	1323	135.26	261.73	298	22.78	33.69	215	17.79	27.17	1010	73.05	109.62	1104	80.72	122.95
Y75_RS15130	NC_007779[-]3044824-3047697	713	12.73	21.92	1315	18.97	33.67	2649	43.02	78.08	5806	97.91	165.26	1687	28.3	51.1	3745	64.71	106.72	831	14.83	25.66	961	23.4	42.91	844	16.48	25.88	2232	52.14	85.97	1291	20.31	32.58	3703	51.37	99.41	5414	56.18	83.07	3962	44.49	67.94	11461	112.5	168.81	14456	143.42	218.46
Y75_RS12980	NC_007779[+]2598562-2599134	1246	111.53	192.11	1821	131.78	233.85	1539	125.36	227.51	1391	117.66	198.58	1498	126.04	227.57	1979	171.52	282.85	1860	166.46	288.09	1424	173.92	318.88	1807	177	277.93	938	109.9	181.21	2682	211.58	339.48	1179	82.04	158.75	2929	152.44	225.4	2128	119.88	183.04	3003	147.85	221.85	1549	77.08	117.41
Y75_RS15140	NC_007779[-]3048229-3049323	326	15.27	26.3	778	29.46	52.28	667	28.43	51.6	3130	138.54	233.83	610	26.86	48.49	1827	82.86	136.64	554	25.94	44.9	627	40.07	73.47	763	39.11	61.41	2016	123.6	203.8	1302	53.75	86.24	3088	112.44	217.58	1626	44.28	65.48	1077	31.75	48.48	5218	134.43	201.72	7671	199.75	304.27
Y75_RS09270	NC_007779[+]1844085-1845428	9244	352.76	607.64	29173	900.04	1597.18	11060	384.1	697.07	34943	1260.11	2126.81	10899	390.98	705.92	14672	542.13	894.03	19093	728.5	1260.78	27197	1416.2	2596.55	72310	3019.78	4741.7	30351	1516.01	2499.79	66410	2233.6	3583.8	9508	282.07	545.82	29491	654.38	967.58	20481	491.89	751.07	88508	1857.76	2787.63	41018	870.21	1325.54
Y75_RS05140	NC_007779[-]1049861-1050166	93	15.59	26.85	135	18.29	32.46	64	9.76	17.72	64	10.14	17.11	92	14.49	26.17	92	14.93	24.62	28	4.69	8.12	17	3.89	7.13	94	17.24	27.07	44	9.65	15.92	72	10.64	17.07	37	4.82	9.33	227	22.12	32.71	563	59.39	90.68	198	18.25	27.39	536	49.95	76.08
Y75_RS05135	NC_007779[-]1049110-1049754	16	1.27	2.19	16	1.03	1.83	30	2.17	3.94	17	1.28	2.16	23	1.72	3.1	19	1.46	2.41	28	2.22	3.85	9	0.98	1.79	228	19.84	31.15	16	1.67	2.75	146	10.23	16.42	10	0.62	1.2	26	1.2	1.78	43	2.15	3.29	159	6.95	10.43	60	2.65	4.04
Y75_RS05130	NC_007779[-]1048367-1049113	34	2.33	4.02	27	1.5	2.66	56	3.5	6.35	29	1.88	3.18	58	3.74	6.76	30	2	3.29	24	1.65	2.85	12	1.12	2.06	91	6.84	10.74	11	0.99	1.63	72	4.36	6.99	7	0.37	0.72	71	2.83	4.19	48	2.08	3.17	292	11.03	16.55	44	1.68	2.56
Y75_RS05125	NC_007779[-]1046271-1048367	104	2.54	4.38	125	2.47	4.39	187	4.16	7.55	85	1.97	3.32	181	4.16	7.51	110	2.61	4.3	110	2.69	4.66	67	2.24	4.1	466	12.47	19.58	82	2.63	4.33	433	9.34	14.98	85	1.62	3.13	383	5.44	8.05	340	5.23	7.99	982	13.21	19.82	382	5.19	7.91
Y75_RS05120	NC_007779[-]1045086-1046225	67	3.01	5.19	59	2.15	3.81	75	3.07	5.57	61	2.6	4.38	80	3.38	6.11	59	2.57	4.24	115	5.17	8.95	43	2.64	4.84	308	15.16	23.81	69	4.06	6.7	306	12.13	19.47	36	1.26	2.44	231	6.05	8.94	127	3.6	5.49	544	13.46	20.2	130	3.25	4.95
Y75_RS20045	NC_007779[+]4053592-4055334	217	6.39	11	1689	40.18	71.3	153	4.1	7.44	163	4.53	7.65	1020	28.21	50.94	3196	91.06	150.17	263	7.74	13.39	708	28.43	52.12	90	2.9	4.55	77	2.97	4.89	1755	45.52	73.03	2342	53.57	103.67	1137	19.45	28.76	2520	46.67	71.26	197	3.19	4.78	182	2.98	4.54
Y75_RS21550	NC_007779[+]4357586-4357759	4	1.18	2.03	6	1.43	2.54	5	1.34	2.43	2	0.56	0.94	5	1.38	2.5	4	1.14	1.88	8	2.36	4.08	1	0.4	0.74	0	0	0	0	0	0	13	3.38	5.42	3	0.69	1.33	11	1.89	2.79	10	1.85	2.83	7	1.13	1.7	4	0.66	1
Y75_RS05395	NC_007779[+]1098127-1099065	898	49.05	84.49	903	39.87	70.76	1320	65.62	119.08	1152	59.46	100.36	1102	56.58	102.16	1091	57.7	95.15	1153	62.97	108.98	642	47.85	87.73	1925	115.07	180.68	1231	88.01	145.12	2617	125.98	202.14	694	29.47	57.02	2334	74.13	109.61	1419	48.78	74.48	3300	99.14	148.76	2061	62.58	95.33
Y75_RS19445	NC_007779[-]3922131-3923105	1144	60.18	103.66	2098	89.22	158.33	1124	53.81	97.65	2962	147.24	248.51	1042	51.53	93.03	2483	126.47	208.56	2547	133.96	231.84	2351	168.75	309.4	4694	270.22	424.3	3956	272.38	449.14	5930	274.93	441.12	1992	81.46	157.63	5825	178.17	263.44	4056	134.28	205.03	6271	181.44	272.26	3929	114.9	175.02
Y75_RS21200	NC_007779[+]4282069-4283418	755	28.68	49.41	821	25.22	44.75	758	26.21	47.56	1662	59.67	100.71	810	28.93	52.23	443	16.29	26.87	264	10.03	17.36	221	11.46	21.01	336	13.97	21.94	227	11.29	18.61	418	14	22.46	340	10.04	19.43	5257	116.13	171.71	2998	71.68	109.45	5670	118.48	177.79	2309	48.77	74.29
Y75_RS15030	NC_007779[+]3025777-3027144	117	4.39	7.56	154	4.67	8.28	245	8.36	15.17	244	8.64	14.59	209	7.37	13.3	255	9.26	15.27	77	2.89	5	60	3.07	5.63	95	3.9	6.12	60	2.95	4.86	154	5.09	8.16	88	2.56	4.96	437	9.53	14.09	322	7.6	11.6	555	11.44	17.17	480	10.01	15.24
Y75_RS15490	NC_007779[-]3118253-3119935	68	2.07	3.57	101	2.49	4.42	163	4.52	8.2	95	2.74	4.62	190	5.44	9.83	178	5.25	8.66	128	3.9	6.75	104	4.33	7.93	94	3.13	4.92	80	3.19	5.26	247	6.63	10.64	143	3.39	6.56	286	5.07	7.49	513	9.84	15.02	163	2.73	4.1	234	3.97	6.04
Y75_RS15495	NC_007779[-]3120290-3122461	575	13.58	23.39	1051	20.07	35.61	761	16.35	29.68	855	19.08	32.2	1301	28.88	52.14	1563	35.73	58.93	563	13.29	23	567	18.27	33.5	912	23.57	37.01	533	16.47	27.16	1658	34.5	55.36	1217	22.34	43.23	1598	21.94	32.44	1662	24.7	37.71	1156	15.01	22.53	1318	17.31	26.36
Y75_RS15520	NC_007779[+]3126928-3127692	81	5.43	9.35	97	5.26	9.33	137	8.36	15.17	340	21.54	36.36	162	10.21	18.43	231	15	24.73	41	2.75	4.76	35	3.2	5.87	216	15.84	24.88	617	54.14	89.28	291	17.2	27.59	565	29.45	56.98	230	8.97	13.26	408	17.22	26.29	207	7.63	11.45	530	19.75	30.09
Y75_RS15515	NC_007779[-]3125178-3126677	492	16.82	28.98	146	4.03	7.16	750	23.34	42.35	160	5.17	8.73	607	19.51	35.23	598	19.8	32.65	415	14.19	24.55	85	3.97	7.27	384	14.37	22.56	83	3.72	6.13	220	6.63	10.64	93	2.47	4.78	537	10.68	15.79	325	6.99	10.68	350	6.58	9.88	447	8.5	12.94
Y75_RS15510	NC_007779[-]3124126-3125178	146	7.11	12.25	126	4.96	8.8	227	10.06	18.26	93	4.28	7.22	212	9.71	17.53	179	8.44	13.92	102	4.97	8.6	46	3.06	5.61	113	6.02	9.46	29	1.85	3.05	86	3.69	5.92	26	0.99	1.91	256	7.25	10.72	171	5.24	8	167	4.47	6.71	301	8.15	12.42
Y75_RS15505	NC_007779[-]3122892-3124115	248	10.39	17.9	435	14.74	26.15	303	11.56	20.97	174	6.89	11.63	543	21.39	38.62	540	21.91	36.13	229	9.59	16.6	190	10.86	19.92	265	12.15	19.08	155	8.5	14.02	747	27.58	44.26	285	9.28	17.96	483	11.77	17.4	414	10.92	16.67	224	5.16	7.75	421	9.81	14.94
Y75_RS15500	NC_007779[-]3122483-3122887	75	9.5	16.36	163	16.69	29.61	112	12.91	23.43	145	17.35	29.29	225	26.78	48.36	282	34.58	57.02	229	28.99	50.18	185	31.97	58.61	312	43.24	67.89	176	29.17	48.1	438	48.89	78.44	260	25.6	49.53	138	10.16	15.03	174	13.86	21.17	96	6.68	10.03	124	8.73	13.3
Y75_RS17365	NC_007779[+]3497646-3498749	125	5.81	10	155	5.82	10.33	233	9.85	17.88	215	9.44	15.93	316	13.8	24.92	288	12.95	21.36	134	6.22	10.77	87	5.51	10.11	139	7.07	11.1	129	7.84	12.93	251	10.28	16.49	129	4.66	9.02	355	9.59	14.18	189	5.53	8.44	332	8.48	12.73	222	5.73	8.73
Y75_RS10690	NC_007779[-]2109363-2110466	848	39.4	67.86	1196	44.92	79.71	1461	61.77	112.1	1774	77.88	131.45	833	36.38	65.68	1113	50.06	82.56	1175	54.58	94.46	586	37.15	68.11	390	19.83	31.13	693	42.14	69.49	742	30.38	48.75	406	14.66	28.37	5294	143	211.45	3398	99.35	151.7	7343	187.63	281.55	6451	166.61	253.79
Y75_RS20125	NC_007779[+]4072382-4073815	5715	204.4	352.09	5424	156.84	278.32	6977	227.1	412.14	3269	110.49	186.48	9865	331.67	598.84	9131	316.21	521.47	21233	759.3	1314.09	5823	284.18	521.04	12175	476.53	748.26	7621	356.77	588.29	14978	472.14	757.55	5186	144.2	279.03	19098	397.17	587.27	12402	279.16	426.26	29580	581.91	873.17	13704	272.49	415.07
Y75_RS20110	NC_007779[+]4066913-4069099	7816	183.29	315.73	10867	206.03	365.62	8007	170.89	310.13	5577	123.59	208.6	10655	234.89	424.1	6935	157.47	259.69	35323	828.25	1433.42	12736	407.56	747.24	26383	677.1	1063.19	7382	226.6	373.64	29494	609.61	978.12	6166	112.41	217.53	33047	450.63	666.31	20911	308.63	471.25	41672	537.53	806.58	17459	227.63	346.73
Y75_RS20120	NC_007779[+]4071087-4072382	4249	168.15	289.65	3796	121.45	215.52	5616	202.27	367.07	2200	82.27	138.86	7452	277.22	500.53	6537	250.49	413.08	22230	879.61	1522.3	5262	284.15	520.98	15720	680.81	1069.01	7191	372.49	614.21	16062	560.23	898.88	5407	166.35	321.9	18930	435.59	644.08	10638	264.95	404.56	27297	594.18	891.58	11466	252.27	384.26
Y75_RS20130	NC_007779[+]4073834-4076281	8374	175.45	302.21	8554	144.89	257.12	10003	190.73	346.13	7020	138.99	234.58	12133	238.96	431.44	11090	224.98	371.01	28642	599.99	1038.38	10288	294.12	539.26	16841	386.13	606.3	11437	313.64	517.17	18771	346.61	556.14	12046	196.2	379.66	26837	326.93	483.41	16702	220.23	336.27	39728	457.82	686.97	21332	248.47	378.48
Y75_RS15865	NC_007779[-]3190395-3190595	400	102.06	175.81	1344	277.26	492.01	328	76.17	138.23	788	190.01	320.7	3432	823.22	1486.33	2102	519.34	856.44	771	196.71	340.43	178	61.98	113.63	107	29.88	46.92	358	119.57	197.16	667	150	240.68	222	44.04	85.22	29	4.3	6.36	66	10.6	16.18	25	3.51	5.26	18	2.55	3.89
Y75_RS20115	NC_007779[+]4069096-4071069	4214	109.49	188.6	3843	80.72	143.25	4957	117.21	212.71	2574	63.2	106.67	6463	157.85	285	5148	129.51	213.58	16199	420.82	728.29	4361	154.61	283.47	11459	325.82	511.6	4661	158.51	261.37	11481	262.9	421.83	3750	75.74	146.57	18422	278.31	411.51	9865	161.31	246.31	21684	309.88	464.99	9894	142.91	217.69
Y75_RS12540	NC_007779[-]2513907-2514872	2686	142.61	245.65	1227	52.67	93.46	2348	113.45	205.89	7455	374.04	631.3	2364	117.99	213.03	4176	214.68	354.03	1492	79.2	137.07	383	27.75	50.87	2652	154.09	241.95	1736	120.64	198.93	2696	126.16	202.42	1679	69.3	134.1	3117	96.22	142.28	1989	66.46	101.48	5960	174.05	261.17	6001	177.13	269.81
Y75_RS16515	NC_007779[-]3322588-3323925	4085	156.59	269.73	4787	148.35	263.26	3591	125.27	227.34	4416	159.97	269.99	3180	114.59	206.89	4731	175.59	289.57	2788	106.86	184.93	2118	110.79	203.12	2431	101.98	160.13	1992	99.94	164.8	2399	81.05	130.04	2508	74.74	144.62	6123	136.47	201.79	4125	99.51	151.95	5806	122.41	183.68	5090	108.47	165.23
Y75_RS18470	NC_007779[+]3723013-3724842	5836	163.56	281.74	6302	142.8	253.4	6269	159.9	290.18	6469	171.33	289.17	6656	175.36	316.61	9786	265.56	437.94	4796	134.39	232.59	3445	131.75	241.55	4020	123.3	193.6	3460	126.92	209.29	5538	136.8	219.49	3775	82.25	159.16	17007	277.15	409.8	9725	171.53	261.92	22544	347.52	521.47	16039	249.91	380.67
Y75_RS18465	NC_007779[+]3721481-3722851	3713	138.9	239.26	3699	111.88	198.53	2635	89.71	162.8	4230	149.54	252.39	4974	174.92	315.82	6826	247.26	407.75	4084	152.76	264.37	2822	144.06	264.12	4638	189.88	298.15	2908	142.39	234.79	5896	194.4	311.91	3478	101.15	195.73	10609	230.77	341.22	5781	136.1	207.82	10640	218.94	328.52	7702	160.19	244
Y75_RS17770	NC_007779[+]3578647-3580056	61751	2246.18	3869.11	13764	404.77	718.29	15878	525.62	953.89	5879	202.09	341.08	58214	1990.54	3593.96	7568	266.55	439.57	41649	1514.74	2621.5	7652	379.81	696.36	105209	4188.03	6576.1	52443	2496.87	4117.17	122686	3933.2	6310.81	19558	553.06	1070.21	104127	2202.32	3256.41	27680	633.66	967.55	324476	6491.87	9741.26	31315	633.26	964.61
Y75_RS13355	NC_007779[-]2685726-2686064	417	63.09	108.67	848	103.72	184.06	523	72.01	130.68	935	133.68	225.62	483	68.7	124.03	940	137.71	227.09	858	129.79	224.62	814	168.05	308.11	1051	174.01	273.24	1103	218.43	360.17	1420	189.35	303.81	939	110.44	213.71	1124	98.88	146.2	1136	108.17	165.16	2062	171.59	257.48	1402	117.93	179.63
Y75_RS00845	NC_007779[-]185978-188650	1892	36.3	62.53	2500	38.78	68.82	2241	39.13	71.02	1776	32.2	54.35	2040	36.79	66.43	1718	31.92	52.64	2389	45.83	79.32	1184	31	56.84	2769	58.14	91.3	1895	47.59	78.48	3227	54.57	87.56	1322	19.72	38.16	7561	84.36	124.73	5470	66.05	100.86	6772	71.47	107.24	4763	50.81	77.39
Y75_RS15895	NC_007779[-]3195457-3198297	2253	40.67	70.06	2687	39.22	69.59	3178	52.22	94.76	1881	32.09	54.16	2448	41.54	75.01	1939	33.89	55.89	2440	44.04	76.22	1387	34.16	62.64	1910	37.73	59.25	1614	38.14	62.89	2372	37.74	60.56	1142	16.03	31.01	7093	74.45	110.09	5229	59.41	90.71	4985	49.5	74.28	4168	41.83	63.72
Y75_RS17780	NC_007779[+]3581403-3582812	4119	149.83	258.08	1710	50.29	89.24	1626	53.82	97.68	424	14.58	24.6	2442	83.5	150.76	2244	79.04	130.34	1482	53.9	93.28	320	15.88	29.12	3997	159.11	249.83	4775	227.34	374.87	5066	162.41	260.59	1891	53.48	103.48	6096	128.93	190.64	2822	64.6	98.64	20647	413.09	619.85	2064	41.74	63.58
Y75_RS04225	NC_007779[-]847680-848426	11706	803.72	1384.44	2783	154.48	274.14	3330	208.07	377.61	2017	130.87	220.88	18519	1195.25	2158.05	5344	355.27	585.88	23101	1585.85	2744.57	2232	209.11	383.4	46845	3519.8	5526.84	31532	2833.74	4672.63	60443	3657.59	5868.6	10629	567.34	1097.83	20694	826.15	1221.57	4316	186.5	284.77	53509	2020.75	3032.2	7562	288.65	439.68
Y75_RS02315	NC_007779[+]471822-472160	786	118.92	204.84	56	6.85	12.16	577	79.45	144.18	37	5.29	8.93	1815	258.13	466.06	269	39.41	64.99	1179	178.35	308.66	91	18.78	34.44	3545	586.94	921.62	1007	199.41	328.82	3350	446.7	716.73	116	13.64	26.4	839	73.81	109.13	155	14.76	22.54	7564	629.44	944.5	163	13.71	20.88
Y75_RS17775	NC_007779[+]3580342-3581391	3340	163.14	281.02	965	38.11	67.63	1206	53.61	97.29	313	14.44	24.38	2228	102.3	184.71	737	34.86	57.48	1918	93.68	162.12	396	26.39	48.39	4260	227.71	357.56	3209	205.17	338.31	5385	231.83	371.97	1055	40.06	77.52	7221	205.09	303.25	2975	91.46	139.65	20613	553.8	831	3039	82.53	125.71
Y75_RS04220	NC_007779[-]846882-847541	5633	437.74	754.02	1143	71.81	127.43	1238	87.55	158.89	453	33.27	56.15	5573	407.11	735.04	1237	93.08	153.49	3867	300.46	519.99	447	47.4	86.9	4729	402.16	631.48	2849	289.79	477.84	6545	448.26	719.24	1283	77.51	149.98	7595	343.18	507.43	1887	92.28	140.91	18081	772.83	1159.66	3377	145.89	222.23
Y75_RS04215	NC_007779[-]846163-846885	7736	548.78	945.29	1696	97.27	172.61	1710	110.4	200.35	633	42.43	71.62	5752	383.57	692.54	2441	167.67	276.5	3140	222.71	385.44	468	45.3	83.06	3908	303.39	476.38	3849	357.39	589.31	6233	389.7	625.27	2273	125.35	242.56	8973	370.11	547.26	2791	124.6	190.26	22556	880.09	1320.61	4579	180.58	275.07
Y75_RS03505	NC_007779[+]706515-708179	5064	155.99	268.7	7618	189.72	336.67	4193	117.55	213.32	6984	203.3	343.13	3857	111.69	201.65	5472	163.21	269.15	5228	161.02	278.67	4289	180.28	330.53	5581	188.13	295.41	5265	212.28	350.04	5236	142.15	228.08	5503	131.78	255	17934	321.22	474.96	13139	254.72	388.93	14979	253.79	380.82	15338	262.66	400.1
Y75_RS08695	NC_007779[+]1729551-1729958	491	61.72	106.32	893	90.75	161.05	812	92.89	168.58	919	109.17	184.26	1080	127.62	230.42	1659	201.93	333	1084	136.24	235.79	973	166.9	306	3874	532.93	836.82	1982	326.11	537.74	6631	734.67	1178.77	2429	237.38	459.34	702	51.31	75.87	665	52.61	80.33	1178	81.45	122.22	872	60.94	92.83
Y75_RS01075	NC_007779[-]234027-234782	213	14.45	24.89	350	19.2	34.07	481	29.69	53.89	346	22.18	37.44	417	26.6	48.02	516	33.9	55.9	472	32.02	55.41	363	33.6	61.61	862	64	100.49	516	45.82	75.55	1663	99.43	159.54	616	32.49	62.87	659	26	38.44	711	30.36	46.35	913	34.07	51.12	632	23.84	36.31
Y75_RS04820	NC_007779[+]984072-984719	9086	719.15	1238.75	8811	563.81	1000.51	4928	354.97	644.2	4454	333.14	562.27	3363	250.22	451.77	6395	490.1	808.22	3573	282.75	489.35	3537	382	700.38	1480	128.19	201.29	1505	155.91	257.09	2042	142.44	228.55	1848	113.71	220.03	12333	567.59	839.25	17625	877.94	1340.55	6416	279.31	419.12	7595	334.2	509.06
Y75_RS11780	NC_007779[+]2357317-2358945	66	2.08	3.58	63	1.61	2.85	167	4.78	8.68	113	3.36	5.67	96	2.84	5.13	425	12.96	21.37	30	0.94	1.63	33	1.42	2.6	384	13.23	20.78	806	33.22	54.77	131	3.63	5.83	702	17.18	33.25	45	0.83	1.22	53	1.05	1.6	79	1.37	2.05	1276	22.33	34.02
Y75_RS11785	NC_007779[+]2358935-2360194	38	1.54	2.66	58	1.91	3.39	55	2.04	3.7	59	2.27	3.83	52	1.99	3.59	215	8.47	13.97	27	1.1	1.9	36	2	3.67	73	3.25	5.11	92	4.9	8.08	56	2.01	3.22	70	2.22	4.29	87	2.06	3.04	95	2.44	3.72	67	1.5	2.25	933	21.11	32.16
Y75_RS11790	NC_007779[+]2360191-2361381	69	2.97	5.12	62	2.16	3.83	107	4.19	7.61	104	4.23	7.14	90	3.64	6.58	108	4.51	7.43	61	2.63	4.55	77	4.53	8.3	64	3.02	4.74	59	3.32	5.48	117	4.44	7.12	67	2.24	4.34	200	5	7.4	144	3.9	5.96	159	3.77	5.65	645	15.44	23.52
Y75_RS20140	NC_007779[-]4076897-4078402	1246	42.43	73.09	3356	92.4	163.97	1035	32.08	58.22	533	17.15	28.95	1044	33.42	60.34	5860	193.24	318.67	318	10.83	18.74	1076	50	91.68	664	24.75	38.86	1391	62	102.24	819	24.58	39.44	2588	68.52	132.59	748	14.81	21.9	2634	56.45	86.2	711	13.32	19.98	4421	83.7	127.5
Y75_RS20145	NC_007779[+]4078592-4078918	126	19.76	34.04	247	31.32	55.58	178	25.41	46.11	139	20.6	34.77	136	20.05	36.2	221	33.56	55.35	46	7.21	12.48	100	21.4	39.24	185	31.75	49.86	168	34.49	56.87	187	25.85	41.48	95	11.59	22.42	389	35.48	52.46	539	53.21	81.24	233	20.1	30.16	337	29.38	44.76
Y75_RS17465	NC_007779[+]3518591-3519436	72	4.37	7.52	142	6.96	12.35	355	19.59	35.55	915	52.42	88.47	214	12.2	22.02	3298	193.6	319.26	101	6.12	10.6	69	5.71	10.47	738	48.96	76.88	1911	151.64	250.05	319	17.05	27.35	2930	138.09	267.21	350	12.34	18.24	579	22.09	33.73	415	13.84	20.76	9738	328.21	499.94
Y75_RS20150	NC_007779[+]4078963-4079793	623	38.45	66.23	894	44.61	79.16	481	27.02	49.03	669	39.02	65.86	542	31.45	56.78	1117	66.75	110.08	713	44	76.15	762	64.17	117.66	684	46.2	72.54	494	39.9	65.8	912	49.61	79.6	580	27.83	53.85	1514	54.33	80.34	1940	75.35	115.06	1057	35.88	53.84	1168	40.08	61.05
Y75_RS17470	NC_007779[+]3519459-3520967	281	9.55	16.45	538	14.78	26.23	640	19.8	35.93	3583	115.08	194.23	599	19.14	34.55	7655	251.93	415.45	306	10.4	18	270	12.52	22.96	1486	55.27	86.79	2904	129.19	213.03	1324	39.66	63.64	3552	93.85	181.61	599	11.84	17.5	749	16.02	24.46	676	12.64	18.96	6840	129.24	196.87
Y75_RS11770	NC_007779[-]2354605-2355681	653	31.1	53.57	593	22.83	40.51	564	24.44	44.36	420	18.9	31.9	636	28.47	51.41	550	25.36	41.82	619	29.47	51.01	433	28.14	51.59	386	20.12	31.59	457	28.49	46.97	794	33.33	53.47	391	14.47	28.01	996	27.58	40.78	701	21.01	32.08	896	23.47	35.22	745	19.72	30.04
Y75_RS11775	NC_007779[-]2355686-2357044	94	3.55	6.11	99	3.02	5.36	128	4.4	7.98	169	6.03	10.17	121	4.29	7.75	315	11.51	18.98	46	1.73	3	40	2.06	3.78	58	2.39	3.76	122	6.03	9.94	60	1.99	3.2	157	4.6	8.91	163	3.58	5.29	134	3.18	4.86	110	2.29	3.43	649	13.62	20.74
Y75_RS17475	NC_007779[+]3521102-3522112	414	21	36.18	692	28.38	50.36	325	15	27.23	632	30.3	51.14	421	20.08	36.25	904	44.41	73.23	243	12.32	21.33	245	16.96	31.09	260	14.44	22.67	224	14.88	24.53	353	15.78	25.32	492	19.41	37.55	942	27.79	41.09	801	25.57	39.05	561	15.65	23.49	1347	37.99	57.87
Y75_RS13360	NC_007779[-]2686125-2687459	573	22.01	37.92	605	18.79	33.35	652	22.8	41.37	646	23.45	39.58	595	21.49	38.8	789	29.35	48.4	451	17.32	29.98	368	19.29	35.37	619	26.02	40.86	353	17.75	29.27	679	22.99	36.89	414	12.37	23.93	1768	39.5	58.4	1420	34.33	52.42	1620	34.23	51.37	1348	28.79	43.86
Y75_RS02495	NC_007779[+]510865-511797	494	27.16	46.78	1103	49.02	86.99	644	32.22	58.47	45	2.34	3.95	2995	154.76	279.43	1156	61.53	101.47	1003	55.13	95.41	781	58.58	107.41	674	40.55	63.67	34	2.44	4.03	2963	143.55	230.33	961	41.07	79.47	5909	188.87	279.27	7538	260.79	398.2	2200	66.52	99.81	436	13.33	20.3
Y75_RS08040	NC_007779[-]1614039-1614965	550	30.43	52.42	641	28.67	50.88	779	39.22	71.18	491	25.67	43.33	1033	53.72	97	563	30.16	49.74	252	13.94	24.13	250	18.87	34.6	262	15.86	24.91	159	11.52	18.99	319	15.56	24.96	201	8.65	16.73	1366	43.95	64.98	1509	52.54	80.23	1397	42.51	63.79	1210	37.22	56.69
Y75_RS03725	NC_007779[-]753607-754890	2295	91.67	157.91	5241	169.25	300.35	5843	212.4	385.47	7253	273.78	462.08	3291	123.57	223.11	5741	222.04	366.17	2143	85.59	148.12	3168	172.67	316.59	11901	520.23	816.87	7004	366.2	603.83	12917	454.75	729.64	4931	153.12	296.3	9074	210.75	311.62	16806	422.48	645.1	20814	457.3	686.19	13607	302.17	460.27
Y75_RS16695	NC_007779[+]3354580-3359040	68020	782.03	1347.07	62751	583.27	1035.05	56111	587.1	1065.46	30643	332.92	561.91	41307	446.43	806.04	41100	457.53	754.52	98087	1127.54	1951.39	49989	784.23	1437.86	117066	1472.9	2312.77	59957	902.27	1487.78	114028	1155.45	1853.91	33865	302.68	585.71	395524	2644.1	3909.63	255740	1850.46	2825.5	215950	1365.61	2049.14	98709	630.92	961.04
Y75_RS16700	NC_007779[+]3359053-3360471	28505	1030.29	1774.7	31059	907.59	1610.57	21552	708.92	1286.55	8212	280.49	473.41	15445	524.77	947.48	17065	597.23	984.89	26902	972.2	1682.54	16380	807.86	1481.18	25044	990.6	1555.45	19447	920.02	1517.05	24135	768.84	1233.6	14328	402.6	779.05	102779	2160.03	3193.87	81967	1864.52	2846.98	65530	1302.76	1954.83	36845	740.36	1127.75
Y75_RS16705	NC_007779[+]3361031-3361795	57	3.82	6.58	67	3.63	6.44	108	6.59	11.96	266	16.85	28.44	55	3.47	6.26	117	7.6	12.53	104	6.97	12.07	88	8.05	14.76	227	16.65	26.15	527	46.25	76.26	209	12.35	19.82	119	6.2	12	122	4.75	7.03	171	7.22	11.02	207	7.63	11.45	250	9.32	14.19
Y75_RS03400	NC_007779[-]687261-688169	3055	172.37	296.92	1838	83.84	148.78	4526	232.41	421.77	3125	166.62	281.22	3686	195.51	352.99	3537	193.23	318.66	3026	170.71	295.44	1132	87.15	159.79	14028	866.18	1360.09	9404	694.51	1145.19	11957	594.6	954.04	5201	228.13	441.45	6452	211.68	312.99	4986	177.05	270.34	31093	964.95	1447.94	8991	282.03	429.6
Y75_RS03395	NC_007779[-]686351-687091	546	37.79	65.1	501	28.04	49.75	800	50.39	91.45	381	24.92	42.06	621	40.4	72.95	515	34.52	56.92	182	12.6	21.8	85	8.03	14.72	380	28.79	45.2	309	27.99	46.16	410	25.01	40.13	272	14.64	28.32	2036	81.94	121.16	2139	93.17	142.27	7205	274.3	411.59	3443	132.49	201.81
Y75_RS03390	NC_007779[-]685677-686351	572	43.46	74.86	534	32.8	58.21	794	54.9	99.64	468	33.61	56.72	574	41	74.02	594	43.7	72.07	153	11.63	20.12	76	7.88	14.45	170	14.14	22.2	305	30.33	50.02	250	16.74	26.86	252	14.88	28.8	976	43.12	63.76	1118	53.46	81.63	3782	158.06	237.18	1264	53.39	81.33
Y75_RS03385	NC_007779[-]684952-685677	760	53.69	92.48	700	39.98	70.95	896	57.6	104.54	669	44.66	75.38	725	48.15	86.93	796	54.45	89.79	214	15.12	26.16	151	14.56	26.69	762	58.91	92.5	1116	103.19	170.16	759	47.26	75.83	831	45.64	88.31	1046	42.97	63.53	1189	52.86	80.72	3986	154.89	232.41	1244	48.86	74.42
Y75_RS21265	NC_007779[+]4298071-4299384	1102	43.01	74.09	833	26.29	46.65	1438	51.08	92.7	1351	49.83	84.11	1271	46.63	84.2	1387	52.42	86.45	538	21	36.34	312	16.62	30.47	828	35.37	55.54	674	34.43	56.78	1230	42.31	67.89	609	18.48	35.76	1239	28.12	41.58	885	21.74	33.2	2795	60.01	90.04	2351	51.02	77.71
Y75_RS18915	NC_007779[+]3811750-3812955	1193	50.73	87.39	1300	44.7	79.32	688	26.63	48.32	353	14.18	23.94	1207	48.25	87.12	489	20.14	33.21	618	26.28	45.48	414	24.03	44.05	145	6.75	10.6	56	3.12	5.14	459	17.2	27.6	271	8.96	17.34	2714	67.11	99.23	2002	53.58	81.82	1200	28.07	42.12	500	11.82	18.01
Y75_RS12600	NC_007779[-]2524703-2526118	6068	219.79	378.59	5919	173.33	307.58	4305	141.91	257.53	7098	242.95	410.05	5498	187.2	337.99	8416	295.16	486.75	5043	182.63	316.07	3604	178.13	326.59	11374	450.84	707.92	6712	318.21	524.71	8578	273.84	439.37	7432	209.27	404.95	16805	353.92	523.32	13235	301.7	460.67	16661	331.93	498.07	13614	274.14	417.58
Y75_RS00730	NC_007779[-]159186-160112	240	13.28	22.87	381	17.04	30.24	175	8.81	15.99	174	9.09	15.35	303	15.76	28.45	464	24.86	40.99	267	14.77	25.56	240	18.12	33.22	201	12.17	19.11	168	12.17	20.06	303	14.78	23.71	270	11.61	22.47	1133	36.45	53.89	1090	37.95	57.95	723	22	33.01	803	24.7	37.62
Y75_RS02630	NC_007779[+]541112-542257	63	2.82	4.86	160	5.79	10.27	103	4.19	7.61	56	2.37	4	137	5.77	10.41	172	7.45	12.29	26	1.16	2.01	48	2.93	5.37	50	2.45	3.85	13	0.76	1.26	71	2.8	4.49	66	2.29	4.44	86	2.24	3.31	106	2.99	4.56	52	1.28	1.92	47	1.17	1.78
Y75_RS02610	NC_007779[+]535810-536688	22	1.28	2.21	29	1.37	2.43	54	2.87	5.2	34	1.87	3.16	40	2.19	3.96	55	3.1	5.12	20	1.17	2.02	9	0.71	1.31	10	0.64	1	12	0.92	1.51	19	0.98	1.57	24	1.09	2.11	21	0.71	1.05	27	0.99	1.51	41	1.31	1.97	26	0.84	1.28
Y75_RS13345	NC_007779[-]2682910-2684163	8516	348.3	599.96	15272	504.99	896.13	10574	393.58	714.27	29270	1131.28	1909.38	9559	367.52	663.56	22732	900.24	1484.58	5184	211.99	366.89	8200	457.64	839.06	11707	523.99	822.78	18458	988.13	1629.36	13006	468.83	752.24	15557	494.65	957.18	49702	1181.99	1747.72	44895	1155.61	1764.53	61143	1375.49	2063.96	31049	706	1075.4
Y75_RS19405	NC_007779[+]3915097-3916008	2645	148.75	256.22	3765	171.18	303.77	2897	148.27	269.08	3683	195.73	330.35	2775	146.7	264.87	4041	220.04	362.87	2093	117.69	203.68	1945	149.25	273.65	3290	202.48	317.93	2301	169.38	279.29	2948	146.12	234.45	2553	111.61	215.98	11347	371.04	548.63	9237	326.93	499.19	13264	410.29	615.65	10550	329.84	502.43
Y75_RS19410	NC_007779[+]3916018-3918087	9621	238.38	410.62	11540	231.16	410.21	9837	221.81	402.54	11857	277.62	468.57	7948	185.12	334.24	8864	212.66	350.69	5653	140.04	242.37	6215	210.12	385.25	6585	178.55	280.36	6873	222.9	367.54	6297	137.51	220.63	9008	173.51	335.75	19347	278.72	412.13	16255	253.47	387.03	20668	281.67	422.65	18927	260.71	397.13
Y75_RS10775	NC_007779[-]2129330-2130451	48	2.19	3.78	51	1.88	3.34	73	3.04	5.51	54	2.33	3.94	67	2.88	5.2	52	2.3	3.8	51	2.33	4.03	31	1.94	3.55	451	22.56	35.43	562	33.63	55.45	476	19.18	30.77	223	7.92	15.33	117	3.11	4.6	95	2.73	4.17	134	3.37	5.06	123	3.12	4.76
Y75_RS01015	NC_007779[+]222833-223408	745	66.34	114.27	1108	79.76	141.54	773	62.64	113.68	700	58.9	99.41	674	56.42	101.86	727	62.68	103.37	643	57.24	99.07	561	68.16	124.97	812	79.12	124.24	574	66.9	110.31	892	70	112.32	394	27.28	52.78	3622	187.53	277.28	3807	213.34	325.75	3083	150.99	226.57	3577	177.07	269.72
Y75_RS18940	NC_007779[-]3818364-3818987	2334	191.84	330.45	3453	229.45	407.18	2044	152.89	277.47	1340	104.08	175.67	2332	180.18	325.32	3297	262.39	432.71	3024	248.51	430.09	2259	253.36	464.52	1928	173.42	272.31	1374	147.82	243.74	3514	254.56	408.44	2146	137.12	265.34	9414	449.91	665.25	10771	557.17	850.75	6707	303.21	454.98	8829	403.44	614.53
Y75_RS10765	NC_007779[-]2127880-2128359	14	1.5	2.58	15	1.3	2.3	28	2.72	4.94	19	1.92	3.24	24	2.41	4.35	14	1.45	2.39	18	1.92	3.33	13	1.9	3.48	48	5.61	8.81	53	7.41	12.22	73	6.87	11.03	51	4.24	8.2	48	2.98	4.41	37	2.49	3.8	42	2.47	3.7	45	2.67	4.07
Y75_RS10655	NC_007779[-]2101999-2103405	7350	267.93	461.51	9990	294.41	522.45	12428	412.29	748.22	15298	526.97	889.42	10981	376.28	679.38	13711	483.94	798.06	8286	302	522.66	5354	266.31	488.27	5965	237.95	373.64	7476	356.7	588.17	10557	339.17	544.2	8540	242.01	468.3	25340	537.09	794.16	17409	399.39	609.83	29259	586.64	880.27	23752	481.34	733.2
Y75_RS05170	NC_007779[+]1052489-1052662	56	16.5	28.43	48	11.44	20.3	96	25.76	46.74	41	11.42	19.28	85	23.55	42.52	38	10.85	17.89	23	6.78	11.73	23	9.25	16.96	20	6.45	10.13	8	3.09	5.09	55	14.29	22.93	13	2.98	5.76	46	7.89	11.66	89	16.51	25.21	41	6.64	9.97	113	18.52	28.21
Y75_RS08180	NC_007779[-]1639323-1639496	147	43.33	74.64	211	50.28	89.23	414	111.06	201.55	202	56.27	94.97	238	65.95	119.07	168	47.95	79.07	74	21.81	37.74	68	27.35	50.15	146	47.1	73.95	100	38.58	63.62	262	68.06	109.21	86	19.7	38.13	483	82.78	122.4	170	31.53	48.15	159	25.78	38.68	143	23.43	35.69
Y75_RS20090	NC_007779[+]4062823-4063350	73	7.09	12.21	57	4.47	7.94	70	6.19	11.23	32	2.94	4.96	104	9.5	17.15	65	6.11	10.08	89	8.64	14.96	28	3.71	6.8	126	13.39	21.03	24	3.05	5.03	153	13.1	21.02	35	2.64	5.11	262	14.8	21.88	176	10.76	16.43	267	14.27	21.41	224	12.1	18.43
Y75_RS22575	NC_007779[-]4554633-4555976	67	2.55	4.4	69	2.13	3.78	139	4.83	8.76	84	3.03	5.11	101	3.62	6.54	83	3.07	5.06	46	1.76	3.04	43	2.24	4.11	129	5.39	8.46	88	4.4	7.25	106	3.56	5.72	44	1.31	2.53	181	4.02	5.94	345	8.28	12.65	228	4.78	7.18	430	9.13	13.9
Y75_RS20085	NC_007779[+]4061689-4062684	1513	77.91	134.2	1365	56.83	100.84	1405	65.84	119.49	986	47.98	80.98	1951	94.44	170.52	1557	77.63	128.02	3136	161.46	279.44	824	57.9	106.16	2903	163.6	256.88	1053	70.97	117.03	2882	130.8	209.87	1257	50.32	97.37	3478	104.14	153.98	2625	85.07	129.9	3640	103.1	154.7	3016	86.34	131.52
Y75_RS20190	NC_007779[-]4092541-4093857	355	13.82	23.81	254	8	14.19	290	10.28	18.65	315	11.59	19.57	426	15.6	28.16	436	16.44	27.11	163	6.34	10.98	89	4.73	8.67	240	10.23	16.06	75	3.82	6.3	319	10.95	17.57	120	3.63	7.03	1064	24.09	35.62	554	13.58	20.73	968	20.73	31.11	1193	25.83	39.34
Y75_RS20095	NC_007779[+]4063354-4064694	530	20.27	34.92	206	6.37	11.3	231	8.04	14.59	146	5.28	8.91	238	8.56	15.45	185	6.85	11.3	98	3.75	6.49	78	4.07	7.46	95	3.97	6.24	74	3.71	6.11	156	5.26	8.44	71	2.11	4.09	596	13.26	19.6	384	9.24	14.11	394	8.29	12.44	455	9.68	14.74
Y75_RS20200	NC_007779[-]4094851-4095534	549	41.17	70.91	652	39.53	70.14	471	32.14	58.33	327	23.17	39.11	593	41.8	75.47	446	32.38	53.4	483	36.21	62.67	195	19.95	36.58	420	34.47	54.12	230	22.57	37.22	512	33.84	54.29	228	13.29	25.72	2219	96.75	143.05	1489	70.27	107.29	1642	67.72	101.62	1294	53.94	82.17
Y75_RS19760	NC_007779[-]3992764-3994116	2792	105.84	182.31	3758	115.17	204.38	2968	102.39	185.82	2921	104.63	176.6	2835	101.02	182.4	3266	119.88	197.69	1418	53.74	93.01	1376	71.18	130.5	1536	63.72	100.05	1537	76.26	125.75	2045	68.32	109.62	1737	51.19	99.05	6475	142.72	211.03	5167	123.27	188.22	5862	122.22	183.4	5114	107.78	164.17
Y75_RS20345	NC_007779[+]4126027-4126785	972	65.68	113.14	1400	76.48	135.72	1264	77.73	141.07	1474	94.12	158.86	994	63.14	114	1634	106.91	176.31	1069	72.23	125	784	72.29	132.54	995	73.58	115.54	781	69.08	113.9	1334	79.45	127.47	736	38.67	74.82	3866	151.9	224.6	2898	123.25	188.19	4202	156.18	234.35	2923	109.81	167.27
Y75_RS03945	NC_007779[-]787265-788017	4033	274.69	473.17	9764	537.67	954.13	8591	532.53	966.43	8205	528.11	891.35	5738	367.39	663.33	8821	581.75	959.37	1747	118.97	205.9	2407	223.71	410.16	8092	603.17	947.1	8323	742.01	1223.53	10728	644.01	1033.32	7330	388.13	751.06	2297	90.97	134.51	3942	168.98	258.02	3180	119.14	178.77	2543	96.29	146.68
Y75_RS22985	NC_007779[+]4638477-4639124	881	69.73	120.11	1061	67.89	120.48	811	58.42	106.02	1068	79.88	134.82	897	66.74	120.5	1300	99.63	164.3	755	59.75	103.4	597	64.48	118.22	1099	95.19	149.47	899	93.13	153.57	1167	81.41	130.62	729	44.86	86.8	2046	94.16	139.23	1543	76.86	117.36	1570	68.35	102.56	1760	77.45	117.97
Y75_RS19120	NC_007779[-]3853611-3855155	4886	162.2	279.39	9876	265.06	470.36	6297	190.24	345.24	13727	430.62	726.8	7074	220.75	398.57	11348	364.76	601.52	5868	194.76	337.07	5675	257.07	471.32	16856	612.36	961.53	9612	417.65	688.68	16242	475.21	762.47	10407	268.58	519.71	9891	190.92	282.3	7362	153.81	234.85	18651	340.55	511.01	11392	210.24	320.25
Y75_RS18235	NC_007779[+]3672452-3673936	4889	168.86	290.86	6773	189.12	335.6	3333	104.76	190.12	4079	133.13	224.7	2907	94.38	170.41	3718	124.33	205.04	2532	87.43	151.32	2592	122.16	223.97	1878	70.98	111.46	1683	76.09	125.46	2407	73.27	117.56	1839	49.38	95.55	11794	236.85	350.21	13918	302.52	461.93	7161	136.04	204.13	12025	230.89	351.7
Y75_RS15625	NC_007779[+]3146553-3147593	104	5.13	8.83	169	6.73	11.95	278	12.46	22.62	847	39.44	66.56	412	19.08	34.45	1035	49.37	81.42	89	4.39	7.59	59	3.97	7.27	348	18.76	29.46	695	44.82	73.9	700	30.4	48.77	811	31.06	60.11	408	11.69	17.28	405	12.55	19.17	674	18.27	27.41	1237	33.88	51.61
Y75_RS19140	NC_007779[+]3856754-3857773	2277	114.49	197.22	4201	170.78	303.06	1542	70.56	128.06	4207	199.9	337.4	2500	118.17	213.36	4747	231.12	381.14	1400	70.38	121.81	1398	95.92	175.87	1345	74.01	116.21	967	63.64	104.94	1798	79.68	127.85	2172	84.9	164.29	7451	217.84	322.11	7355	232.75	355.39	6086	168.32	252.57	9602	268.42	408.87
Y75_RS01215	NC_007779[+]255977-256435	597	66.71	114.91	704	63.6	112.86	433	44.03	79.91	1082	114.25	192.83	729	76.57	138.25	2749	297.42	490.48	565	63.12	109.24	430	65.56	120.21	1164	142.34	223.5	931	136.17	224.53	747	73.57	118.04	733	63.67	123.21	2474	160.74	237.67	1520	106.89	163.21	4208	258.62	388.07	3520	218.67	333.08
Y75_RS13510	NC_007779[-]2714722-2715105	405	54.09	93.18	235	25.38	45.03	765	92.99	168.75	505	63.74	107.58	853	107.1	193.37	583	75.4	124.34	344	45.94	79.5	128	23.33	42.77	561	82	128.76	203	35.49	58.52	436	51.32	82.35	285	29.59	57.26	226	17.55	25.95	102	8.57	13.09	686	50.4	75.62	688	51.09	77.82
Y75_RS16540	NC_007779[-]3328094-3328570	656	70.54	121.5	978	85.02	150.87	648	63.41	115.07	1062	107.91	182.13	783	79.14	142.89	2825	294.11	485.02	299	32.14	55.63	366	53.7	98.46	1426	167.79	263.47	951	133.84	220.7	1117	105.85	169.84	1229	102.73	198.79	1431	89.47	132.29	1926	130.33	199.01	1216	71.91	107.91	2491	148.91	226.82
Y75_RS20235	NC_007779[-]4103128-4103640	232	23.19	39.95	252	20.37	36.15	219	19.93	36.16	163	15.4	25.99	349	32.8	59.22	286	27.69	45.66	301	30.09	52.07	212	28.92	53.03	318	34.79	54.63	146	19.1	31.5	501	44.14	70.83	250	19.43	37.6	802	46.62	68.94	493	31.02	47.37	596	32.78	49.18	384	21.34	32.51
Y75_RS21625	NC_007779[+]4375705-4377351	27316	850.63	1465.24	34060	857.5	1521.68	13589	385.11	698.9	7275	214.08	361.33	30158	882.82	1593.95	11801	355.83	586.8	66998	2086.03	3610.21	28143	1195.86	2192.56	24537	836.19	1312.99	13509	550.63	907.95	37896	1040.09	1668.82	10322	249.88	483.54	93289	1689.17	2497.65	13803	270.52	413.06	29992	513.71	770.84	11649	201.67	307.19
Y75_RS21620	NC_007779[+]4375368-4375661	3221	561.91	967.9	5012	706.88	1254.4	1641	260.53	472.81	787	129.74	218.97	5190	851.11	1536.69	1716	289.86	478.01	15517	2706.53	4684.09	6694	1593.47	2921.55	12795	2442.69	3835.55	3077	702.6	1158.54	15331	2357.19	3782.1	2211	299.86	580.24	14793	1500.53	2218.73	2586	283.92	433.52	5366	514.88	772.6	2439	236.55	360.32
Y75_RS13685	NC_007779[-]2748771-2749364	11287	974.57	1678.72	14575	1017.43	1805.49	3436	270	489.99	2411	196.72	332.03	7770	630.67	1138.68	3899	325.97	537.56	57343	4950.47	8567.58	18940	2231.51	4091.37	16123	1523.47	2392.18	14696	1660.89	2738.69	19959	1518.87	2437.03	3247	217.95	421.75	12904	647.85	957.93	4583	249.04	380.27	4881	231.81	347.84	3141	150.78	229.67
Y75_RS04420	NC_007779[-]890918-891175	107	21.27	36.64	66	10.61	18.82	376	68.02	123.45	63	11.84	19.98	478	89.33	161.28	109	20.98	34.6	162	32.2	55.73	53	14.38	26.36	238	51.78	81.3	194	50.48	83.24	348	60.97	97.83	52	8.04	15.55	119	13.76	20.34	42	5.25	8.02	215	23.51	35.28	67	7.41	11.28
Y75_RS05575	NC_007779[-]1124984-1125631	2428	192.17	331.02	4193	268.31	476.13	2255	162.43	294.78	1554	116.23	196.17	2786	207.29	374.26	4698	360.04	593.75	4691	371.23	642.47	3399	367.1	673.06	3146	272.5	427.88	3665	379.69	626.08	9562	667.02	1070.24	2433	149.71	289.69	11352	522.44	772.49	6437	320.64	489.59	8167	355.55	533.51	3202	140.9	214.62
Y75_RS19130	NC_007779[+]3855973-3856224	1012	205.97	354.79	1431	235.46	417.84	915	169.48	307.57	1241	238.68	402.85	1141	218.3	394.14	2076	409.11	674.67	2021	411.26	711.75	1536	426.58	782.11	2746	611.61	960.36	2105	560.76	924.66	3184	571.14	916.39	2318	366.76	709.7	5242	620.35	917.26	4015	514.28	785.26	4718	528.16	792.52	5381	608.85	927.43
Y75_RS08710	NC_007779[-]1735468-1735815	1909	281.35	484.63	3080	366.99	651.25	2441	327.4	594.17	1864	259.6	438.16	2231	309.09	558.07	2820	402.43	663.64	2845	419.23	725.55	3160	635.49	1165.15	13535	2183.01	3427.79	4696	905.9	1493.76	9028	1172.69	1881.58	6441	737.98	1428.03	5076	434.99	643.19	5564	516.08	788.02	8707	705.82	1059.11	4879	399.76	608.93
Y75_RS14020	NC_007779[-]2813539-2815095	4464	147.05	253.29	5745	153	271.5	5023	150.58	273.27	3810	118.6	200.17	7482	231.68	418.31	6098	194.5	320.75	6550	215.73	373.35	4090	183.84	337.06	7132	257.1	403.7	3991	172.08	283.74	12637	366.88	588.66	4292	109.91	212.68	11683	223.77	330.87	9761	202.35	308.98	11616	210.47	315.81	9063	165.97	252.81
Y75_RS15345	NC_007779[+]3090534-3091484	1945	104.9	180.69	1960	85.46	151.65	2111	103.61	188.03	1719	87.61	147.86	2173	110.16	198.9	2032	106.11	174.99	1773	95.61	165.46	1079	79.4	145.58	1984	117.09	183.86	1270	89.65	147.83	2286	108.66	174.34	1157	48.51	93.87	4620	144.88	214.22	3203	108.72	166	3753	111.33	167.05	3395	101.79	155.05
Y75_RS04320	NC_007779[+]867942-869813	3164	86.69	149.32	2550	56.48	100.23	5497	137.06	248.74	4063	105.19	177.54	4491	115.66	208.83	2737	72.61	119.74	3341	91.52	158.39	1369	51.18	93.84	4018	120.47	189.16	2408	86.35	142.39	4798	115.86	185.89	1308	27.86	53.91	15020	239.28	353.8	10151	175.03	267.26	17063	257.13	385.83	11456	174.49	265.79
Y75_RS04325	NC_007779[+]869833-871371	2278	75.92	130.77	1890	50.92	90.36	5206	157.89	286.54	3745	117.94	199.06	3600	112.78	203.62	3037	98	161.61	2487	82.87	143.42	1332	60.57	111.06	3689	134.54	211.25	2657	115.9	191.11	3618	106.27	170.51	1333	34.54	66.83	8063	156.24	231.02	5369	112.61	171.94	8783	161	241.58	8833	163.65	249.28
Y75_RS04330	NC_007779[+]871389-872309	792	44.1	75.97	763	34.35	60.96	1525	77.29	140.26	906	47.68	80.47	1028	53.81	97.16	983	53	87.41	714	39.75	68.8	434	32.98	60.47	828	50.46	79.23	698	50.88	83.89	1043	51.19	82.14	520	22.51	43.56	2287	74.06	109.5	2344	82.15	125.44	2449	75.01	112.56	3967	122.82	187.08
Y75_RS04335	NC_007779[+]872312-873223	488	27.44	47.27	433	19.69	34.94	853	43.66	79.23	401	21.31	35.97	610	32.25	58.22	544	29.62	48.85	224	12.6	21.8	155	11.9	21.81	193	11.88	18.65	206	15.16	25	315	15.61	25.05	249	10.89	21.07	2743	89.7	132.63	2571	90.99	138.94	2846	88.04	132.1	5123	160.17	243.98
Y75_RS02455	NC_007779[+]499349-500653	939	36.9	63.57	786	24.98	44.32	587	20.99	38.1	942	34.99	59.05	981	36.24	65.44	1630	62.03	102.29	725	28.49	49.31	611	32.77	60.08	1592	68.47	107.51	821	42.23	69.64	1090	37.76	60.58	847	25.88	50.08	2968	67.83	100.29	3100	76.68	117.08	3159	68.29	102.47	3147	68.76	104.74
Y75_RS20660	NC_007779[+]4185018-4186487	62	2.17	3.73	83	2.34	4.15	137	4.35	7.89	64	2.11	3.56	113	3.71	6.69	65	2.2	3.62	46	1.61	2.78	34	1.62	2.97	33	1.26	1.98	15	0.69	1.13	106	3.26	5.23	28	0.76	1.47	53	1.08	1.59	93	2.04	3.12	31	0.59	0.89	39	0.75	1.15
Y75_RS20665	NC_007779[+]4186489-4186908	39	4.76	8.2	44	4.34	7.71	58	6.45	11.7	35	4.04	6.82	54	6.2	11.19	43	5.08	8.38	104	12.7	21.98	62	10.33	18.94	121	16.17	25.39	34	5.43	8.96	146	15.71	25.21	49	4.65	9	135	9.58	14.17	142	10.91	16.66	111	7.46	11.19	93	6.32	9.62
Y75_RS20650	NC_007779[-]4182087-4184039	565	14.84	25.56	817	17.35	30.78	316	7.55	13.71	209	5.18	8.75	701	17.31	31.25	211	5.37	8.85	766	20.11	34.81	855	30.64	56.17	523	15.03	23.6	122	4.19	6.91	586	13.56	21.76	106	2.17	4.19	1323	20.2	29.87	967	15.98	24.4	990	14.3	21.46	387	5.65	8.61
Y75_RS20640	NC_007779[-]4179403-4180599	281	12.04	20.74	157	5.44	9.65	151	5.89	10.69	90	3.64	6.15	141	5.68	10.25	156	6.47	10.67	345	14.78	25.58	340	19.88	36.45	216	10.13	15.9	80	4.49	7.4	253	9.55	15.33	86	2.86	5.54	515	12.83	18.97	427	11.51	17.58	436	10.28	15.42	163	3.88	5.91
Y75_RS20635	NC_007779[-]4178956-4179393	62	7.26	12.51	49	4.64	8.23	49	5.22	9.48	28	3.1	5.23	56	6.16	11.13	35	3.97	6.54	76	8.9	15.4	90	14.38	26.37	40	5.13	8.05	25	3.83	6.32	77	7.95	12.75	9	0.82	1.59	114	7.76	11.48	97	7.15	10.92	107	6.89	10.34	40	2.61	3.97
Y75_RS20630	NC_007779[-]4178439-4178948	59	5.93	10.22	39	3.17	5.63	58	5.31	9.63	35	3.32	5.61	48	4.54	8.19	28	2.73	4.5	50	5.03	8.7	69	9.47	17.36	34	3.74	5.88	17	2.24	3.69	51	4.52	7.25	24	1.88	3.63	63	3.69	5.45	105	6.65	10.15	49	2.71	4.07	35	1.96	2.98
Y75_RS20625	NC_007779[-]4178065-4178442	21	2.85	4.91	19	2.09	3.7	41	5.06	9.19	15	1.93	3.25	24	3.06	5.53	27	3.55	5.85	19	2.58	4.46	23	4.26	7.81	33	4.9	7.69	8	1.42	2.34	21	2.51	4.03	6	0.63	1.22	34	2.68	3.97	40	3.42	5.22	21	1.57	2.35	15	1.13	1.72
Y75_RS20620	NC_007779[-]4177485-4178072	44	3.84	6.61	56	3.95	7.01	64	5.08	9.22	40	3.29	5.56	54	4.43	7.99	44	3.72	6.13	41	3.58	6.19	32	3.81	6.98	50	4.77	7.49	32	3.65	6.02	45	3.46	5.55	15	1.02	1.97	55	2.79	4.12	84	4.61	7.04	44	2.11	3.17	43	2.09	3.18
Y75_RS20615	NC_007779[-]4176509-4177492	106	5.53	9.52	127	5.35	9.5	163	7.73	14.03	62	3.05	5.15	133	6.52	11.77	88	4.44	7.32	98	5.11	8.84	56	3.98	7.3	68	3.88	6.09	65	4.43	7.31	127	5.83	9.36	51	2.07	4	195	5.91	8.74	196	6.43	9.82	172	4.93	7.4	161	4.67	7.11
Y75_RS20605	NC_007779[-]4174873-4175334	40	4.44	7.65	37	3.32	5.89	64	6.46	11.73	41	4.3	7.26	67	6.99	12.62	54	5.8	9.57	47	5.22	9.03	36	5.45	10	26	3.16	4.96	13	1.89	3.11	51	4.99	8.01	23	1.98	3.84	84	5.42	8.02	124	8.66	13.23	57	3.48	5.22	53	3.27	4.98
Y75_RS20600	NC_007779[-]4174196-4174873	159	12.03	20.72	290	17.73	31.47	150	10.33	18.74	82	5.86	9.89	474	33.71	60.86	404	29.59	48.8	186	14.07	24.35	174	17.96	32.93	86	7.12	11.18	63	6.24	10.29	591	39.4	63.22	193	11.35	21.96	564	24.81	36.68	951	45.27	69.13	131	5.45	8.18	195	8.2	12.49
Y75_RS15470	NC_007779[-]3111723-3112133	1	0.12	0.21	1	0.1	0.18	7	0.79	1.44	8	0.94	1.59	4	0.47	0.85	6	0.73	1.2	6	0.75	1.3	4	0.68	1.25	16	2.18	3.43	5	0.82	1.35	3	0.33	0.53	4	0.39	0.75	1	0.07	0.11	4	0.31	0.48	7	0.48	0.72	5	0.35	0.53
Y75_RS15560	NC_007779[-]3135319-3137178	6354	175.21	301.8	5263	117.33	208.21	6172	154.88	281.08	3538	92.19	155.6	6535	169.39	305.84	3692	98.57	162.56	4606	126.99	219.77	2426	91.28	167.36	3734	112.68	176.93	2127	76.77	126.59	4764	115.78	185.77	2150	46.09	89.18	15633	250.65	370.62	8696	150.91	230.43	8536	129.46	194.26	6277	96.22	146.57
Y75_RS08615	NC_007779[+]1716091-1716696	1017	86.07	148.26	1379	94.36	167.44	1575	121.31	220.16	1089	87.1	147	1586	126.18	227.82	1470	120.47	198.66	1361	115.17	199.32	1363	157.41	288.6	3350	310.28	487.2	2056	227.76	375.56	4625	344.99	553.54	1591	104.68	202.56	2858	140.64	207.96	2110	112.39	171.61	2560	119.17	178.82	1511	71.1	108.3
Y75_RS04365	NC_007779[-]880276-880902	513	41.96	72.28	827	54.69	97.05	1092	81.29	147.53	1110	85.8	144.82	813	62.51	112.87	1223	96.86	159.74	622	50.87	88.04	495	55.25	101.3	735	65.79	103.31	528	56.53	93.22	879	63.37	101.68	532	33.83	65.46	3129	148.83	220.06	1964	101.11	154.38	3915	176.14	264.31	1953	88.82	135.29
Y75_RS13125	NC_007779[-]2629614-2631191	9547	310.3	534.5	17169	451.15	800.59	6540	193.45	351.07	8536	262.18	442.5	4185	127.86	230.86	7696	242.2	399.41	4780	155.33	268.83	5235	232.17	425.68	3046	108.34	170.12	4703	200.08	329.91	2869	82.19	131.87	5569	140.71	272.29	32704	618.06	913.88	34093	697.38	1064.85	27501	491.64	737.72	19133	345.72	526.62
Y75_RS13130	NC_007779[-]2631260-2632726	5323	186.1	320.56	10918	308.6	547.63	4448	141.53	256.84	5276	174.31	294.2	4562	149.93	270.7	4155	140.65	231.95	2381	83.23	144.04	3384	161.44	295.99	3521	134.71	211.53	2771	126.8	209.09	2607	80.33	128.89	5042	137.04	265.18	35432	720.28	1065.03	23891	525.67	802.66	28016	538.74	808.4	9603	186.65	284.31
Y75_RS00530	NC_007779[+]113444-114487	769	37.78	65.07	989	39.28	69.71	745	33.31	60.45	1783	82.78	139.71	1232	56.89	102.72	2013	95.76	157.91	1018	50	86.54	614	41.16	75.46	1569	84.35	132.45	1234	79.35	130.84	1631	70.62	113.31	743	28.38	54.91	4904	140.08	207.13	1925	59.52	90.88	4580	123.76	185.7	2351	64.21	97.81
Y75_RS15025	NC_007779[+]3024425-3025741	119	4.63	7.98	178	5.61	9.95	215	7.62	13.83	225	8.28	13.98	220	8.05	14.54	249	9.39	15.48	165	6.43	11.12	102	5.42	9.94	205	8.74	13.72	145	7.39	12.19	282	9.68	15.53	165	5	9.67	403	9.12	13.49	292	7.16	10.93	752	16.11	24.17	359	7.77	11.84
Y75_RS14530	NC_007779[-]2916701-2918041	135	5.16	8.89	139	4.3	7.63	316	11	19.96	191	6.9	11.65	308	11.07	19.99	184	6.82	11.24	162	6.19	10.72	85	4.43	8.13	126	5.27	8.28	72	3.6	5.94	228	7.68	12.33	90	2.68	5.18	524	11.65	17.23	293	7.05	10.77	416	8.75	13.13	342	7.27	11.08
Y75_RS14540	NC_007779[-]2919404-2920756	50	1.89	3.26	51	1.56	2.77	111	3.83	6.95	67	2.4	4.05	83	2.96	5.34	64	2.35	3.87	36	1.36	2.36	23	1.19	2.18	38	1.58	2.48	134	6.65	10.96	48	1.6	2.57	31	0.91	1.77	90	1.98	2.93	99	2.36	3.61	75	1.57	2.35	125	2.63	4.01
Y75_RS14535	NC_007779[-]2918062-2919402	80	3.06	5.27	86	2.66	4.72	170	5.92	10.74	88	3.18	5.37	117	4.2	7.59	86	3.18	5.25	62	2.37	4.1	45	2.35	4.31	104	4.36	6.84	70	3.51	5.78	86	2.9	4.65	56	1.66	3.22	295	6.56	9.7	191	4.6	7.02	258	5.42	8.14	180	3.83	5.83
Y75_RS14115	NC_007779[+]2827277-2827636	50	7.12	12.27	77	8.87	15.74	78	10.11	18.35	115	15.48	26.13	82	10.98	19.83	98	13.52	22.29	69	9.83	17.01	38	7.38	13.54	135	21.05	33.05	72	13.43	22.14	150	18.83	30.22	80	8.86	17.15	150	12.42	18.37	163	14.62	22.32	254	19.91	29.87	319	25.27	38.49
Y75_RS14125	NC_007779[+]2828469-2829434	309	16.41	28.26	294	12.62	22.39	386	18.65	33.85	488	24.48	41.32	484	24.15	43.61	631	32.44	53.5	257	13.64	23.61	176	12.75	23.38	703	40.85	64.14	320	22.24	36.67	724	33.88	54.36	301	12.42	24.04	737	22.75	33.64	515	17.21	26.28	1247	36.41	54.64	710	20.96	31.92
Y75_RS11725	NC_007779[-]2341463-2344090	12567	245.26	422.47	15022	237.02	420.61	8866	157.47	285.78	14547	268.28	452.81	8793	161.32	291.26	14245	269.18	443.91	6212	121.21	209.78	7252	193.12	354.08	8172	174.53	274.05	8069	206.12	339.88	7797	134.11	215.18	10139	153.83	297.67	29699	337.02	498.32	36057	442.87	676.23	27728	297.65	446.63	36616	397.28	605.15
Y75_RS18650	NC_007779[+]3760296-3762710	8334	177	304.88	8237	141.43	250.97	7636	147.59	267.84	7545	151.42	255.57	7609	151.91	274.27	8408	172.9	285.13	5306	112.67	194.99	4442	128.72	236.01	6451	149.93	235.42	6502	180.74	298.03	5670	106.13	170.28	7490	123.66	239.29	15443	190.7	281.97	14809	197.93	302.23	15069	176.02	264.13	16757	197.85	301.37
Y75_RS13295	NC_007779[+]2669881-2670693	117	7.38	12.71	105	5.35	9.5	164	9.42	17.09	115	6.86	11.57	113	6.7	12.1	120	7.33	12.09	95	5.99	10.37	60	5.17	9.47	138	9.53	14.96	89	7.35	12.12	109	6.06	9.72	72	3.53	6.83	373	13.68	20.23	287	11.4	17.4	244	8.46	12.7	245	8.59	13.09
Y75_RS13290	NC_007779[+]2669564-2669884	45	7.19	12.38	42	5.43	9.63	70	10.18	18.47	48	7.25	12.23	50	7.51	13.56	72	11.14	18.37	36	5.75	9.95	20	4.36	7.99	79	13.81	21.69	46	9.62	15.86	70	9.86	15.82	17	2.11	4.09	101	9.38	13.87	73	7.34	11.21	56	4.92	7.38	59	5.24	7.98
Y75_RS13300	NC_007779[+]2670703-2671905	258	11	18.95	266	9.17	16.27	313	12.14	22.04	162	6.53	11.02	216	8.66	15.63	196	8.09	13.34	171	7.29	12.62	87	5.06	9.28	172	8.02	12.6	114	6.36	10.49	192	7.22	11.58	86	2.85	5.52	552	13.68	20.23	410	11	16.8	372	8.72	13.09	252	5.97	9.1
Y75_RS13280	NC_007779[+]2667688-2669049	539	20.3	34.96	629	19.15	33.98	592	20.29	36.82	370	13.17	22.22	503	17.81	32.15	457	16.66	27.48	289	10.88	18.83	152	7.81	14.32	296	12.2	19.15	196	9.66	15.93	382	12.68	20.34	150	4.39	8.5	1391	30.45	45.03	1125	26.66	40.71	901	18.66	28	680	14.23	21.68
Y75_RS13285	NC_007779[+]2669046-2669564	79	7.81	13.45	96	7.67	13.61	83	7.47	13.55	46	4.3	7.25	59	5.48	9.9	78	7.46	12.31	131	12.94	22.4	69	9.3	17.06	215	23.25	36.51	90	11.64	19.2	168	14.63	23.48	60	4.61	8.92	267	15.35	22.69	275	17.11	26.12	133	7.23	10.85	166	9.12	13.89
Y75_RS13275	NC_007779[-]2666662-2667552	45	2.59	4.46	51	2.37	4.21	71	3.72	6.75	273	14.85	25.06	151	8.17	14.75	164	9.14	15.07	47	2.7	4.68	30	2.36	4.32	334	21.04	33.04	516	38.88	64.11	215	10.91	17.5	819	36.65	70.92	167	5.59	8.26	242	8.77	13.39	186	5.89	8.84	432	13.83	21.06
Y75_RS13270	NC_007779[-]2665363-2666502	363	16.33	28.13	482	17.53	31.11	247	10.11	18.35	350	14.88	25.11	290	12.26	22.14	544	23.7	39.08	149	6.7	11.6	130	7.98	14.63	128	6.3	9.9	111	6.54	10.78	225	8.92	14.31	184	6.43	12.45	774	20.25	29.94	934	26.45	40.38	665	16.45	24.69	1146	28.66	43.66
Y75_RS10335	NC_007779[+]2037972-2038823	910	54.78	94.36	3998	194.57	345.28	513	28.1	51	128	7.28	12.29	3693	208.98	377.32	2821	164.43	271.16	3731	224.56	388.64	3241	266.22	488.11	1422	93.68	147.09	283	22.3	36.77	7131	378.34	607.04	2772	129.72	251.02	4195	146.83	217.11	4648	176.09	268.88	2498	82.71	124.11	452	15.13	23.04
Y75_RS04540	NC_007779[-]911604-912572	40	2.12	3.65	31	1.32	2.35	75	3.61	6.56	30	1.5	2.53	68	3.38	6.11	27	1.38	2.28	61	3.23	5.59	12	0.87	1.59	56	3.24	5.09	11	0.76	1.26	72	3.36	5.39	19	0.78	1.51	382	11.75	17.38	101	3.37	5.14	192	5.59	8.39	72	2.12	3.23
Y75_RS03110	NC_007779[-]631612-632700	305	14.36	24.74	361	13.74	24.39	384	16.46	29.87	282	12.55	21.18	651	28.82	52.04	316	14.41	23.76	220	10.36	17.93	164	10.54	19.32	494	25.46	39.98	172	10.6	17.48	754	31.3	50.22	219	8.02	15.52	579	15.85	23.44	528	15.65	23.9	2152	55.75	83.65	526	13.77	20.98
Y75_RS04175	NC_007779[+]836773-837858	1014	47.89	82.49	1358	51.85	92.01	4058	174.41	316.52	2673	119.29	201.34	2567	113.96	205.76	2181	99.73	164.47	1158	54.68	94.63	798	51.43	94.29	4826	249.42	391.64	3089	190.95	314.86	5196	216.28	347.02	2067	75.89	146.85	3316	91.06	134.64	2789	82.89	126.57	4480	116.37	174.62	4503	118.23	180.09
Y75_RS13065	NC_007779[-]2616731-2617477	636	43.67	75.22	924	51.29	91.02	351	21.93	39.8	492	31.92	53.88	597	38.53	69.57	684	45.47	74.99	390	26.77	46.33	333	31.2	57.2	364	27.35	42.95	121	10.87	17.93	463	28.01	44.95	187	9.98	19.31	2833	113.1	167.23	2752	118.92	181.58	2660	100.45	150.73	2042	77.95	118.73
Y75_RS19695	NC_007779[+]3983675-3984007	20686	3186.04	5488.05	33596	4183.36	7423.64	70947	9944.55	18047.3	2738	398.51	672.6	89358	12937.6	23359	23044	3436.6	5667.3	178197	27441.6	47492	61496	12924.3	23696.2	106988	18033	28315.6	4140	834.61	1376.22	240366	32628.7	52352.6	22253	2664.48	5155.94	64079	5738.64	8485.3	50621	4906.8	7492.3	106883	9054.64	13586.8	3419	292.76	445.94
Y75_RS19700	NC_007779[+]3984123-3984449	7959	1248.33	2150.29	10423	1321.68	2345.41	22987	3281.18	5954.66	769	113.98	192.37	27435	4045.02	7303.36	7046	1070.07	1764.65	51296	8044.3	13922	13291	2844.56	5215.37	11039	1894.77	2975.2	807	165.67	273.18	43481	6010.66	9644.09	2931	357.38	691.56	43288	3947.81	5837.34	29745	2936.15	4483.27	55756	4810.06	7217.65	2114	184.34	280.79
Y75_RS19690	NC_007779[-]3982848-3983420	4708	421.4	725.88	13756	995.45	1766.49	13480	1098.07	1992.77	776	65.64	110.78	16971	1427.96	2578.21	7133	618.2	1019.48	9356	837.32	1449.11	7676	937.53	1718.92	7431	727.89	1142.95	419	49.09	80.94	31609	2493.6	4000.97	3806	264.84	512.48	23442	1220.05	1804	37092	2089.48	3190.47	24453	1203.88	1806.46	1698	84.5	128.71
Y75_RS18305	NC_007779[+]3688714-3689553	350	21.37	36.81	595	29.37	52.12	385	21.39	38.82	365	21.06	35.55	351	20.14	36.37	408	24.12	39.78	771	47.07	81.46	502	41.82	76.68	1759	117.53	184.55	576	46.04	75.91	2240	120.54	193.41	372	17.66	34.17	1408	49.99	73.91	1620	62.25	95.05	1061	35.63	53.47	1392	47.25	71.97
Y75_RS08525	NC_007779[-]1698987-1699754	572	38.2	65.8	827	44.65	79.24	1534	93.23	169.19	226	14.26	24.07	3814	239.43	432.3	2420	156.49	258.06	1553	103.69	179.46	1269	115.64	212.02	1108	80.98	127.15	764	66.78	110.12	5767	339.44	544.63	2122	110.17	213.18	3421	132.84	196.42	2122	89.19	136.18	2630	96.61	144.96	827	30.7	46.77
Y75_RS05005	NC_007779[+]1024893-1026947	1941	48.44	83.44	2296	46.33	82.21	2106	47.83	86.81	1600	37.74	63.69	2292	53.77	97.09	1793	43.33	71.45	1631	40.7	70.44	1255	42.74	78.36	1624	44.36	69.65	1232	40.24	66.36	2459	54.09	86.79	1128	21.89	42.35	3528	51.2	75.7	2785	43.74	66.79	2660	36.51	54.79	2341	32.48	49.48
Y75_RS06330	NC_007779[+]1265291-1266547	3524	143.79	247.68	4191	138.25	245.33	2289	85	154.25	2160	83.29	140.57	2630	100.87	182.13	4223	166.84	275.14	2889	117.86	203.97	1945	108.29	198.55	3404	152	238.67	1445	77.17	127.25	3353	120.58	193.47	1608	51.01	98.7	7227	171.46	253.52	8354	214.52	327.56	7945	178.3	267.55	7275	165.02	251.37
Y75_RS01895	NC_007779[-]387977-388951	2245	118.09	203.42	3279	139.45	247.46	2174	104.08	188.88	2048	101.81	171.83	1606	79.42	143.39	2434	123.98	204.45	1712	90.04	155.83	1271	91.23	167.27	3505	201.77	316.82	2943	202.63	334.13	2869	133.01	213.42	1567	64.08	124	3864	118.18	174.75	3346	110.77	169.14	3179	91.98	138.02	2710	79.25	120.72
Y75_RS18095	NC_007779[+]3645915-3646856	3478	189.37	326.19	4047	178.14	316.12	3483	172.58	313.2	3358	172.77	291.61	2900	148.43	267.99	3321	175.08	288.72	2250	122.49	211.98	1672	124.22	227.75	2606	155.27	243.81	2016	143.67	236.9	3234	155.19	249	1941	82.16	158.98	7296	230.98	341.53	5950	203.88	311.31	5067	151.74	227.69	5301	160.45	244.41
Y75_RS18100	NC_007779[+]3646853-3647593	1027	71.08	122.44	1477	82.65	146.67	911	57.38	104.14	909	59.46	100.35	938	61.03	110.19	923	61.86	102.01	1002	69.34	120.01	951	89.82	164.68	972	73.63	115.61	550	49.83	82.16	1069	65.21	104.63	577	31.05	60.08	3689	148.47	219.53	3918	170.67	260.6	2801	106.64	160.01	3310	127.37	194.01
Y75_RS17100	NC_007779[-]3437901-3438965	2169	104.46	179.93	3191	124.24	220.47	1465	64.21	116.52	2292	104.31	176.05	1639	74.2	133.97	2659	123.99	204.47	1692	81.47	141	1820	119.6	219.28	1275	67.19	105.51	1025	64.61	106.54	1443	61.25	98.27	1544	57.81	111.86	4561	127.72	188.85	4912	148.87	227.32	3471	91.94	137.96	3430	91.83	139.88
Y75_RS12795	NC_007779[+]2558671-2559570	655	37.33	64.3	652	30.04	53.31	590	30.6	55.53	473	25.47	42.99	616	33	59.58	753	41.55	68.52	369	21.03	36.39	341	26.52	48.62	495	30.87	48.47	315	23.49	38.74	570	28.63	45.93	395	17.5	33.86	1811	60.01	88.73	1592	57.1	87.18	1650	51.72	77.61	2144	67.93	103.47
Y75_RS17880	NC_007779[-]3601528-3602073	446	41.9	72.17	679	51.57	91.51	406	34.71	62.99	428	37.99	64.12	431	38.06	68.71	586	53.3	87.9	598	56.16	97.2	556	71.26	130.66	823	84.6	132.84	493	60.62	99.95	944	78.16	125.4	480	35.05	67.83	2311	126.23	186.64	2442	144.37	220.44	1816	93.83	140.79	2023	105.64	160.92
Y75_RS02445	NC_007779[+]497279-498241	181	9.64	16.6	314	13.52	23.99	179	8.68	15.75	164	8.25	13.93	566	28.34	51.16	506	26.09	43.03	154	8.2	14.19	170	12.35	22.65	251	14.63	22.97	108	7.53	12.41	722	33.89	54.38	207	8.57	16.58	557	17.25	25.5	450	15.08	23.03	477	13.98	20.97	317	9.39	14.3
Y75_RS00785	NC_007779[-]173602-174882	6979	279.43	481.32	2827	91.51	162.39	2831	103.15	187.2	3013	114	192.41	3966	149.27	269.51	3492	135.38	223.25	7308	292.55	506.31	1682	91.89	168.48	3840	168.25	264.19	2287	119.85	197.63	4285	151.21	242.61	2381	74.11	143.41	11594	269.91	399.1	4669	117.65	179.64	11199	246.63	370.07	5750	127.99	194.96
Y75_RS17790	NC_007779[-]3583263-3584636	2362	88.17	151.87	3552	107.19	190.22	1868	63.46	115.16	2242	79.09	133.48	2090	73.34	132.41	2911	105.21	173.51	4819	179.86	311.27	2458	125.2	229.55	6623	270.55	424.82	2840	138.76	228.8	6137	201.9	323.95	1957	56.79	109.89	8328	180.76	267.27	6593	154.89	236.5	10331	212.11	318.28	5890	122.23	186.19
Y75_RS08985	NC_007779[+]1791327-1791518	28	7.48	12.88	49	10.58	18.78	32	7.78	14.12	22	5.55	9.37	49	12.31	22.22	38	9.83	16.21	43	11.49	19.88	32	11.67	21.39	36	10.52	16.52	38	13.29	21.91	77	18.13	29.09	43	8.93	17.28	91	14.13	20.9	149	25.05	38.25	90	13.22	19.84	85	12.62	19.23
Y75_RS15385	NC_007779[+]3095923-3097059	933	42.08	72.49	1254	45.73	81.15	770	31.61	57.37	901	38.4	64.82	705	29.9	53.98	950	41.5	68.43	762	34.37	59.48	716	44.07	80.8	696	34.36	53.95	689	40.68	67.08	896	35.62	57.16	653	22.9	44.31	1889	49.55	73.26	2183	61.97	94.63	1560	38.71	58.08	1873	46.97	71.55
Y75_RS18105	NC_007779[+]3647615-3648796	1264	54.84	94.47	2051	71.95	127.68	1442	56.94	103.34	1922	78.81	133.02	1349	55.03	99.35	2388	100.33	165.45	1560	67.68	117.13	1700	100.66	184.55	2669	126.74	199.01	1605	91.16	150.31	3081	117.83	189.05	1984	66.93	129.51	4040	101.93	150.72	4723	128.98	196.94	4050	96.66	145.04	4971	119.92	182.66
Y75_RS18110	NC_007779[+]3648799-3649995	1739	74.51	128.35	2737	94.81	168.25	1881	73.35	133.11	2447	99.08	167.23	1705	68.67	123.99	2831	117.45	193.69	1124	48.16	83.34	1223	71.5	131.1	1813	85.01	133.49	1662	93.21	153.7	2248	84.89	136.21	2289	76.25	147.54	3843	95.74	141.57	5205	140.36	214.32	3715	87.56	131.38	5568	132.63	202.03
Y75_RS09780	NC_007779[+]1938366-1939235	897	52.88	91.09	759	36.17	64.19	606	32.51	59	1471	81.95	138.31	698	38.68	69.84	1668	95.21	157.01	854	50.34	87.12	393	31.61	57.96	681	43.94	68.99	710	54.79	90.34	700	36.37	58.36	717	32.86	63.59	2079	71.26	105.37	1679	62.3	95.12	2066	66.99	100.52	3387	111.01	169.09
Y75_RS21795	NC_007779[+]4407980-4408984	7454	380.4	655.25	11585	477.98	848.21	4540	210.86	382.66	6507	313.8	529.64	4917	235.88	425.89	9501	469.48	774.22	2614	133.38	230.84	4424	308.07	564.84	2159	120.58	189.33	3286	219.5	361.94	3228	145.19	232.96	7307	289.9	560.97	11141	330.6	488.83	14781	474.73	724.88	8478	237.98	357.09	12510	354.93	540.64
Y75_RS05920	NC_007779[-]1193567-1194208	1534	122.55	211.09	1840	118.84	210.89	887	64.49	117.03	1006	75.94	128.18	895	67.21	121.35	1303	100.79	166.22	2003	159.99	276.89	1985	216.39	396.74	2192	191.64	300.91	2957	309.21	509.86	2073	145.96	234.19	2148	133.4	258.14	5649	262.41	388	5823	292.77	447.03	5068	222.69	334.16	5384	239.12	364.24
Y75_RS21790	NC_007779[+]4406718-4407977	11443	465.79	802.33	16958	558.06	990.32	6783	251.27	456.01	8588	330.35	557.56	8425	322.38	582.06	13593	535.75	883.5	6399	260.43	450.72	8124	451.24	827.32	6095	271.5	426.32	6804	362.51	597.76	8709	312.44	501.31	9997	316.35	612.16	20336	481.32	711.69	19112	489.61	747.59	14351	321.31	482.13	17792	402.63	613.3
Y75_RS21785	NC_007779[+]4405352-4406632	7239	289.84	499.25	10159	328.84	583.55	5158	187.94	341.08	4019	152.06	256.65	6675	251.22	453.59	7176	278.19	458.77	14622	585.34	1013.03	10471	572.06	1048.85	22729	995.88	1563.74	12849	673.36	1110.33	23462	827.92	1328.39	10780	335.53	649.28	16072	374.16	553.24	15267	384.7	587.4	10165	223.85	335.9	11201	249.32	379.77
Y75_RS21780	NC_007779[+]4404968-4405276	3781	627.58	1081.02	4895	656.87	1165.65	3602	544.1	987.43	2773	434.95	734.11	4230	660	1191.65	4271	686.42	1131.97	4932	818.5	1416.54	2630	595.67	1092.13	3466	629.57	988.56	3446	748.66	1234.49	7172	1049.18	1683.41	2211	285.3	552.07	7827	755.4	1116.95	5977	624.36	953.35	4997	456.2	684.55	4566	421.33	641.79
Y75_RS02365	NC_007779[-]479314-479532	391	91.57	157.73	560	106.03	188.16	213	45.4	82.39	94	20.8	35.11	762	167.75	302.88	318	72.11	118.92	1358	317.99	550.33	1132	361.75	663.25	1884	482.85	758.18	1041	319.1	526.18	4113	848.96	1362.15	551	100.32	194.12	1231	167.63	247.86	1495	220.35	336.45	959	123.53	185.36	954	124.21	189.2
Y75_RS07595	NC_007779[+]1511000-1511176	195	56.5	97.33	162	37.95	67.35	137	36.13	65.56	87	23.82	40.21	158	43.04	77.71	147	41.25	68.02	286	82.86	143.4	115	45.47	83.37	295	93.55	146.89	329	124.78	205.76	425	108.54	174.15	63	14.19	27.46	124	20.89	30.89	132	24.07	36.76	128	20.4	30.61	104	16.75	25.52
Y75_RS07600	NC_007779[+]1511222-1511638	241	29.64	51.06	236	23.46	41.64	219	24.52	44.49	135	15.69	26.48	202	23.36	42.17	224	26.68	43.99	296	36.4	63	199	33.4	61.23	247	33.24	52.2	176	28.33	46.72	414	44.88	72.01	99	9.47	18.32	906	64.79	95.8	530	41.02	62.64	585	39.57	59.38	500	34.19	52.08
Y75_RS16045	NC_007779[-]3232384-3232800	58	7.13	12.29	50	4.97	8.82	62	6.94	12.59	53	6.16	10.4	67	7.75	13.99	82	9.76	16.1	55	6.77	11.71	32	5.37	9.85	114	15.34	24.09	65	10.46	17.25	136	14.74	23.65	119	11.38	22.02	170	12.16	17.98	124	9.6	14.66	183	12.38	18.58	164	11.21	17.08
Y75_RS16050	NC_007779[-]3232797-3233111	2	0.33	0.56	5	0.66	1.17	13	1.93	3.5	7	1.08	1.82	13	1.99	3.59	7	1.1	1.82	65	10.58	18.31	45	10	18.33	122	21.74	34.13	53	11.29	18.62	87	12.48	20.03	28	3.55	6.86	40	3.79	5.6	44	4.51	6.88	61	5.46	8.2	46	4.16	6.34
Y75_RS05770	NC_007779[+]1163462-1163821	844	120.24	207.12	1370	157.8	280.02	1428	185.15	336.01	1160	156.17	263.59	1907	255.4	461.12	2191	302.24	498.43	1475	210.11	363.63	1012	196.74	360.71	1631	254.29	399.29	1555	289.97	478.14	3780	474.63	761.55	1898	210.22	406.78	2056	170.32	251.84	1727	154.85	236.44	2064	161.74	242.69	1426	112.94	172.04
Y75_RS07950	NC_007779[-]1592568-1593890	159	6.17	10.62	159	4.98	8.84	302	10.66	19.34	150	5.49	9.27	560	20.41	36.85	262	9.84	16.22	230	8.92	15.43	114	6.03	11.06	507	21.51	33.77	158	8.02	13.22	839	28.67	46	147	4.43	8.57	1123	25.31	37.43	450	10.98	16.76	1067	22.75	34.14	455	9.81	14.94
Y75_RS07955	NC_007779[-]1593890-1594156	34	6.53	11.25	29	4.5	7.99	55	9.62	17.45	38	6.9	11.64	95	17.15	30.97	40	7.44	12.27	88	16.9	29.25	30	7.86	14.42	191	40.15	63.05	69	17.35	28.61	247	41.82	67.1	75	11.2	21.67	134	14.97	22.13	96	11.61	17.72	159	16.8	25.21	77	8.23	12.53
Y75_RS10630	NC_007779[+]2097262-2097999	1765	122.66	211.29	13980	785.48	1393.88	1633	103.28	187.44	7066	464.05	783.22	3075	200.89	362.71	6085	409.47	675.25	2096	145.64	252.06	1415	134.18	246.02	3188	242.46	380.71	2074	188.66	311.09	2343	143.51	230.26	2211	119.45	231.15	2336	94.4	139.58	3500	153.08	233.74	2531	96.75	145.17	16202	625.98	953.52
Y75_RS10620	NC_007779[+]2095605-2096672	3383	162.46	279.84	27554	1069.78	1898.4	2349	102.66	186.31	8640	392.09	661.77	4830	218.04	393.68	7902	367.44	605.94	4395	211.03	365.22	3868	253.47	464.72	9194	483.18	758.7	5256	330.38	544.77	7494	317.18	508.92	4972	185.62	359.19	6879	192.08	284.02	10556	319.03	487.14	8184	216.17	324.37	50356	1344.41	2047.85
Y75_RS10615	NC_007779[+]2094535-2095605	4168	199.6	343.81	33140	1283.05	2276.86	2479	108.04	196.07	7992	361.67	610.43	5170	232.74	420.21	7004	324.77	535.57	4680	224.08	387.81	6018	393.25	721	13397	702.09	1102.43	7287	456.76	753.16	8882	374.88	601.49	8936	332.68	643.75	8119	226.07	334.28	15603	470.25	718.04	10895	286.98	430.62	62412	1661.61	2531.03
Y75_RS10610	NC_007779[+]2093234-2094538	11341	445.72	767.76	41230	1310.04	2324.75	3166	113.24	205.51	9865	366.38	618.38	5676	209.7	378.61	8705	331.27	546.29	4281	168.22	291.14	8566	459.38	842.25	14341	616.8	968.51	8499	437.2	720.92	9024	312.58	501.53	12044	367.98	712.07	12471	284.99	421.39	24548	607.18	927.12	16437	355.32	533.17	77207	1686.93	2569.59
Y75_RS10635	NC_007779[+]2097981-2098757	1403	92.61	159.52	11526	615.09	1091.52	1512	90.83	164.84	5860	365.53	616.94	2211	137.19	247.7	4762	304.36	501.92	2253	148.69	257.34	1393	125.47	230.04	4573	330.34	518.7	2895	250.13	412.44	3154	183.49	294.41	2691	138.09	267.21	2879	110.5	163.39	4382	182.04	277.96	3430	124.53	186.86	20014	734.46	1118.75
Y75_RS10605	NC_007779[+]2092329-2093228	24068	1371.56	2362.56	27367	1260.86	2237.47	2770	143.66	260.71	6723	362.05	611.07	3826	204.96	370.06	9717	536.17	884.2	2889	164.61	284.88	5098	396.43	726.83	7618	475.09	745.99	5450	406.52	670.32	5441	273.28	438.48	5839	258.68	500.56	10333	342.39	506.27	15152	543.43	829.77	11767	368.84	553.45	33642	1065.83	1623.52
Y75_RS10625	NC_007779[+]2096672-2097262	1638	142.15	244.86	13542	950.12	1686.04	1335	105.43	191.34	5276	432.68	730.27	2769	225.89	407.85	4730	397.45	655.44	1823	158.18	273.76	1592	188.52	345.65	3383	321.29	504.49	2133	242.29	399.52	2910	222.57	357.12	2238	150.99	292.17	2509	126.6	187.2	3875	211.64	323.16	2933	140	210.08	19266	929.51	1415.87
Y75_RS10640	NC_007779[+]2098751-2099362	1856	155.54	267.92	11932	808.43	1434.61	1799	137.21	249	5703	451.65	762.29	2789	219.72	396.7	5207	422.52	696.78	4349	364.41	630.67	2589	296.06	542.82	5421	497.17	780.66	5178	567.99	936.57	4773	352.54	565.65	4904	319.5	618.25	3886	189.36	279.99	5589	294.78	450.1	4175	192.45	288.77	24112	1123.4	1711.2
Y75_RS12140	NC_007779[-]2431452-2432234	1009	66.09	113.85	1139	60.32	107.04	701	41.79	75.84	2157	133.52	225.35	1028	63.3	114.29	1743	110.55	182.3	1462	95.75	165.71	1299	116.1	212.87	13515	968.79	1521.21	6466	554.37	914.12	10397	600.23	963.07	2497	127.15	246.05	3636	138.49	204.77	2078	85.66	130.8	14537	523.75	785.9	3474	126.51	192.7
Y75_RS23860	NC_007779[+]2092133-2092183	456	458.58	789.92	262	213.02	378.01	271	248.02	450.11	100	95.03	160.4	270	255.25	460.85	144	140.22	231.24	48	48.26	83.53	37	50.77	93.09	0	0	0	18	23.69	39.07	24	21.27	34.13	16	12.51	24.21	656	383.59	567.19	379	239.87	366.27	348	192.49	288.84	845	472.43	719.62
Y75_RS12130	NC_007779[-]2429963-2430679	218	15.59	26.86	306	17.69	31.4	161	10.48	19.02	168	11.36	19.17	170	11.43	20.64	182	12.61	20.79	174	12.45	21.54	210	20.5	37.58	575	45.01	70.68	216	20.23	33.35	448	28.25	45.32	111	6.17	11.94	1393	57.94	85.67	1190	53.57	81.8	3493	137.43	206.22	1170	46.53	70.87
Y75_RS12125	NC_007779[-]2429182-2429955	238	15.77	27.17	355	19.02	33.75	206	12.42	22.54	191	11.96	20.19	208	12.95	23.39	262	16.81	27.72	186	12.32	21.33	215	19.44	35.64	748	54.24	85.17	477	41.37	68.22	561	32.76	52.57	212	10.92	21.13	822	31.67	46.83	780	32.53	49.67	3208	116.93	175.45	707	26.04	39.67
Y75_RS12135	NC_007779[-]2430676-2431362	446	33.29	57.35	515	31.08	55.16	294	19.97	36.25	396	27.94	47.15	370	25.96	46.88	345	24.94	41.13	293	21.87	37.85	306	31.17	57.15	598	48.85	76.71	300	29.32	48.34	620	40.8	65.46	200	11.61	22.46	1803	78.27	115.73	1261	59.25	90.47	4752	195.13	292.8	1419	58.89	89.71
Y75_RS13160	NC_007779[-]2637957-2639231	7261	292.08	503.12	9619	312.83	555.13	5060	185.24	336.17	5732	217.89	367.76	4827	182.53	329.56	7465	290.76	479.49	4757	191.33	331.12	4941	271.21	497.26	5785	254.67	399.88	4892	257.57	424.72	6047	214.38	343.98	4217	131.88	255.19	13361	312.51	462.09	16375	414.55	632.99	11650	257.76	386.78	14894	333.08	507.36
Y75_RS10350	NC_007779[+]2041093-2041506	60	7.43	12.8	56	5.61	9.95	109	12.29	22.3	52	6.08	10.27	106	12.35	22.29	70	8.4	13.85	55	6.81	11.79	61	10.31	18.91	50	6.78	10.64	176	28.54	47.06	222	24.24	38.89	208	20.03	38.76	54	3.89	5.75	62	4.83	7.38	193	13.15	19.73	83	5.72	8.71
Y75_RS15890	NC_007779[-]3193976-3195409	1300	46.5	80.09	1501	43.4	77.02	1529	49.77	90.32	1121	37.89	63.95	1340	45.05	81.34	1625	56.27	92.8	941	33.65	58.24	762	37.19	68.18	889	34.8	54.64	672	31.46	51.87	1023	32.25	51.74	661	18.38	35.56	5758	119.75	177.06	4149	93.39	142.6	4892	96.24	144.41	4362	86.74	132.12
Y75_RS04145	NC_007779[-]829396-830394	738	37.89	65.26	454	18.84	33.44	1269	59.29	107.6	260	12.61	21.29	1796	86.68	156.5	650	32.31	53.29	1359	69.76	120.73	361	25.29	46.37	2149	120.74	189.59	343	23.05	38.01	2889	130.72	209.74	578	23.07	44.64	2678	79.95	118.21	942	30.43	46.47	1958	55.29	82.97	645	18.41	28.04
Y75_RS06185	NC_007779[-]1231060-1231971	5	0.28	0.48	18	0.82	1.45	37	1.9	3.44	18	0.95	1.61	39	2.06	3.72	39	2.12	3.5	29	1.63	2.82	17	1.3	2.39	30	1.85	2.9	33	2.43	4.01	148	7.34	11.77	35	1.53	2.96	36	1.18	1.74	46	1.63	2.49	31	0.96	1.44	42	1.31	2
Y75_RS13350	NC_007779[+]2684491-2685681	1236	53.22	91.68	193	6.72	11.92	1313	51.45	93.38	465	18.92	31.94	987	39.96	72.14	355	14.8	24.41	17729	763.35	1321.1	88	5.17	9.48	32997	1555.03	2441.73	489	27.56	45.45	41360	1569.78	2518.71	193	6.46	12.5	17100	428.17	633.11	1150	31.17	47.59	12838	304.09	456.29	1424	34.09	51.93
Y75_RS19590	NC_007779[+]3954797-3956785	685	17.67	30.43	820	17.1	30.34	456	10.7	19.42	540	13.16	22.21	822	19.93	35.98	878	21.92	36.15	686	17.69	30.61	576	20.27	37.16	592	16.7	26.23	384	12.96	21.37	1059	24.07	38.62	481	9.64	18.66	2555	38.31	56.64	2555	41.46	63.31	1526	21.65	32.48	1746	25.03	38.13
Y75_RS06495	NC_007779[-]1294086-1294499	16055	1988.97	3426.07	17634	1766.17	3134.18	16280	1835.48	3331.01	14495	1696.93	2864.08	19800	2305.84	4163.23	18760	2250.34	3711.04	12488	1546.84	2677.05	12232	2067.77	3791.16	19388	2628.5	4127.31	13490	2187.46	3606.97	20221	2207.86	3542.51	25033	2410.91	4665.26	12480	898.98	1329.26	17774	1385.79	2115.99	16712	1138.76	1708.75	13623	938.26	1429.19
Y75_RS00535	NC_007779[-]114522-115724	103	4.39	7.56	114	3.93	6.97	132	5.12	9.29	83	3.34	5.64	113	4.53	8.18	88	3.63	5.99	105	4.48	7.75	52	3.03	5.55	159	7.42	11.65	84	4.69	7.73	182	6.84	10.97	58	1.92	3.72	315	7.81	11.55	300	8.05	12.29	249	5.84	8.76	280	6.64	10.11
Y75_RS20295	NC_007779[+]4117665-4118444	137	9.01	15.52	127	6.75	11.98	148	8.86	16.07	96	5.97	10.07	125	7.73	13.95	101	6.43	10.6	79	5.19	8.99	44	3.95	7.24	67	4.82	7.57	53	4.56	7.52	72	4.17	6.69	55	2.81	5.44	317	12.12	17.92	222	9.19	14.03	207	7.48	11.23	180	6.58	10.02
Y75_RS20300	NC_007779[+]4118444-4118983	26	2.47	4.25	28	2.15	3.82	35	3.03	5.49	20	1.8	3.03	34	3.04	5.48	20	1.84	3.03	21	1.99	3.45	17	2.2	4.04	20	2.08	3.26	8	0.99	1.64	12	1	1.61	7	0.52	1	56	3.09	4.57	63	3.77	5.75	33	1.73	2.59	36	1.9	2.9
Y75_RS20305	NC_007779[+]4118967-4119407	11	1.28	2.2	24	2.25	4	28	2.96	5.38	13	1.43	2.41	18	1.97	3.55	11	1.24	2.04	2	0.23	0.4	6	0.95	1.75	16	2.04	3.2	3	0.45	0.75	14	1.43	2.3	3	0.27	0.52	54	3.65	5.4	37	2.71	4.14	30	1.92	2.88	29	1.88	2.86
Y75_RS20310	NC_007779[+]4119397-4119801	13	1.65	2.84	19	1.94	3.45	25	2.88	5.23	15	1.8	3.03	15	1.78	3.22	19	2.33	3.84	17	2.16	3.73	11	1.9	3.49	19	2.63	4.13	14	2.32	3.83	13	1.45	2.33	9	0.88	1.71	19	1.4	2.07	32	2.55	3.89	23	1.6	2.4	27	1.9	2.9
Y75_RS20315	NC_007779[+]4119713-4120951	95	3.93	6.77	137	4.59	8.14	132	4.97	9.02	93	3.64	6.14	96	3.73	6.74	80	3.21	5.29	115	4.76	8.24	70	3.95	7.25	128	5.8	9.1	72	3.9	6.43	128	4.67	7.49	46	1.48	2.86	145	3.49	5.16	143	3.73	5.69	110	2.51	3.76	142	3.27	4.98
Y75_RS19425	NC_007779[+]3919815-3919967	13	4.36	7.51	12	3.25	5.77	8	2.44	4.43	6	1.9	3.21	13	4.1	7.4	8	2.6	4.28	6	2.01	3.48	36	16.47	30.19	26	9.54	14.98	51	22.38	36.9	55	16.25	26.07	30	7.82	15.13	57	11.11	16.43	202	42.62	65.07	38	7	10.51	153	28.51	43.43
Y75_RS07500	NC_007779[-]1493636-1493785	359	122.75	211.44	364	100.62	178.56	1629	506.9	919.92	1887	609.72	1029.08	1367	439.38	793.31	1532	507.2	836.43	115	39.31	68.04	121	56.46	103.51	1272	475.96	747.36	1827	817.66	1348.27	2220	669.01	1073.42	2227	591.96	1145.49	1090	216.71	320.43	1811	389.71	595.05	6002	1128.79	1693.78	6828	1297.93	1977.06
Y75_RS08245	NC_007779[-]1646833-1646988	817	268.6	462.68	602	160.01	283.95	657	196.58	356.75	380	118.06	199.26	794	245.39	443.06	386	122.88	202.64	1217	400.06	692.36	876	392.99	720.53	568	204.36	320.89	544	234.1	386.02	1373	397.84	638.34	372	95.08	183.98	2194	419.42	620.17	1060	219.33	334.9	1422	257.15	385.86	815	148.97	226.91
Y75_RS03010	NC_007779[+]607059-607211	6	2.01	3.46	12	3.25	5.77	13	3.97	7.2	8	2.54	4.28	17	5.36	9.67	7	2.27	3.75	8	2.68	4.64	12	5.49	10.06	7	2.57	4.03	7	3.07	5.06	18	5.32	8.53	8	2.08	4.03	27	5.26	7.78	27	5.7	8.7	33	6.08	9.13	30	5.59	8.52
Y75_RS03325	NC_007779[-]670996-672027	2034	101.08	174.12	1985	79.75	141.53	943	42.65	77.4	771	36.21	61.11	1022	47.75	86.21	1575	75.79	124.99	1649	81.94	141.81	1076	72.97	133.79	1497	81.42	127.84	621	40.4	66.61	1377	60.32	96.78	858	33.15	64.15	3228	93.28	137.93	3816	119.36	182.25	2047	55.95	83.96	2482	68.58	104.46
Y75_RS05750	NC_007779[+]1157339-1158343	932	47.56	81.93	1195	49.3	87.49	754	35.02	63.55	505	24.35	41.1	659	31.61	57.08	821	40.57	66.9	677	34.54	59.78	581	40.46	74.18	890	49.71	78.05	382	25.52	42.08	955	42.95	68.92	539	21.38	41.38	3148	93.41	138.12	3240	104.06	158.89	2266	63.6	95.44	2574	73.03	111.24
Y75_RS22210	NC_007779[-]4488517-4488960	471	54.41	93.72	607	56.69	100.6	384	40.37	73.26	343	37.44	63.19	531	57.66	104.11	633	70.8	116.76	774	89.39	154.71	566	89.21	163.57	630	79.64	125.05	465	70.31	115.93	1073	109.24	175.28	628	56.4	109.13	1679	112.77	166.75	1591	115.66	176.61	1622	103.06	154.64	1338	85.93	130.89
Y75_RS22855	NC_007779[+]4612483-4612896	284	35.18	60.6	269	26.94	47.81	195	21.99	39.9	178	20.84	35.17	320	37.26	67.28	489	58.66	96.73	270	33.44	57.88	263	44.46	81.51	956	129.61	203.51	208	33.73	55.62	511	55.79	89.52	381	36.69	71	1514	109.06	161.26	1432	111.65	170.48	1337	91.1	136.7	1357	93.46	142.36
Y75_RS09715	NC_007779[+]1926822-1927052	218	48.4	83.37	166	29.8	52.88	157	31.72	57.57	134	28.11	47.45	208	43.41	78.38	201	43.21	71.26	512	113.66	196.71	177	53.63	98.32	645	156.72	246.08	465	135.14	222.83	761	148.92	238.94	186	32.1	62.12	985	127.17	188.03	764	106.76	163.01	967	118.09	177.2	1133	139.85	213.03
Y75_RS16650	NC_007779[+]3346028-3346315	1549	275.86	475.17	2352	338.63	600.92	2062	334.19	606.48	1202	202.28	341.41	1487	248.93	449.45	1592	274.51	452.7	2548	453.69	785.18	1527	371.06	680.33	1727	336.57	528.49	1452	338.46	558.09	2626	412.17	661.32	1826	252.8	489.18	6251	647.28	957.09	6256	701.16	1070.61	6513	637.96	957.28	5361	530.76	808.48
Y75_RS10345	NC_007779[-]2040289-2040960	197	15.04	25.9	373	23.01	40.84	221	15.35	27.86	104	7.5	12.66	284	20.38	36.79	146	10.79	17.79	388	29.61	51.24	439	45.72	83.82	1261	105.32	165.38	441	44.05	72.64	1672	112.47	180.46	253	15.01	29.05	403	17.88	26.44	448	21.52	32.86	439	18.43	27.65	275	11.67	17.77
Y75_RS10340	NC_007779[-]2038931-2040289	314	11.85	20.41	362	11.04	19.6	319	10.95	19.88	183	6.53	11.02	377	13.38	24.15	161	5.88	9.7	172	6.49	11.23	234	12.05	22.09	287	11.85	18.61	166	8.2	13.52	381	12.67	20.33	98	2.87	5.56	1198	26.29	38.87	1343	31.9	48.71	2015	41.83	62.76	847	17.77	27.07
Y75_RS00635	NC_007779[+]141431-141967	2888	275.83	475.13	4136	319.36	566.73	1986	172.63	313.28	2259	203.89	344.12	1751	157.21	283.84	2715	251.08	414.06	1376	131.4	227.41	1064	138.67	254.24	883	92.29	144.92	786	98.26	162.02	1102	92.76	148.84	903	67.05	129.74	3429	190.43	281.57	2738	164.58	251.3	2225	116.89	175.39	1833	97.33	148.25
Y75_RS07460	NC_007779[+]1484775-1488677	3744	49.2	84.75	4917	52.24	92.7	2241	26.8	48.64	2157	26.79	45.21	2756	34.05	61.47	3189	40.57	66.91	2699	35.46	61.37	2495	44.74	82.03	2151	30.93	48.57	2012	34.6	57.06	3271	37.88	60.78	2981	30.45	58.93	9240	70.6	104.39	9163	75.78	115.71	5249	37.94	56.93	7028	51.34	78.21
Y75_RS00750	NC_007779[+]162105-164534	2009	42.4	73.04	1955	33.36	59.2	1206	23.17	42.04	980	19.55	32.99	1280	25.39	45.85	1165	23.81	39.26	1187	25.05	43.35	889	25.6	46.94	1189	27.46	43.12	571	15.77	26.01	1096	20.39	32.71	676	11.09	21.46	3709	45.52	67.3	2774	36.85	56.26	2270	26.35	39.54	1881	22.07	33.62
Y75_RS13220	NC_007779[-]2655741-2657591	10692	296.26	510.32	3867	86.62	153.72	3314	83.57	151.66	2764	72.37	122.15	3486	90.8	163.94	3369	90.39	149.06	8383	232.25	401.94	1545	58.41	107.1	4160	126.14	198.07	2065	74.89	123.49	3477	84.91	136.24	1751	37.72	72.99	14656	236.12	349.14	10084	175.85	268.51	9455	144.1	216.23	9362	144.22	219.68
Y75_RS13225	NC_007779[-]2657608-2658123	524	52.09	89.72	675	54.24	96.26	406	36.73	66.65	352	33.06	55.8	346	32.33	58.37	458	44.08	72.69	256	25.44	44.03	244	33.1	60.68	260	28.28	44.41	214	27.84	45.91	286	25.05	40.2	199	15.38	29.76	2811	162.46	240.22	2820	176.41	269.36	1436	78.51	117.8	2284	126.21	192.25
Y75_RS03375	NC_007779[-]682145-683815	71	2.18	3.75	93	2.31	4.1	132	3.69	6.69	102	2.96	4.99	129	3.72	6.72	121	3.6	5.93	66	2.03	3.51	44	1.84	3.38	93	3.13	4.91	71	2.85	4.7	132	3.57	5.73	63	1.5	2.91	152	2.71	4.01	141	2.72	4.16	156	2.63	3.95	344	5.87	8.94
Y75_RS22730	NC_007779[-]4586139-4587728	881	28.42	48.95	651	16.98	30.13	717	21.05	38.2	800	24.39	41.16	799	24.23	43.74	1189	37.14	61.24	929	29.96	51.85	764	33.63	61.66	1481	52.28	82.09	928	39.18	64.61	1142	32.46	52.09	750	18.81	36.39	3309	62.06	91.77	2534	51.44	78.55	3592	63.73	95.63	3867	69.35	105.63
Y75_RS22735	NC_007779[-]4587929-4591441	1614	23.56	40.59	1668	19.69	34.94	2947	39.16	71.06	1987	27.41	46.27	2883	39.57	71.44	2061	29.14	48.05	1555	22.7	39.28	1028	20.48	37.55	4268	68.19	107.07	1919	36.67	60.47	3934	50.62	81.22	1502	17.05	32.99	4927	41.82	61.84	3613	33.2	50.69	6962	55.91	83.89	7165	58.15	88.58
Y75_RS22725	NC_007779[-]4584748-4586142	256	9.41	16.21	276	8.2	14.56	236	7.9	14.33	190	6.6	11.14	142	4.91	8.86	175	6.23	10.27	416	15.29	26.47	354	17.76	32.56	295	11.87	18.64	312	15.02	24.76	303	9.82	15.75	199	5.69	11.01	1220	26.08	38.56	1131	26.17	39.96	1182	23.9	35.87	1601	32.73	49.85
Y75_RS07290	NC_007779[-]1443035-1443457	539	65.35	112.57	840	82.34	146.12	519	57.27	103.93	324	37.13	62.66	682	77.73	140.35	782	91.81	151.4	657	79.65	137.84	643	106.38	195.05	1333	176.87	277.73	773	122.68	202.29	1787	190.96	306.4	1126	106.14	205.38	2876	202.76	299.81	2123	162	247.36	1937	129.18	193.84	1289	86.89	132.35
Y75_RS20265	NC_007779[-]4109764-4110642	1993	116.29	200.31	2459	116	205.85	549	29.15	52.91	537	29.61	49.97	1507	82.66	149.24	1674	94.58	155.97	2239	130.62	226.06	1599	127.31	233.42	511	32.63	51.23	483	36.89	60.83	970	49.88	80.04	1105	50.12	96.99	3008	102.05	150.9	1566	57.51	87.81	1134	36.39	54.61	1100	35.68	54.35
Y75_RS20270	NC_007779[-]4110667-4111068	965	123.12	212.07	1314	135.54	240.52	251	29.14	52.89	187	22.54	38.05	903	108.3	195.54	714	88.21	145.46	1944	247.99	429.18	1138	198.12	363.24	663	92.57	145.35	530	88.51	145.94	867	97.49	156.42	723	71.71	138.76	935	69.36	102.56	648	52.03	79.45	298	20.91	31.38	360	25.54	38.9
Y75_RS17445	NC_007779[+]3514934-3516265	13282	511.42	880.94	21672	674.64	1197.2	4093	143.43	260.29	2586	94.09	158.81	7230	261.7	472.5	5019	187.13	308.59	19107	735.6	1273.07	13869	728.69	1336.03	4953	208.71	327.72	4144	208.86	344.39	6816	231.31	371.14	4657	139.4	269.75	28669	641.87	949.08	16366	396.6	605.57	6850	145.08	217.69	5927	126.87	193.26
Y75_RS17440	NC_007779[+]3514394-3514924	5470	528.34	910.08	9122	712.32	1264.06	1810	159.1	288.74	780	71.19	120.16	3666	332.86	600.98	2038	190.6	314.32	7475	721.89	1249.34	4845	638.56	1170.78	2743	289.94	455.27	1701	215.05	354.6	4023	342.47	549.5	1577	118.41	229.14	10684	600.04	887.23	6165	374.76	572.23	2521	133.93	200.97	2382	127.91	194.83
Y75_RS05030	NC_007779[-]1028826-1029143	4509	727.23	1252.68	5148	671.26	1191.2	1553	227.95	413.68	614	93.58	157.95	4203	637.23	1150.53	1652	257.99	425.45	7468	1204.29	2084.21	5837	1284.6	2355.25	1640	289.46	454.52	1554	328.06	540.95	3717	528.36	847.76	4378	548.93	1062.21	5509	516.64	763.91	4017	407.74	622.59	1595	141.5	212.32	1572	140.96	214.71
Y75_RS02435	NC_007779[+]494344-496218	11463	313.56	540.11	15080	333.49	591.8	3297	82.08	148.95	1623	41.95	70.81	8910	229.11	413.66	3722	98.58	162.57	24427	668.07	1156.2	12098	451.56	827.92	3953	118.33	185.81	3301	118.19	194.88	6556	158.06	253.6	3174	67.5	130.61	34506	548.82	811.5	8964	154.32	235.63	7385	111.11	166.73	4685	71.24	108.52
Y75_RS09645	NC_007779[-]1913409-1914290	5891	342.56	590.07	2853	134.13	238.02	2929	155	281.3	1523	83.69	141.25	2523	137.92	249.01	2017	113.56	187.28	1723	100.18	173.37	980	77.76	142.57	1804	114.8	180.26	3562	271.12	447.05	2076	106.39	170.71	2393	108.18	209.33	5314	179.67	265.67	4014	146.9	224.3	5243	167.69	251.63	4712	152.33	232.04
Y75_RS00705	NC_007779[-]152829-155426	74	1.46	2.52	57	0.91	1.61	107	1.92	3.49	44	0.82	1.39	149	2.76	4.99	71	1.36	2.24	94	1.85	3.21	67	1.81	3.31	38	0.82	1.29	64	1.66	2.73	109	1.89	3.04	31	0.48	0.92	187	2.14	3.17	151	1.87	2.86	215	2.33	3.5	128	1.4	2.14
Y75_RS17085	NC_007779[-]3436128-3436400	1717	322.57	555.64	2998	455.36	808.06	3537	604.74	1097.47	5873	1042.66	1759.8	2392	422.44	762.72	5130	933.19	1538.92	15103	2836.96	4909.81	8184	2098.01	3846.61	15706	3229.08	5070.35	29826	7334.33	12093.8	19503	3229.3	5181.41	14544	2124.17	4110.4	3924	428.65	633.81	2448	289.44	441.95	4167	430.59	646.12	4607	481.18	732.95
Y75_RS02265	NC_007779[+]460675-460947	4353	817.8	1408.68	4300	653.11	1158.99	9630	1646.49	2988.04	11883	2109.64	3560.66	4240	748.8	1351.97	7218	1313.01	2165.29	2890	542.86	939.51	1821	466.82	855.9	2659	546.68	858.4	3499	860.42	1418.77	2834	469.26	752.92	2844	415.37	803.77	4920	537.45	794.69	3732	441.25	673.76	8867	916.26	1374.88	10159	1061.06	1616.24
Y75_RS12055	NC_007779[-]2416885-2417535	1585	124.87	215.1	2425	154.46	274.1	3100	222.27	403.37	3883	289.09	487.93	2765	204.78	369.73	3515	268.14	442.19	1533	120.76	208.99	1136	122.12	223.91	2505	215.98	339.13	1614	166.44	274.44	2901	201.43	323.2	1685	103.2	199.7	3714	170.14	251.57	1943	96.34	147.1	5453	236.3	354.57	3223	141.17	215.03
Y75_RS09095	NC_007779[+]1811094-1811762	397	30.44	52.43	531	32.91	58.4	488	34.05	61.79	408	29.56	49.89	445	32.07	57.9	513	38.08	62.8	528	40.47	70.04	360	37.66	69.05	548	45.97	72.19	333	33.42	55.1	639	43.18	69.28	287	17.11	33.1	1064	47.43	70.13	883	42.6	65.05	898	37.87	56.82	823	35.08	53.43
Y75_RS05060	NC_007779[+]1032561-1033679	3436	157.48	271.27	6406	237.38	421.24	11832	493.54	895.67	1033	44.74	75.52	9797	422.11	762.13	4709	208.99	344.64	600	27.5	47.59	1378	86.18	158.01	1818	91.19	143.19	306	18.36	30.27	2241	90.53	145.25	1897	67.59	130.8	8818	235	347.48	21305	614.56	938.38	18215	459.2	689.05	3805	96.96	147.69
Y75_RS05065	NC_007779[+]1033676-1035469	3932	112.41	193.63	8355	193.11	342.69	14957	389.15	706.23	1462	39.5	66.66	10907	293.12	529.23	5250	145.33	239.66	1007	28.79	49.82	2610	101.82	186.68	2420	75.72	118.89	461	17.25	28.45	3466	87.33	140.12	3613	80.3	155.38	8119	134.96	199.56	21637	389.3	594.43	17182	270.18	405.42	4682	74.41	113.35
Y75_RS05070	NC_007779[+]1035488-1036195	1691	122.5	211.01	3873	226.83	402.52	6479	427.14	775.17	594	40.66	68.63	5038	343.08	619.43	1986	139.31	229.73	243	17.6	30.46	792	78.29	143.54	423	33.54	52.66	89	8.44	13.92	617	39.4	63.21	733	41.28	79.88	1831	77.13	114.04	5604	255.49	390.12	4039	160.94	241.49	1227	49.41	75.27
Y75_RS05075	NC_007779[+]1036192-1036779	2146	187.18	322.43	5164	364.16	646.22	8642	686.01	1244.97	698	57.54	97.11	6714	550.51	993.96	2634	222.46	366.86	315	27.47	47.54	911	108.43	198.8	920	87.82	137.89	163	18.61	30.69	1294	99.48	159.61	1084	73.51	142.24	1179	59.8	88.42	3712	203.77	311.14	2552	122.44	183.72	755	36.61	55.77
Y75_RS05080	NC_007779[+]1036776-1037174	1046	134.45	231.6	2622	272.48	483.54	3717	434.83	789.12	326	39.6	66.84	3237	391.14	706.21	1287	160.18	264.16	122	15.68	27.14	369	64.72	118.67	357	50.22	78.86	78	13.12	21.64	523	59.25	95.07	427	42.67	82.57	817	61.06	90.29	2714	219.56	335.25	1717	121.4	182.16	587	41.95	63.9
Y75_RS05085	NC_007779[+]1037171-1038028	1910	114.17	196.67	5448	263.29	467.22	7558	411.17	746.18	732	41.35	69.79	5880	330.41	596.56	2749	159.11	262.39	220	13.15	22.76	773	63.05	115.6	667	43.63	68.51	122	9.55	15.74	899	47.36	75.99	921	42.8	82.82	1285	44.66	66.04	4293	161.51	246.61	2681	88.15	132.27	830	27.59	42.02
Y75_RS15600	NC_007779[-]3142810-3143796	1788	92.91	160.04	1335	56.09	99.53	3996	188.97	342.95	2689	132.04	222.86	4446	217.18	392.12	3388	170.47	281.12	540	28.06	48.56	366	25.95	47.58	2604	148.08	232.52	1457	99.1	163.41	2237	102.45	164.38	1244	50.25	97.24	2784	84.12	124.38	1249	40.85	62.37	2730	78.03	117.08	4982	143.92	219.23
Y75_RS15595	NC_007779[-]3141642-3142820	1154	50.2	86.47	970	34.12	60.54	1828	72.37	131.34	1653	67.95	114.69	2005	81.99	148.04	1662	70.01	115.45	239	10.39	17.99	192	11.4	20.9	298	14.19	22.28	319	18.16	29.95	519	19.9	31.93	417	14.1	27.29	2174	54.99	81.31	1080	29.57	45.15	2274	54.41	81.64	3958	95.72	145.81
Y75_RS15590	NC_007779[-]3139942-3141645	2230	67.12	115.62	2204	53.63	95.17	3187	87.3	158.43	3422	97.33	164.28	3630	102.71	185.44	3078	89.7	147.93	959	28.86	49.95	599	24.6	45.11	1968	64.83	101.79	907	35.73	58.92	2339	62.05	99.56	898	21.01	40.66	6233	109.09	161.3	3185	60.33	92.12	6180	102.31	153.52	7830	131.02	199.58
Y75_RS15585	NC_007779[-]3139448-3139942	757	78.44	135.11	913	76.48	135.72	1241	117.02	212.37	1163	113.87	192.19	1169	113.86	205.58	1065	106.85	176.2	270	27.97	48.41	157	22.2	40.7	353	40.03	62.85	136	18.44	30.41	419	38.26	61.39	223	17.96	34.76	2163	130.31	192.68	1263	82.36	125.76	1944	110.79	166.24	2125	122.4	186.45
Y75_RS15580	NC_007779[-]3138967-3139455	577	60.52	104.24	656	55.62	98.71	830	79.23	143.78	884	87.62	147.88	787	77.6	140.1	737	74.85	123.43	141	14.79	25.59	94	13.46	24.67	168	19.28	30.28	88	12.08	19.92	220	20.34	32.63	112	9.13	17.67	1029	62.75	92.79	643	42.44	64.81	961	55.44	83.19	976	56.91	86.69
Y75_RS15570	NC_007779[-]3138372-3138620	212	43.67	75.22	265	44.13	78.31	359	67.3	122.13	307	59.76	100.86	403	78.03	140.89	389	77.58	127.94	140	28.83	49.9	94	26.42	48.44	236	53.2	83.53	68	18.33	30.23	342	62.09	99.62	87	13.93	26.96	455	54.5	80.58	430	55.74	85.11	411	46.56	69.87	364	41.68	63.49
Y75_RS15605	NC_007779[-]3143799-3144917	2764	126.69	218.22	1926	71.37	126.65	5213	217.45	394.62	3304	143.1	241.53	5985	257.87	465.59	5208	231.13	381.16	1066	48.85	84.55	623	38.96	71.44	3484	174.75	274.4	3012	180.7	297.96	4292	173.38	278.19	1866	66.49	128.66	6913	184.24	272.42	2020	58.27	88.97	5830	146.97	220.54	7941	202.35	308.22
Y75_RS14215	NC_007779[-]2848630-2849091	1213	134.66	231.96	430	38.6	68.49	52	5.25	9.53	18	1.89	3.19	144	15.03	27.13	412	44.28	73.03	1408	156.28	270.47	134	20.3	37.22	9	1.1	1.72	4	0.58	0.96	173	16.93	27.16	124	10.7	20.71	8854	571.52	845.07	2067	144.41	220.51	43	2.63	3.94	36	2.22	3.38
Y75_RS14205	NC_007779[-]2847894-2848505	1084	90.84	156.48	331	22.43	39.8	35	2.67	4.84	11	0.87	1.47	112	8.82	15.93	344	27.91	46.03	1043	87.39	151.25	160	18.3	33.55	23	2.11	3.31	4	0.44	0.72	160	11.82	18.96	125	8.14	15.76	15564	758.41	1121.41	4176	220.25	336.31	82	3.78	5.67	107	4.98	7.59
Y75_RS14200	NC_007779[-]2846071-2847897	2073	58.19	100.24	587	13.32	23.64	111	2.84	5.15	63	1.67	2.82	309	8.15	14.72	478	12.99	21.43	1109	31.13	53.87	548	20.99	38.49	37	1.13	1.78	15	0.55	0.91	224	5.54	8.89	193	4.21	8.15	17952	293.03	433.28	3980	70.32	107.37	219	3.38	5.07	173	2.7	4.11
Y75_RS14195	NC_007779[-]2845145-2846068	1006	55.84	96.19	450	20.2	35.84	60	3.03	5.5	42	2.2	3.72	139	7.26	13.1	178	9.57	15.78	444	24.64	42.65	355	26.89	49.3	18	1.1	1.72	4	0.29	0.48	105	5.14	8.24	93	4.02	7.77	11742	378.97	560.36	2112	73.78	112.65	95	2.9	4.35	83	2.56	3.9
Y75_RS14190	NC_007779[-]2843418-2845127	2359	70.76	121.88	1525	36.98	65.62	151	4.12	7.48	72	2.04	3.44	365	10.29	18.58	568	16.49	27.2	1052	31.55	54.6	1106	45.26	82.99	84	2.76	4.33	38	1.49	2.46	374	9.88	15.86	207	4.83	9.34	27906	486.67	719.61	3731	70.43	107.54	273	4.51	6.76	221	3.68	5.61
Y75_RS14185	NC_007779[-]2842866-2843408	588	55.54	95.67	330	25.2	44.72	45	3.87	7.02	25	2.23	3.77	98	8.7	15.71	149	13.63	22.47	447	42.22	73.06	365	47.04	86.25	28	2.89	4.54	37	4.57	7.54	167	13.9	22.31	70	5.14	9.95	11096	609.4	901.08	1107	65.81	100.48	100	5.2	7.8	89	4.67	7.12
Y75_RS14180	NC_007779[-]2842099-2842866	863	57.63	99.27	486	26.24	46.56	100	6.08	11.03	79	4.98	8.41	179	11.24	20.29	229	14.81	24.42	350	23.37	40.45	183	16.67	30.57	102	7.46	11.71	46	4.02	6.63	153	9.01	14.45	74	3.84	7.43	7140	277.25	409.95	605	25.43	38.83	136	5	7.5	78	2.9	4.41
Y75_RS14175	NC_007779[-]2841692-2842102	582	72.63	125.1	293	29.56	52.46	75	8.52	15.46	60	7.07	11.94	141	16.54	29.86	181	21.87	36.07	402	50.16	86.81	178	30.31	55.57	90	12.29	19.3	51	8.33	13.74	250	27.5	44.12	51	4.95	9.57	4263	309.32	457.37	377	29.61	45.21	110	7.55	11.33	55	3.81	5.81
Y75_RS14170	NC_007779[-]2841229-2841699	639	69.58	119.86	369	32.49	57.65	242	23.98	43.52	188	19.34	32.65	372	38.08	68.75	377	39.75	65.55	527	57.38	99.3	239	35.51	65.11	215	25.62	40.23	378	53.88	88.84	509	48.85	78.38	241	20.4	39.48	6431	407.19	602.08	772	52.9	80.78	713	42.7	64.08	542	32.81	49.98
Y75_RS14150	NC_007779[-]2836234-2836761	948	92.09	158.62	391	30.71	54.49	59	5.22	9.47	46	4.22	7.13	173	15.8	28.52	376	35.36	58.32	527	51.18	88.58	97	12.86	23.57	49	5.21	8.18	24	3.05	5.03	108	9.25	14.84	79	5.96	11.54	3217	181.7	268.67	948	57.95	88.49	106	5.66	8.5	152	8.21	12.5
Y75_RS12990	NC_007779[+]2599857-2600474	17	1.41	2.43	16	1.08	1.91	43	3.25	5.89	21	1.65	2.78	27	2.1	3.8	9	0.72	1.19	11	0.91	1.58	12	1.36	2.49	18	1.64	2.57	12	1.3	2.15	16	1.17	1.88	3	0.19	0.37	49	2.37	3.5	75	3.92	5.98	26	1.19	1.78	43	1.98	3.02
Y75_RS12995	NC_007779[+]2600474-2602492	103	2.62	4.51	93	1.91	3.39	140	3.23	5.87	95	2.28	3.85	115	2.75	4.96	84	2.07	3.41	68	1.73	2.99	34	1.18	2.16	76	2.11	3.32	43	1.43	2.36	99	2.22	3.56	41	0.81	1.57	265	3.92	5.79	225	3.6	5.49	172	2.41	3.61	173	2.44	3.72
Y75_RS13000	NC_007779[+]2602503-2603450	28	1.52	2.61	25	1.09	1.94	70	3.44	6.25	19	0.97	1.64	57	2.9	5.23	23	1.21	1.99	46	2.49	4.31	34	2.51	4.6	101	5.98	9.39	43	3.04	5.02	109	5.2	8.34	19	0.8	1.55	59	1.85	2.74	41	1.39	2.13	32	0.95	1.43	32	0.97	1.47
Y75_RS13005	NC_007779[+]2603467-2604906	47	1.67	2.88	48	1.38	2.45	100	3.24	5.88	30	1.01	1.7	83	2.78	5.02	45	1.55	2.56	44	1.57	2.71	22	1.07	1.96	74	2.88	4.53	32	1.49	2.46	95	2.98	4.78	31	0.86	1.66	106	2.2	3.25	90	2.02	3.08	75	1.47	2.2	71	1.4	2.14
Y75_RS13010	NC_007779[+]2604918-2605568	20	1.57	2.71	34	2.16	3.84	22	1.58	2.86	16	1.19	2.01	28	2.07	3.74	35	2.67	4.4	52	4.1	7.09	36	3.87	7.1	124	10.69	16.79	63	6.5	10.71	106	7.36	11.81	15	0.92	1.78	51	2.33	3.45	35	1.74	2.65	23	1	1.5	32	1.4	2.13
Y75_RS13015	NC_007779[+]2605573-2607153	166	5.39	9.28	162	4.25	7.54	208	6.14	11.14	89	2.73	4.6	164	5	9.03	122	3.83	6.32	122	3.96	6.85	82	3.63	6.66	132	4.69	7.36	52	2.21	3.64	135	3.86	6.19	76	1.92	3.71	408	7.7	11.38	397	8.11	12.38	206	3.68	5.52	260	4.69	7.14
Y75_RS13020	NC_007779[+]2607143-2608810	199	6.12	10.54	218	5.42	9.62	243	6.8	12.34	105	3.05	5.15	255	7.37	13.31	195	5.8	9.57	164	5.04	8.73	94	3.94	7.23	138	4.64	7.29	65	2.61	4.31	219	5.93	9.52	87	2.08	4.02	561	10.03	14.83	526	10.18	15.54	350	5.92	8.88	316	5.4	8.23
Y75_RS13025	NC_007779[+]2608820-2609365	37	3.48	5.99	77	5.85	10.38	70	5.98	10.86	29	2.57	4.34	62	5.47	9.88	46	4.18	6.9	98	9.2	15.93	55	7.05	12.93	96	9.87	15.5	55	6.76	11.15	109	9.02	14.48	55	4.02	7.77	170	9.29	13.73	148	8.75	13.36	109	5.63	8.45	109	5.69	8.67
Y75_RS13030	NC_007779[+]2609362-2610120	93	6.28	10.82	97	5.3	9.4	105	6.46	11.72	61	3.89	6.57	136	8.64	15.6	99	6.48	10.68	47	3.18	5.5	51	4.7	8.62	116	8.58	13.47	53	4.69	7.73	189	11.26	18.06	34	1.79	3.46	222	8.72	12.9	189	8.04	12.27	185	6.88	10.32	100	3.76	5.72
Y75_RS13035	NC_007779[+]2610113-2610526	25	3.09	5.33	33	3.31	5.87	47	5.3	9.62	21	2.46	4.15	37	4.31	7.78	25	3	4.95	13	1.61	2.79	12	2.03	3.72	15	2.03	3.19	9	1.46	2.41	15	1.64	2.63	14	1.35	2.61	71	5.11	7.56	56	4.37	6.67	38	2.59	3.89	38	2.62	3.99
Y75_RS13040	NC_007779[+]2610556-2612568	121	3.08	5.31	189	3.89	6.91	175	4.06	7.36	112	2.7	4.55	167	4	7.22	141	3.48	5.74	129	3.29	5.69	99	3.44	6.31	155	4.32	6.79	76	2.53	4.18	224	5.03	8.07	69	1.36	2.64	419	6.21	9.18	364	5.84	8.91	247	3.46	5.19	277	3.93	5.98
Y75_RS02605	NC_007779[+]534934-535710	11	0.73	1.25	13	0.69	1.23	24	1.44	2.62	12	0.75	1.26	21	1.3	2.35	16	1.02	1.69	3	0.2	0.34	5	0.45	0.83	3	0.22	0.34	2	0.17	0.28	12	0.7	1.12	3	0.16	0.3	23	0.89	1.31	29	1.21	1.84	36	1.31	1.96	24	0.88	1.34
Y75_RS14225	NC_007779[+]2849657-2850529	958	56.28	96.95	272	12.92	22.93	180	9.63	17.47	134	7.44	12.56	300	16.57	29.91	324	18.43	30.39	1984	116.54	201.69	281	22.53	41.3	264	16.97	26.65	120	9.23	15.22	554	28.69	46.03	194	8.86	17.15	12935	441.86	653.35	2354	87.04	132.9	598	19.33	29	398	13	19.8
Y75_RS14230	NC_007779[+]2850520-2850792	181	34	58.57	38	5.77	10.24	33	5.64	10.24	30	5.33	8.99	39	6.89	12.44	39	7.09	11.7	389	73.07	126.46	55	14.1	25.85	45	9.25	14.53	18	4.43	7.3	76	12.58	20.19	26	3.8	7.35	1761	192.37	284.44	417	49.3	75.28	99	10.23	15.35	111	11.59	17.66
Y75_RS14235	NC_007779[+]2850792-2851913	844	38.58	66.46	391	14.45	25.64	639	26.58	48.24	424	18.31	30.91	541	23.25	41.97	522	23.1	38.1	1364	62.34	107.89	286	17.84	32.71	1029	51.48	80.83	431	25.79	42.52	1247	50.24	80.61	541	19.22	37.2	11330	301.14	445.28	2408	69.28	105.78	1239	31.15	46.74	1271	32.3	49.2
Y75_RS14240	NC_007779[+]2851910-2852920	906	45.96	79.17	672	27.56	48.91	287	13.25	24.05	175	8.39	14.16	552	26.32	47.53	524	25.74	42.45	977	49.55	85.76	382	26.44	48.48	190	10.55	16.56	122	8.1	13.36	509	22.76	36.52	259	10.22	19.77	9637	284.27	420.33	1932	61.69	94.19	587	16.38	24.58	397	11.2	17.06
Y75_RS14145	NC_007779[-]2833829-2836081	1265	28.79	49.6	647	11.91	21.13	374	7.75	14.06	223	4.8	8.1	523	11.19	20.21	517	11.39	18.79	1037	23.6	40.85	330	10.25	18.79	223	5.55	8.72	162	4.83	7.96	359	7.2	11.56	222	3.93	7.6	7887	104.39	154.36	2743	39.3	60.01	755	9.46	14.19	726	9.19	14
Y75_RS22625	NC_007779[-]4562058-4562969	421	23.67	40.78	544	24.73	43.89	624	31.94	57.96	423	22.48	37.94	434	22.94	41.42	284	15.46	25.5	351	19.74	34.16	356	27.32	50.09	549	33.79	53.05	293	21.57	35.56	568	28.15	45.17	150	6.56	12.69	1313	42.93	63.48	868	30.72	46.91	1294	40.03	60.06	1119	34.98	53.29
Y75_RS14975	NC_007779[+]3008684-3010069	80	2.96	5.1	57	1.71	3.03	135	4.55	8.25	73	2.55	4.31	125	4.35	7.85	88	3.15	5.2	79	2.92	5.06	42	2.12	3.89	52	2.11	3.31	35	1.7	2.8	98	3.2	5.13	27	0.78	1.5	234	5.03	7.44	200	4.66	7.11	152	3.09	4.64	172	3.54	5.39
Y75_RS04315	NC_007779[+]866990-867955	3802	201.86	347.71	2169	93.1	165.22	4826	233.19	423.19	2686	134.77	227.46	4614	230.28	415.78	1307	67.19	110.81	3670	194.82	337.17	1070	77.52	142.13	3559	206.79	324.7	1835	127.53	210.28	3929	183.85	294.99	1243	51.31	99.28	5855	180.76	267.27	3455	115.45	176.28	6498	189.76	284.74	2498	73.73	112.31
Y75_RS22630	NC_007779[-]4563034-4564206	1774	77.57	133.61	1636	57.83	102.63	2895	115.2	209.06	2636	108.92	183.83	1788	73.49	132.69	1264	53.51	88.25	656	28.68	49.63	791	47.2	86.53	1592	76.17	119.61	1108	63.41	104.56	1069	41.2	66.1	500	17	32.89	2754	70.02	103.53	1472	40.51	61.85	4324	103.99	156.04	3021	73.44	111.86
Y75_RS14360	NC_007779[+]2875237-2876274	723	35.73	61.54	551	22.01	39.06	447	20.1	36.48	332	15.5	26.16	620	28.8	51.99	469	22.44	37	910	44.96	77.81	484	32.63	59.83	1008	54.51	85.59	541	34.99	57.69	962	41.89	67.22	269	10.33	19.99	1552	44.59	65.93	1094	34.02	51.95	1029	27.96	41.96	950	26.1	39.75
Y75_RS16585	NC_007779[-]3336404-3336658	471	94.73	163.18	539	87.64	155.53	314	57.48	104.31	408	77.54	130.88	343	64.85	117.09	593	115.49	190.45	1499	301.45	521.71	731	200.62	367.83	1618	356.14	559.21	1475	388.31	640.3	1392	246.76	395.92	517	80.84	156.43	483	56.48	83.52	547	69.24	105.72	470	51.99	78.02	443	49.53	75.45
Y75_RS18715	NC_007779[+]3772993-3773406	2363	292.74	504.25	1308	131.01	232.48	745	83.99	152.43	65	7.61	12.84	5461	635.97	1148.25	187	22.43	36.99	6033	747.28	1293.29	1009	170.57	312.73	941	127.58	200.32	311	50.43	83.16	1756	191.73	307.63	347	33.42	64.67	5045	363.41	537.35	1140	88.88	135.72	1102	75.09	112.68	479	32.99	50.25
Y75_RS18720	NC_007779[+]3773518-3773946	747	89.3	153.83	282	27.26	48.37	304	33.08	60.03	40	4.52	7.63	2407	270.51	488.41	48	5.55	9.16	1532	183.13	316.93	278	45.35	83.15	460	60.18	94.5	180	28.17	46.45	643	67.75	108.71	152	14.13	27.34	1359	94.47	139.69	211	15.88	24.24	252	16.57	24.87	89	5.92	9.01
Y75_RS23880	NC_007779[-]2155486-2155545	183	156.43	269.45	222	153.42	272.25	300	233.38	423.54	796	643	1085.25	297	238.65	430.89	599	495.78	817.59	92	78.63	136.08	26	30.33	55.6	14	13.09	20.56	142	158.88	261.98	73	55	88.24	73	48.51	93.87	128	63.62	94.07	107	57.56	87.89	102	47.96	71.96	291	138.29	210.65
Y75_RS24140	NC_007779[-]3055546-3055605	317	270.97	466.76	201	138.91	246.5	281	218.6	396.71	105	84.81	143.15	204	163.93	295.97	125	103.46	170.62	436	372.64	644.91	239	278.77	511.12	192	179.61	282.02	286	320	527.65	303	228.28	366.27	375	249.2	482.22	1012	503	743.75	446	239.93	366.36	318	149.51	224.35	461	219.08	333.71
Y75_RS24175	NC_007779[+]3193797-3193856	365	312.01	537.44	409	282.66	501.59	452	351.63	638.13	323	260.91	440.37	455	365.61	660.12	282	233.41	384.91	663	566.65	980.68	459	535.38	981.6	43	40.22	63.16	604	675.8	1114.34	235	177.05	284.07	262	174.11	336.91	830	412.54	609.99	1223	657.94	1004.62	598	281.16	421.89	1003	476.65	726.05
Y75_RS05940	NC_007779[+]1196700-1197950	6186	253.62	436.86	11128	368.85	654.54	15393	574.33	1042.29	15498	600.43	1013.41	5707	219.94	397.11	6711	266.41	439.33	6399	262.3	453.96	4673	261.42	479.31	17652	791.98	1243.57	14802	794.32	1309.77	15309	553.17	887.56	5895	187.89	363.57	29511	703.5	1040.21	45464	1173.07	1791.18	22412	505.39	758.36	24992	569.64	867.69
Y75_RS20945	NC_007779[-]4226394-4227218	801	49.8	85.78	1261	63.38	112.47	820	46.39	84.19	739	43.42	73.28	638	37.29	67.32	1086	65.37	107.8	658	40.9	70.78	884	74.99	137.49	1919	130.56	205	1562	127.1	209.58	2001	109.64	175.91	1087	52.54	101.66	2249	81.3	120.21	4120	161.19	246.13	2006	68.6	102.93	3507	121.21	184.63
Y75_RS15060	NC_007779[+]3031721-3032269	154	14.39	24.78	366	27.64	49.05	112	9.52	17.28	104	9.18	15.5	709	62.26	112.42	597	54.01	89.06	462	43.16	74.69	372	47.42	86.95	243	24.84	39.01	152	18.59	30.65	1347	110.91	177.95	515	37.4	72.38	631	34.28	50.68	506	29.75	45.43	265	13.62	20.43	264	13.71	20.89
Y75_RS25095	NC_007779[+]4561593-4561676	13	7.94	13.67	13	6.42	11.39	13	7.22	13.11	7	4.04	6.82	18	10.33	18.65	8	4.73	7.8	6	3.66	6.34	4	3.33	6.11	4	2.67	4.2	2	1.6	2.64	8	4.31	6.91	4	1.9	3.67	17	6.03	8.92	8	3.07	4.69	31	10.41	15.62	14	4.75	7.24
Y75_RS22250	NC_007779[-]4498055-4499086	10	0.5	0.86	16	0.64	1.14	55	2.49	4.51	44	2.07	3.49	38	1.78	3.21	31	1.49	2.46	7	0.35	0.6	10	0.68	1.24	41	2.23	3.5	23	1.5	2.47	47	2.06	3.3	9	0.35	0.67	24	0.7	1.03	11	0.35	0.53	34	0.93	1.39	33	0.91	1.39
Y75_RS22255	NC_007779[+]4499303-4499866	12	1.09	1.88	8	0.59	1.04	25	2.07	3.75	27	2.32	3.92	28	2.39	4.32	26	2.29	3.78	17	1.55	2.68	14	1.74	3.19	38	3.78	5.94	13	1.55	2.55	25	2	3.21	8	0.56	1.09	31	1.64	2.42	38	2.17	3.32	30	1.5	2.25	25	1.27	1.93
Y75_RS22245	NC_007779[-]4497267-4498031	23	1.54	2.66	38	2.06	3.66	85	5.19	9.41	42	2.66	4.49	57	3.59	6.49	50	3.24	5.35	27	1.81	3.13	23	2.11	3.86	30	2.2	3.46	18	1.58	2.6	44	2.6	4.17	18	0.94	1.82	102	3.98	5.88	87	3.67	5.61	85	3.13	4.7	112	4.18	6.36
Y75_RS22235	NC_007779[-]4494821-4495819	149	7.65	13.18	145	6.02	10.68	274	12.8	23.23	171	8.29	14	243	11.73	21.17	186	9.25	15.25	268	13.76	23.81	158	11.07	20.29	276	15.51	24.35	189	12.7	20.94	422	19.1	30.64	120	4.79	9.27	744	22.21	32.84	484	15.64	23.88	715	20.19	30.3	428	12.22	18.61
Y75_RS22240	NC_007779[-]4495886-4497205	221	8.59	14.79	310	9.74	17.28	425	15.03	27.27	245	8.99	15.18	350	12.78	23.08	242	9.1	15.01	169	6.56	11.36	105	5.57	10.21	222	9.44	14.82	117	5.95	9.81	283	9.69	15.55	101	3.05	5.9	427	9.64	14.26	361	8.83	13.48	377	8.06	12.09	393	8.49	12.93
Y75_RS20280	NC_007779[-]4111812-4113947	1206	28.96	49.88	1363	26.46	46.95	853	18.64	33.83	859	19.49	32.9	846	19.1	34.48	1063	24.72	40.76	1029	24.7	42.75	1123	36.79	67.46	1491	39.18	61.52	1676	52.68	86.86	1745	36.93	59.25	1366	25.5	49.34	3313	46.25	68.39	4101	61.97	94.63	2686	35.47	53.23	2462	32.86	50.06
Y75_RS09020	NC_007779[-]1796967-1797266	4667	797.88	1374.37	9058	1251.96	2221.69	5597	870.82	1580.36	3940	636.53	1074.34	9056	1455.39	2627.73	8946	1480.89	2442.14	2078	355.21	614.74	2160	503.89	923.86	3000	561.27	881.32	2891	646.93	1066.74	6185	931.94	1495.3	6860	911.74	1764.27	4730	470.19	695.24	5848	629.21	960.76	5033	473.27	710.16	4538	431.31	656.99
Y75_RS04745	NC_007779[+]964250-964534	2332	419.67	722.89	2916	424.25	752.86	3509	574.69	1042.94	2132	362.57	611.94	4993	844.66	1525.04	5096	887.98	1464.36	6555	1179.45	2041.23	3521	864.62	1585.24	5143	1012.86	1590.4	4781	1126.17	1856.97	6871	1089.8	1748.58	6854	958.89	1855.51	7445	779.03	1151.9	4282	484.97	740.51	10454	1034.77	1552.71	5736	573.87	874.14
Y75_RS00125	NC_007779[+]22391-25207	18977	345.51	595.15	20953	308.42	547.31	18033	298.79	542.25	16233	279.29	471.39	13558	232.04	418.96	13063	230.29	379.77	14604	265.85	460.1	9923	246.52	451.99	12834	255.71	401.52	12307	293.29	483.61	13679	219.5	352.19	12071	170.85	330.61	50780	537.58	794.88	42791	490.32	748.68	39478	395.35	593.23	36884	373.34	568.68
Y75_RS18265	NC_007779[-]3679806-3681350	4602	152.77	263.15	4888	131.19	232.8	11918	360.06	653.43	4771	149.67	252.61	8039	250.86	452.94	6115	196.56	324.14	1406	46.66	80.76	1505	68.17	124.99	2901	105.39	165.48	1437	62.44	102.96	3737	109.34	175.43	3696	95.38	184.57	9425	181.93	269	6929	144.76	221.04	7112	129.86	194.86	22173	409.21	623.32
Y75_RS18810	NC_007779[+]3787631-3789319	360	10.93	18.83	464	11.39	20.21	482	13.32	24.17	2156	61.87	104.42	573	16.36	29.53	2621	77.07	127.09	978	29.69	51.39	765	31.7	58.12	1898	63.07	99.04	3035	120.63	198.91	1614	43.2	69.31	4148	97.92	189.48	1542	27.23	40.26	1705	32.58	49.75	2659	44.41	66.64	5460	92.17	140.4
Y75_RS18255	NC_007779[-]3677236-3678711	6783	235.7	406	1385	38.91	69.05	5537	175.1	317.77	9425	309.49	522.35	4863	158.85	286.8	9668	325.29	536.43	19759	686.48	1188.07	3222	152.77	280.1	12532	476.55	748.29	4418	200.94	331.34	14351	439.51	705.19	4563	123.26	238.52	17924	362.15	535.48	6305	137.89	210.54	12199	233.16	349.86	7436	143.65	218.81
Y75_RS18270	NC_007779[-]3681353-3683203	6670	184.82	318.35	4374	97.98	173.88	16783	423.21	768.04	7170	187.74	316.87	11714	305.11	550.89	8303	222.76	367.36	3845	106.52	184.35	3175	120.05	220.1	5455	165.41	259.73	3740	135.64	223.66	7571	184.89	296.66	5701	122.8	237.63	18108	291.74	431.38	13075	228.01	348.15	15372	234.28	351.54	48900	753.28	1147.42
Y75_RS18275	NC_007779[-]3683268-3684197	3817	210.5	362.6	2147	95.72	169.87	13137	659.34	1196.56	5180	269.95	455.63	8402	435.58	786.44	7092	378.7	624.52	4892	269.75	466.84	2138	160.89	294.98	5684	343.04	538.65	3512	253.51	418.02	7747	376.55	604.17	3197	137.07	265.23	8827	283.05	418.53	5990	207.9	317.45	8326	252.56	378.97	20081	615.68	937.82
Y75_RS18285	NC_007779[-]3684477-3686121	28198	879.17	1514.39	10384	261.75	464.49	80931	2296.38	4167.46	22273	656.23	1107.59	48950	1434.66	2590.31	44881	1354.91	2234.39	35155	1095.91	1896.64	7902	336.18	616.38	57208	1951.94	3064.96	20306	828.68	1366.44	78330	2152.45	3453.6	21190	513.61	993.87	62906	1140.42	1686.25	34191	670.9	1024.41	53173	911.87	1368.29	43937	761.58	1160.07
Y75_RS00395	NC_007779[+]85630-87354	2386	70.94	122.2	4062	97.64	173.27	3185	86.18	156.4	5373	150.97	254.8	2488	69.54	125.55	3329	95.84	158.05	2247	66.8	115.61	2223	90.19	165.36	2120	68.98	108.31	2060	80.17	132.19	2031	53.22	85.39	1379	31.87	61.68	13274	229.48	339.32	10605	198.45	303.01	8211	134.28	201.49	8764	144.86	220.66
Y75_RS18290	NC_007779[-]3686261-3686359	1951	1010.74	1741.04	1060	443.97	787.85	4245	2001.42	3632.16	1058	517.96	874.21	2408	1172.69	2117.32	1304	654.12	1078.71	21689	11234.6	19443.2	1168	825.68	1513.85	1573	891.8	1400.32	5875	3983.83	6569.06	5206	2377.06	3813.98	678	273.06	528.39	2088	628.98	930.02	681	222.03	339.03	3117	888.19	1332.76	1491	429.43	654.13
Y75_RS18280	NC_007779[-]3684217-3684480	326	63.33	109.09	189	29.69	52.68	1762	311.53	565.36	273	50.12	84.59	824	150.48	271.7	560	105.34	173.72	2355	457.44	791.68	567	150.31	275.58	2962	629.74	988.82	1118	284.29	468.78	4146	709.9	1139.03	469	70.83	137.07	1976	223.21	330.05	1395	170.56	260.43	1154	123.31	185.03	2183	235.77	359.14
Y75_RS25040	NC_007779[-]3686124-3686174	1028	1033.81	1780.77	477	387.82	688.21	3007	2752.06	4994.42	749	711.8	1201.37	1790	1692.18	3055.26	2016	1963.07	3237.3	219	220.21	381.1	50	68.61	125.8	69	75.94	119.24	60	78.98	130.23	177	156.88	251.72	117	91.47	177	221	129.23	191.08	55	34.81	53.15	148	81.86	122.84	123	68.77	104.75
Y75_RS18260	NC_007779[+]3678861-3679754	340	19.51	33.6	433	20.08	35.64	562	29.34	53.25	348	18.86	31.84	520	28.04	50.63	404	22.44	37.01	276	15.83	27.4	230	18	33.01	319	20.03	31.45	219	16.45	27.12	471	23.81	38.21	190	8.48	16.4	1185	39.53	58.45	1191	43	65.66	892	28.15	42.24	1256	40.06	61.02
Y75_RS11760	NC_007779[-]2353492-2354142	381	30.01	51.7	498	31.72	56.29	244	17.5	31.75	315	23.45	39.58	365	27.03	48.81	741	56.53	93.22	707	55.69	96.38	634	68.16	124.96	774	66.73	104.78	418	43.11	71.08	1302	90.41	145.06	628	38.46	74.43	593	27.17	40.17	671	33.27	50.8	452	19.59	29.39	512	22.43	34.16
Y75_RS04605	NC_007779[-]926647-926865	4776	1118.5	1926.66	3726	705.48	1251.91	3258	694.39	1260.17	2011	445.05	751.16	3784	833.05	1504.08	5389	1222.02	2015.24	1174	274.9	475.76	901	287.93	527.9	1031	264.24	414.91	974	298.57	492.32	1164	240.26	385.49	1019	185.52	359	5855	797.29	1178.9	6642	978.96	1494.8	11903	1533.27	2300.72	11472	1493.64	2275.17
Y75_RS16475	NC_007779[-]3313197-3315869	24215	464.62	800.33	44973	697.65	1238.02	17116	298.88	542.41	30175	547.13	923.45	13149	237.17	428.21	27231	505.92	834.31	10080	193.38	334.68	13933	364.8	668.84	10578	222.12	348.77	20042	503.35	829.99	10030	169.62	272.15	26523	395.63	765.57	24767	276.32	408.57	48003	579.67	885.11	22819	240.83	361.37	49836	531.61	809.77
Y75_RS09050	NC_007779[-]1801810-1802352	45414	4289.52	7388.83	55267	4220.35	7489.27	41311	3551.08	6444.48	44039	3930.82	6634.44	28334	2515.77	4542.27	42126	3852.71	6353.5	66060	6238.66	10797	50312	6484.49	11889	141070	14581.8	22896.5	130653	16152.8	26634.8	91106	7584.34	12169	89887	6600.32	12772	15234	836.66	1237.11	14816	880.73	1344.81	20342	1056.82	1585.79	15246	800.58	1219.48
Y75_RS22305	NC_007779[-]4506783-4508129	223	8.49	14.63	265	8.16	14.48	352	12.2	22.14	343	12.34	20.83	302	10.81	19.52	352	12.98	21.4	252	9.59	16.6	178	9.25	16.96	405	16.88	26.5	233	11.61	19.15	405	13.59	21.81	183	5.42	10.48	727	16.1	23.8	597	14.3	21.84	732	15.33	23	639	13.52	20.6
Y75_RS13730	NC_007779[+]2754815-2756056	922	38.07	65.58	972	32.45	57.59	863	32.43	58.86	588	22.95	38.73	929	36.06	65.11	673	26.91	44.38	955	39.43	68.24	624	35.16	64.47	1044	47.18	74.08	622	33.62	55.44	1312	47.75	76.62	531	17.05	32.99	2581	61.98	91.64	1363	35.42	54.09	1899	43.13	64.72	1227	28.17	42.91
Y75_RS02750	NC_007779[-]564038-565201	1071	47.19	81.29	963	34.31	60.88	1061	42.54	77.21	605	25.19	42.52	959	39.72	71.72	637	27.18	44.82	1035	45.6	78.91	689	41.42	75.95	1413	68.14	106.99	761	43.89	72.37	1326	51.49	82.62	719	24.63	47.66	721	18.47	27.31	907	25.15	38.4	588	14.25	21.38	933	22.85	34.81
Y75_RS05960	NC_007779[-]1201256-1202383	86	3.91	6.74	92	3.38	6	132	5.46	9.91	57	2.45	4.13	131	5.6	10.11	76	3.35	5.52	106	4.82	8.34	60	3.73	6.83	248	12.34	19.38	172	10.24	16.88	274	10.98	17.62	162	5.73	11.08	131	3.46	5.12	142	4.06	6.2	225	5.62	8.44	115	2.91	4.43
Y75_RS01450	NC_007779[-]294920-296320	434	15.89	27.37	648	19.18	34.03	507	16.89	30.65	455	15.74	26.57	649	22.33	40.32	641	22.72	37.47	577	21.12	36.55	403	20.13	36.91	1048	41.99	65.93	471	22.57	37.21	1775	57.27	91.89	340	9.67	18.72	2228	47.42	70.12	1674	38.57	58.89	2177	43.84	65.78	1015	20.66	31.47
Y75_RS23540	NC_007779[-]1413714-1414949	0	0	0	0	0	0	0	0	0	0	0	0	0	0	0	0	0	0	0	0	0	1	0.05	0.1	0	0	0	0	0	0	0	0	0	0	0	0	1	0.03	0.04	1	0.03	0.04	0	0	0	1	0.03	0.04
Y75_RS12335	NC_007779[+]2471991-2473148	103	4.56	7.86	98	3.51	6.23	127	5.12	9.29	80	3.35	5.65	150	6.25	11.28	115	4.93	8.13	179	7.93	13.72	85	5.14	9.42	178	8.63	13.55	175	10.15	16.73	233	9.09	14.59	67	2.3	4.46	364	9.37	13.86	295	8.23	12.56	420	10.23	15.35	314	7.73	11.78
Y75_RS01920	NC_007779[+]393730-394353	24	1.97	3.4	25	1.66	2.95	39	2.91	5.29	17	1.32	2.23	38	2.94	5.3	41	3.26	5.38	10	0.82	1.42	3	0.34	0.62	5	0.45	0.71	10	1.07	1.77	8	0.58	0.93	6	0.38	0.74	31	1.48	2.19	28	1.45	2.21	20	0.91	1.36	51	2.33	3.55
Y75_RS22620	NC_007779[+]4561673-4562065	44	5.74	9.89	35	3.69	6.55	56	6.65	12.07	18	2.22	3.75	63	7.73	13.95	19	2.4	3.96	170	22.18	38.39	47	8.37	15.35	93	13.28	20.86	60	10.25	16.9	150	17.25	27.68	37	3.75	7.26	122	9.26	13.69	70	5.75	8.78	101	7.25	10.88	66	4.79	7.29
Y75_RS06050	NC_007779[-]1213257-1213580	44	6.97	12	6	0.77	1.36	4	0.58	1.05	4	0.6	1.01	10	1.49	2.69	8	1.22	2.02	307	48.59	84.09	6	1.3	2.38	112	19.41	30.47	20	4.14	6.83	82	11.44	18.36	11	1.35	2.62	49	4.51	6.67	5	0.5	0.76	108	9.4	14.11	28	2.46	3.75
Y75_RS01965	NC_007779[+]400610-400870	120	23.58	40.62	158	25.1	44.54	438	78.33	142.15	536	99.53	167.99	730	134.85	243.47	447	85.05	140.26	483	94.9	164.24	244	65.43	119.96	1066	229.24	359.96	1032	265.44	437.69	1631	282.47	453.23	811	123.89	239.74	186	21.25	31.42	125	15.46	23.6	499	53.93	80.93	359	39.22	59.74
Y75_RS13230	NC_007779[-]2658219-2658542	1923	304.41	524.35	2421	309.83	549.82	1774	255.57	463.8	1427	213.46	360.28	1361	202.52	365.66	1552	237.88	392.29	1953	309.11	534.96	1244	268.71	492.66	2402	416.11	653.38	1732	358.86	591.74	2380	332.05	532.77	1000	123.06	238.13	4064	374.06	553.1	4663	464.55	709.33	2459	214.1	321.27	3049	268.32	408.72
Y75_RS13245	NC_007779[-]2660299-2660787	1441	151.14	260.34	1352	114.64	203.44	1017	97.07	176.17	833	82.56	139.35	1436	141.58	255.63	1067	108.36	178.7	1904	199.67	345.56	607	86.87	159.28	930	106.74	167.61	500	68.64	113.19	925	85.51	137.2	713	58.14	112.5	6178	376.77	557.1	7267	479.68	732.44	3373	194.58	291.98	4009	233.77	356.08
Y75_RS13240	NC_007779[-]2658973-2660187	6257	264.12	454.96	5647	192.72	341.99	4564	175.33	318.19	4608	183.81	310.24	4161	165.12	298.12	4806	196.43	323.94	5441	229.65	397.44	2764	159.21	291.9	5950	274.86	431.59	3321	183.49	302.57	4229	157.34	252.45	2636	86.5	167.39	15175	372.47	550.74	18841	500.54	764.29	10008	232.37	348.68	11344	266.22	405.52
Y75_RS13235	NC_007779[-]2658559-2658945	1874	248.36	427.8	2267	242.9	431.04	1966	237.12	430.32	1756	219.92	371.18	1407	175.28	316.48	1645	211.09	348.11	1688	223.67	387.1	1069	193.32	354.44	1224	177.52	278.74	1322	229.32	378.14	1199	140.05	224.71	977	100.66	194.78	3925	302.46	447.22	3804	317.28	484.46	2392	174.36	261.64	2723	200.63	305.6
Y75_RS13210	NC_007779[-]2655192-2655392	1710	436.33	751.6	737	152.04	269.8	641	148.85	270.14	424	102.24	172.56	493	118.25	213.51	472	116.62	192.31	759	193.64	335.13	189	65.8	120.65	267	74.56	117.07	150	50.1	82.61	248	55.77	89.49	185	36.7	71.01	1639	243.18	359.57	1248	200.42	306.02	1016	142.6	213.97	1305	185.13	281.99
Y75_RS02165	NC_007779[-]439426-440325	1500	85.48	147.24	1578	72.7	129.01	957	49.63	90.07	1578	84.98	143.43	1153	61.77	111.52	2366	130.56	215.3	1643	93.62	162.02	1238	96.27	176.5	2240	139.69	219.35	1331	99.28	163.71	1998	100.35	161.01	1613	71.46	138.28	8441	279.7	413.57	7355	263.79	402.78	6898	216.22	324.44	7566	239.71	365.13
Y75_RS16570	NC_007779[+]3333565-3334536	1888	99.62	171.6	3001	128.02	227.18	1890	90.76	164.71	2588	129.04	217.8	2350	116.56	210.46	3638	185.87	306.52	2968	156.59	271	2400	172.8	316.83	4127	238.31	374.2	2784	192.28	317.05	5439	252.95	405.85	2822	115.76	224	6460	198.2	293.06	5649	187.59	286.44	5687	165.05	247.67	4857	142.48	217.03
Y75_RS00875	NC_007779[+]193521-194717	1167	50	86.13	1980	68.59	121.72	1013	39.5	71.69	955	38.67	65.26	1086	43.74	78.98	1361	56.47	93.12	852	36.5	63.17	1080	63.14	115.77	789	36.99	58.09	657	36.85	60.76	1262	47.66	76.47	918	30.58	59.17	4357	108.55	160.51	4333	116.84	178.41	2864	67.5	101.28	3237	77.11	117.45
Y75_RS14330	NC_007779[-]2870436-2871146	621	44.79	77.16	605	35.28	62.61	466	30.59	55.52	381	25.97	43.84	612	41.5	74.93	979	68.38	112.77	353	25.46	44.06	382	37.6	68.94	476	37.57	59	285	26.91	44.37	552	35.1	56.31	461	25.85	50.03	2255	94.58	139.85	2236	101.51	155	1884	74.75	112.17	2634	105.63	160.9
Y75_RS06320	NC_007779[-]1263603-1264454	3149	189.56	326.53	3664	178.32	316.44	2767	151.59	275.1	3548	201.83	340.65	2299	130.1	234.89	3526	205.52	338.93	4681	281.74	487.6	1913	157.13	288.1	2572	169.44	266.05	2907	229.05	377.69	3287	174.39	279.81	2194	102.67	198.68	9053	316.88	468.54	10541	399.35	609.78	11853	392.46	588.9	9534	319.07	486.02
Y75_RS14325	NC_007779[-]2869957-2870436	368	39.32	67.73	393	33.95	60.25	292	28.39	51.53	305	30.8	51.98	349	35.05	63.29	468	48.42	79.85	265	28.31	49	256	37.32	68.43	335	39.17	61.51	176	24.62	40.59	345	32.49	52.13	362	30.07	58.19	1229	76.35	112.9	1183	79.55	121.47	1137	66.82	100.27	1161	68.96	105.05
Y75_RS13165	NC_007779[-]2639342-2640460	7846	359.62	619.45	9540	353.51	627.32	5575	232.54	422.02	4968	215.18	363.18	6207	267.44	482.86	5995	266.05	438.75	5113	234.32	405.52	3962	247.79	454.32	5004	250.99	394.11	3193	191.55	315.86	5606	226.46	363.36	3755	133.8	258.91	13191	351.55	519.81	13006	375.17	572.85	9911	249.86	374.92	11934	304.1	463.21
Y75_RS00140	NC_007779[+]26277-27227	2100	113.26	195.09	2683	116.98	207.59	1896	93.06	168.88	1696	86.44	145.89	1540	78.07	140.96	3003	156.82	258.61	1446	77.97	134.94	944	69.47	127.37	816	48.16	75.62	841	59.37	97.89	1031	49.01	78.63	1108	46.45	89.89	3465	108.65	160.66	4092	138.89	212.07	2622	77.78	116.71	3870	116.04	176.75
Y75_RS00880	NC_007779[+]194906-195664	1689	114.13	196.6	2099	114.67	203.49	1230	75.64	137.27	2082	132.95	224.39	1302	82.71	149.33	2612	170.9	281.83	1446	97.7	169.08	1323	121.99	223.66	1712	126.6	198.79	1993	176.28	290.67	1347	80.22	128.72	1261	66.24	128.18	7939	311.93	461.23	11038	469.42	716.77	5723	212.71	319.18	14081	528.98	805.77
Y75_RS18805	NC_007779[+]3787427-3787525	113	58.54	100.84	71	29.74	52.77	422	198.96	361.08	469	229.61	387.53	632	307.78	555.71	458	229.74	378.87	100	51.8	89.65	36	25.45	46.66	178	100.92	158.46	930	630.63	1039.87	119	54.33	87.18	159	64.04	123.92	89	26.81	39.64	117	38.15	58.25	224	63.83	95.78	280	80.64	122.84
Y75_RS01125	NC_007779[+]240343-240816	884	95.65	164.76	1507	131.83	233.94	1199	118.07	214.27	426	43.56	73.52	1524	155.01	279.88	1527	159.98	263.83	1169	126.47	218.88	1414	208.78	382.78	1827	216.34	339.7	1570	222.36	366.65	3109	296.49	475.72	2266	190.61	368.85	1160	72.98	107.91	547	37.25	56.88	583	34.69	52.06	240	14.44	21.99
Y75_RS09120	NC_007779[+]1815581-1817842	1104	25.03	43.12	6212	113.87	202.07	257	5.3	9.62	131	2.81	4.74	4159	88.64	160.05	8328	182.84	301.52	3490	79.12	136.93	4301	133.07	243.98	404	10.02	15.74	303	8.99	14.83	11425	228.31	366.33	9338	164.6	318.51	15151	199.75	295.35	20568	293.5	448.15	439	5.48	8.22	397	5	7.62
Y75_RS17385	NC_007779[-]3500666-3502846	1788	42.05	72.43	3239	61.58	109.28	6720	143.82	261	4491	99.8	168.44	2907	64.26	116.03	2939	66.92	110.36	1289	30.31	52.45	1172	37.61	68.95	4691	120.72	189.56	3145	96.8	159.62	4365	90.47	145.16	1564	28.59	55.33	4886	66.81	98.79	4676	69.2	105.67	9536	123.34	185.08	6315	82.56	125.76
Y75_RS16315	NC_007779[+]3282998-3283858	16	0.95	1.64	23	1.11	1.97	57	3.09	5.61	23	1.3	2.19	38	2.13	3.84	13	0.75	1.24	27	1.61	2.78	14	1.14	2.09	21	1.37	2.15	20	1.56	2.57	22	1.15	1.85	15	0.69	1.34	31	1.08	1.59	29	1.09	1.66	31	1.01	1.52	36	1.19	1.82
Y75_RS16290	NC_007779[+]3278769-3280049	58	2.32	4	67	2.17	3.85	108	3.93	7.14	70	2.65	4.47	81	3.05	5.5	98	3.8	6.27	62	2.48	4.3	35	1.91	3.51	118	5.17	8.12	48	2.52	4.15	101	3.56	5.72	67	2.09	4.04	120	2.79	4.13	108	2.72	4.16	108	2.38	3.57	138	3.07	4.68
Y75_RS19095	NC_007779[+]3847864-3849060	793	33.98	58.53	1111	38.49	68.3	1042	40.63	73.74	1354	54.82	92.53	1507	60.7	109.59	1785	74.06	122.13	1103	47.25	81.78	446	26.08	47.81	1632	76.52	120.16	557	31.24	51.51	2133	80.55	129.24	986	32.84	63.55	1206	30.05	44.43	975	26.29	40.15	2549	60.07	90.14	1336	31.83	48.48
Y75_RS13910	NC_007779[-]2794993-2795442	1247	142.13	244.82	4005	369.04	654.88	356	36.92	67.01	173	18.63	31.45	8036	860.98	1554.51	7364	812.67	1340.18	5991	682.72	1181.55	4974	773.57	1418.3	848	105.77	166.08	583	86.97	143.41	37457	3762.62	6037.12	5639	499.64	966.84	2548	168.86	249.68	2161	155	236.68	335	21	31.51	152	9.63	14.67
Y75_RS06575	NC_007779[-]1310730-1311983	489	20	34.45	675	22.32	39.61	844	31.41	57.01	199	7.69	12.98	1007	38.71	69.9	645	25.54	42.12	749	30.63	53.01	378	21.1	38.68	475	21.26	33.38	173	9.26	15.27	919	33.13	53.15	190	6.04	11.69	1769	42.07	62.21	1372	35.31	53.92	1491	33.54	50.33	752	17.1	26.05
Y75_RS03595	NC_007779[-]722152-724836	898	17.15	29.55	766	11.83	20.99	1216	21.14	38.36	475	8.57	14.47	1668	29.95	54.08	1034	19.13	31.54	649	12.39	21.45	355	9.26	16.97	795	16.62	26.1	426	10.65	17.56	1379	23.22	37.25	565	8.39	16.24	2472	27.46	40.6	1483	17.83	27.22	1866	19.61	29.42	867	9.2	14.02
Y75_RS09760	NC_007779[-]1933829-1934470	4311	344.4	593.24	1758	113.54	201.49	2779	202.05	366.67	2608	196.89	332.31	1933	145.17	262.1	2334	180.54	297.73	808	64.54	111.7	530	57.78	105.93	1738	151.95	238.59	1065	111.36	183.63	1805	127.09	203.92	1211	75.21	145.54	5284	245.45	362.93	2454	123.38	188.39	5828	256.09	384.27	3430	152.34	232.05
Y75_RS19605	NC_007779[-]3960067-3960996	331	18.25	31.44	329	14.67	26.03	474	23.79	43.17	1072	55.87	94.29	544	28.2	50.92	933	49.82	82.16	1055	58.17	100.68	445	33.49	61.4	3383	204.17	320.59	1761	127.12	209.61	2835	137.8	221.1	729	31.25	60.48	823	26.39	39.02	425	14.75	22.52	1483	44.98	67.5	758	23.24	35.4
Y75_RS09635	NC_007779[-]1911022-1911813	886	57.37	98.83	873	45.71	81.11	1075	63.36	114.98	874	53.48	90.27	1702	103.61	187.07	1327	83.21	137.22	804	52.06	90.09	474	41.88	76.79	2406	170.51	267.73	796	67.47	111.25	2484	141.78	227.48	842	42.39	82.03	1583	59.61	88.14	857	34.93	53.33	1781	63.44	95.19	1002	36.07	54.95
Y75_RS17550	NC_007779[-]3534008-3534991	110	5.74	9.88	118	4.97	8.82	127	6.02	10.93	72	3.55	5.99	89	4.36	7.87	69	3.48	5.74	99	5.16	8.93	47	3.34	6.13	81	4.62	7.25	42	2.86	4.72	96	4.41	7.08	67	2.71	5.25	238	7.22	10.67	189	6.2	9.47	170	4.87	7.31	141	4.08	6.22
Y75_RS03610	NC_007779[-]727481-729154	29	0.89	1.53	25	0.62	1.1	71	1.98	3.59	26	0.75	1.27	65	1.87	3.38	37	1.1	1.81	31	0.95	1.64	14	0.58	1.07	54	1.81	2.84	13	0.52	0.86	56	1.51	2.43	19	0.45	0.88	74	1.32	1.95	52	1	1.53	49	0.83	1.24	28	0.48	0.73
Y75_RS03605	NC_007779[-]725410-727458	192	4.81	8.28	187	3.79	6.72	232	5.28	9.59	127	3	5.07	167	3.93	7.09	133	3.23	5.32	145	3.63	6.28	55	1.88	3.44	141	3.86	6.06	57	1.87	3.08	143	3.15	5.06	81	1.58	3.05	404	5.88	8.69	285	4.49	6.86	265	3.65	5.47	183	2.55	3.88
Y75_RS03600	NC_007779[-]724829-725401	79	7.07	12.18	104	7.53	13.36	135	11	19.96	44	3.72	6.28	197	16.58	29.93	129	11.18	18.44	127	11.37	19.67	91	11.12	20.38	224	21.94	34.45	72	8.44	13.91	252	19.88	31.9	236	16.42	31.78	232	12.07	17.85	203	11.43	17.46	188	9.26	13.89	111	5.52	8.41
Y75_RS03590	NC_007779[-]721478-722155	94	7.11	12.25	156	9.54	16.93	179	12.32	22.36	60	4.29	7.24	274	19.48	35.18	150	10.99	18.12	142	10.74	18.59	79	8.15	14.95	156	12.92	20.28	44	4.35	7.18	337	22.47	36.05	87	5.12	9.9	395	17.37	25.69	268	12.76	19.48	326	13.56	20.35	175	7.36	11.21
Y75_RS03615	NC_007779[-]729154-729243	0	0	0	2	0.92	1.64	4	2.07	3.76	1	0.54	0.91	2	1.07	1.93	1	0.55	0.91	0	0	0	0	0	0	1	0.62	0.98	0	0	0	0	0	0	0	0	0	0	0	0	0	0	0	0	0	0	0	0	0
Y75_RS06355	NC_007779[+]1269742-1270596	3680	220.75	380.25	4143	200.92	356.55	3429	187.19	339.72	4118	233.43	393.99	3022	170.41	307.68	4264	247.67	408.43	2587	155.16	268.53	2513	205.7	377.14	5657	371.36	583.12	3517	276.14	455.34	6671	352.69	565.89	3600	167.88	324.86	9497	331.25	489.8	8838	333.66	509.47	9755	321.86	482.96	8258	275.4	419.5
Y75_RS04775	NC_007779[+]971274-972020	2032	139.52	240.32	2594	143.99	255.52	1814	113.35	205.7	1499	97.26	164.15	1742	112.43	203	1943	129.17	213.02	950	65.22	112.87	681	63.8	116.98	512	38.47	60.41	522	46.91	77.35	731	44.24	70.98	594	31.7	61.35	4302	171.75	253.95	4055	175.22	267.55	2977	112.43	168.7	3081	117.6	179.14
Y75_RS16625	NC_007779[+]3342128-3342694	1060	95.88	165.16	1648	120.52	213.87	1150	94.67	171.81	846	72.31	122.05	1220	103.74	187.3	1343	117.63	193.98	1832	165.69	286.75	1352	166.88	305.96	1623	160.66	252.27	1213	143.61	236.81	2415	192.53	308.92	1292	90.85	175.81	2551	134.17	198.39	2572	146.42	223.57	1980	98.51	147.82	2116	106.41	162.09
Y75_RS16620	NC_007779[+]3341121-3342107	1418	73.68	126.92	1945	81.71	145	1393	65.88	119.55	1195	58.68	99.04	1504	73.47	132.65	1594	80.2	132.26	1712	88.95	153.94	1352	95.87	175.77	1353	76.94	120.81	1061	72.17	119	1758	80.51	129.18	1003	40.52	78.41	5424	163.88	242.32	5701	186.44	284.68	4116	117.64	176.53	3957	114.32	174.13
Y75_RS14820	NC_007779[-]2981153-2981914	139	9.36	16.12	128	6.97	12.36	247	15.13	27.46	192	12.21	20.61	211	13.35	24.1	163	10.62	17.52	77	5.18	8.97	44	4.04	7.41	81	5.97	9.37	97	8.54	14.09	145	8.6	13.8	87	4.55	8.81	160	6.26	9.26	127	5.38	8.21	186	6.88	10.33	239	8.94	13.62
Y75_RS14825	NC_007779[-]2981944-2982780	57	3.49	6.02	48	2.38	4.22	144	8.03	14.57	109	6.31	10.65	154	8.87	16.02	109	6.47	10.67	50	3.06	5.3	40	3.34	6.13	51	3.42	5.37	41	3.29	5.42	83	4.48	7.19	71	3.38	6.54	136	4.84	7.16	96	3.7	5.65	205	6.91	10.37	271	9.23	14.06
Y75_RS20520	NC_007779[+]4159809-4161614	538	15.28	26.32	706	16.21	28.76	606	15.66	28.42	316	8.48	14.31	392	10.46	18.89	412	11.33	18.68	182	5.17	8.94	164	6.35	11.65	406	12.62	19.81	577	21.45	35.37	373	9.34	14.98	267	5.9	11.41	834	13.77	20.36	1653	29.54	45.11	436	6.81	10.22	753	11.89	18.11
Y75_RS00245	NC_007779[+]47769-49631	392	10.79	18.59	516	11.48	20.38	453	11.35	20.6	339	8.82	14.89	803	20.78	37.52	894	23.83	39.3	309	8.51	14.72	276	10.37	19.01	286	8.62	13.53	138	4.97	8.2	573	13.9	22.31	460	9.84	19.05	941	15.06	22.27	776	13.45	20.53	608	9.2	13.81	454	6.95	10.58
Y75_RS00240	NC_007779[+]47246-47776	68	6.57	11.31	93	7.26	12.89	94	8.27	15	73	6.67	11.25	197	17.89	32.3	252	23.57	38.87	162	15.65	27.08	109	14.37	26.34	226	23.89	37.51	109	13.78	22.72	527	44.86	71.98	177	13.29	25.72	278	15.62	23.09	220	13.37	20.42	233	12.38	18.57	132	7.09	10.8
Y75_RS20515	NC_007779[+]4159258-4159809	216	20.07	34.57	269	20.21	35.86	361	30.53	55.4	154	13.52	22.82	275	24.02	43.37	206	18.53	30.56	46	4.28	7.4	36	4.57	8.37	98	9.97	15.65	77	9.36	15.44	154	12.61	20.23	98	7.08	13.7	871	47.06	69.58	1568	91.69	140	537	27.44	41.18	809	41.79	63.65
Y75_RS13555	NC_007779[-]2723104-2724402	7167	282.97	487.43	9196	293.54	520.91	9155	328.96	597	4500	167.9	283.38	5762	213.86	386.13	7912	302.48	498.82	1340	52.9	91.55	1971	106.19	194.69	2759	119.21	187.19	3140	162.27	267.58	4305	149.81	240.37	2202	67.59	130.79	18194	417.69	617.61	46066	1144.68	1747.83	13066	283.75	425.78	22059	484.21	737.56
Y75_RS07150	NC_007779[-]1419722-1419943	0	0	0	0	0	0	0	0	0	0	0	0	0	0	0	0	0	0	0	0	0	0	0	0	0	0	0	4	1.21	1.99	0	0	0	0	0	0	0	0	0	0	0	0	0	0	0	0	0	0
Y75_RS22645	NC_007779[+]4565610-4566164	236	21.81	37.57	198	14.79	26.25	325	27.33	49.6	176	15.37	25.94	193	16.77	30.27	142	12.7	20.95	288	26.61	46.05	217	27.36	50.17	268	27.1	42.56	135	16.33	26.93	327	26.63	42.73	123	8.84	17.1	786	42.24	62.45	679	39.49	60.3	530	26.94	40.42	439	22.56	34.36
Y75_RS18380	NC_007779[-]3703497-3705365	574	15.75	27.13	699	15.51	27.52	641	16.01	29.05	472	12.24	20.66	932	24.04	43.41	1188	31.57	52.06	363	9.96	17.24	358	13.41	24.58	319	9.58	15.04	302	10.85	17.89	618	14.95	23.98	537	11.46	22.17	1796	28.65	42.37	2007	34.66	52.93	1482	22.37	33.57	1357	20.7	31.53
Y75_RS01760	NC_007779[-]360473-361084	17	1.42	2.45	16	1.08	1.92	33	2.52	4.57	42	3.32	5.61	39	3.07	5.55	27	2.19	3.61	26	2.18	3.77	12	1.37	2.52	41	3.76	5.9	18	1.98	3.26	25	1.84	2.96	19	1.24	2.4	43	2.1	3.1	38	2	3.06	53	2.45	3.67	52	2.42	3.69
Y75_RS01775	NC_007779[-]365652-366734	379	17.95	30.92	445	17.04	30.23	371	15.99	29.02	424	18.98	32.03	491	21.86	39.47	590	27.06	44.62	443	20.97	36.3	297	19.19	35.19	978	50.69	79.59	465	28.82	47.53	789	32.93	52.84	389	14.32	27.71	2069	56.97	84.24	1523	45.39	69.31	1459	38.01	57.03	1406	37.02	56.39
Y75_RS01765	NC_007779[-]361150-362403	40	1.64	2.82	40	1.32	2.35	51	1.9	3.45	56	2.16	3.65	80	3.07	5.55	52	2.06	3.4	30	1.22	2.12	23	1.28	2.35	97	4.34	6.82	42	2.25	3.71	100	3.6	5.78	32	1.02	1.97	75	1.79	2.64	55	1.41	2.16	108	2.43	3.65	99	2.25	3.43
Y75_RS01770	NC_007779[-]362455-365529	135	2.25	3.88	123	1.66	2.94	238	3.61	6.56	290	4.57	7.71	207	3.25	5.86	213	3.44	5.67	61	1.02	1.76	47	1.07	1.96	224	4.09	6.42	159	3.47	5.72	258	3.8	6.09	315	4.08	7.9	314	3.04	4.5	368	3.86	5.9	390	3.58	5.37	571	5.3	8.07
Y75_RS01175	NC_007779[+]250042-250827	37	2.42	4.16	47	2.48	4.4	60	3.57	6.47	34	2.1	3.54	75	4.6	8.31	39	2.46	4.06	25	1.63	2.82	22	1.96	3.59	52	3.71	5.83	9	0.77	1.27	74	4.26	6.83	23	1.17	2.26	66	2.5	3.7	67	2.75	4.2	42	1.51	2.26	40	1.45	2.21
[truncated: 3,150 more rows]
[truncated: 11 more columns]
