# Supplementary material for: Quantitative transcriptomic and metabolic analyses reveal the roles of RpoS and Crp in the acid resistance system 1 in Escherichia coli
Source: Microbiol Spectr. 2026 Jun 15;14(7):e02063-25. doi: 10.1128/spectrum.02063-25 (PMC13339887; doi:10.1128/spectrum.02063-25)
Supplement: Supplemental tables — Tables S1 to S3. [file spectrum.02063-25-s0003.xlsx]

## Sheet: Supplementary table 1 DE-gene
Supplementary table 1 Different Expression Genes
	Comp.	Up-regulated	Down-regulated	Total
	C7_vs_W7	77	227	304
	R7_vs_W7	57	267	324
	W5_vs_W7	100	67	167
	C5_vs_W5	55	183	238
	R5_vs_W5	9	195	204
	C5_vs_C7	182	156	338
	R5_vs_R7	177	174	351

## Sheet: Supplementary table 2
	Supplementary table 2 Up-regulation and down-regulation genes of Crp and RpoS delletions relative to wild-type and their intersection under different pH conditions
	down regulated gene at pH 5.5				up regulated gene at pH 5.5				down regulated gene at pH 7.5				up regulated gene at pH 7.5
	C5 vs W5	(C5 vs W5)&(R5 vs W5)	R5 vs W5		C5 vs W5	(C5 vs W5)& (R5 vs W5)	R5 vs W5		C7 vs W7	(C7 vs W7)& (R7 vs W7)	R7 vs W7		C7 vs W7	(C7 vs W7) & (R7 vs W7)	R7 vs W7
	127	56	139		55	0	9		206	21	246		76	1	56
	flhD	gabD	yeaQ		recB		fliI		flhD	yphA	slp		psiE	asd	fliK
	flgL	yphA	csiR		bioF		fliH		cstA	treC	yeaQ		yfeH		tRNA-Cys
	rbbA	wrbA	Y75_RS13810		hycA		flhB		tRNA-Ser	gabT	gabD		fdhF		fimD
	metQ	yqjK	paoA		cof		fimD		hcaR	ydcU	yhhA		csgE		fimI
	dhaL	treC	yhcO		ybaP		FlgF		mppA	galP	nhaA		yaeI		nmpC
	mtlA	ysgA	sufD		hycH		nmpC		flgL	treB	csiR		gadC		pta
	gpr	gabT	poxB		yfeH		gatB		gpt	sdaA	wrbA		alaA		btuB
	manX	ggt	yqjF		hscA		fliO		fliK	ydcV	paoA		ygiV		fliF
	ves	yqjD	yehY		fdhF		flgH		abgR	flhA	yhcO		gadA		fimB
	fruA	rclA	ldcC		hydN				dhaL	dgcM	sufD		ygaZ		flgB
	blr	deoA	hycC		rstB				mtlA	ydcJ	yqjK		argB		fliR
	pgk	nanQ	narH		dtpD				yjcH	patD	hyaA		yfiE		fimH
	rbsA	yfcG	yohC		dinG				actP	osmF	cbpA		xylE		malF
	ydcU	yjbJ	yliI		hypF				gpr	AldB	poxB		bioC		fliH
	flgK	ydhS	gspO		yfhb				manX	csiD	ysgA		mfd		ompF
	gatY	yfdC	yodD		lpxP				ves	yibH	gadA		hslV		ackA
	FlgI	yhbW	otsB		bioD				fruA	aroM	hyaD		lysC		malK
	tar	nanM	phnP		ybjG				fruB	treA	yqjF		ibpA		FlgI
	amyA	dosP	yqaE		htpG				dppA	ugpB	ggt		nlpI		flgA
	hcxA	yqjE	yedK		ydeP				ypfM	ydcT	btuD		gspC		flgG
	rutA	ahr	yahO		yfdV				nagE	ydcS	yqjD		murI		fliO
	ybdL	pgl	yciF		hycD				ptsH		yehY		qseB		fliL
	hokB	mcbR	pdeC		Y75_RS23890				rbsA		ldcC		hycG		gatA
	gatA	yehX	hchA		oxc				fliR		deoA		ycjX		malM
	fliG	treB	narI		ycdZ				flgK		ybeQ		csgG		fliG
	preT	dosC	yohF		hycG				dppB		nanQ		gltS		Y75_RS10955
	cheW	ydhF	pdeR		hypB				gatY		hycC		ppsA		fliJ
	fliZ	osmE	ygiW		pstA				malF		narH		asnA		fliM
	arcA	yegS	ybdK		frc				galS		yohC		recD		tkt
	crfC	ydcV	adhP		mgtA				yjhQ		yliI		dnaK		fliZ
	pgi	arnB	nrdD		yfdE				cdd		arnC		hdeD		gdhA
	sgcC	dgcM	pphA		hypA				FlgI		yqjC		bhsA		lamB
	ddpX	hemH	idi		ArfA				mtfA		yodD		tsgA		yhiI
	tcyJ	ybaY	ytjA		gspE				fadL		gspO		ygiW		FlhE
	acs	yahK	ydeI		hycB				ybhQ		otsB		xynR		fimA
	tpiA	hdhA	bssR		fdx				ddpA		phnP		yjcB		fliQ
	rbsD	yjiN	yhhT		gloC				yqeF		yqaE		espL4		flgD
	malQ	patD	yjgH		ppsA				tar		ypjA		hdeB		flhC
	aldA	Blc	tkt		hycE				yihL		yahO		yjiG		cheR
	ytfJ	ybhN	yjdN		asnA				flgA		yedK		dapB		malG
	frmA	ygdI	hycD		yfdX				trg		yciF		ydeA		fliP
	mglB	ybhP	Fic		mlaE				tnaC		pdeC		ydiH		fliI
	flgD	sufB	ybiO		evgS				lsrA		hchA		yjbD		icd
	flgC	bolA	ldtE		bioC				hokB		narI		aceK		flhB
	cheR	osmF	hypA		yccA				crr		sodC		pagP		flgJ
	preA	csiD	ecnB		tsgA				epd		ydhT		csgD		fimG
	flgN	AldB	fimA		bioA				gatA		yohF		gltD		fliE
	btsT	bfr	mcbA		iscX				uxaC		ydhL		gspE		FlgF
	sodB	clsB	sufC		ogrK				preT		paoD		hycE		FlgE
	uhpT	yegP	narZ		bioB				ygeV		ydgA		hycF		fimC
	manY	nanK	yccJ		yjcB				fliG		ybdK		clpB		flhA
	gatD	tam	yhbO		hycC				cheW		mdtE		ycjF		AphA
	motA	treA	katE		hypC				fliZ		adhP		mdtF		fimF
	flhB	ydcT	elaB		rfaG				ilvB		yfcG		argF		cheB
	pckA	ydcS	narU		hslU				yihM		ycfH		hslU		fliN
	flgJ	osmY	sdaA						nuoB		nrdD		argH		flgH
	metA		nifJ						fadJ		hdeB		bioF
	FlgE		yiaG						malE		pphA		bioP
	gabP		yjdI						crfC		idi		gspD
	udp		yedP						dcuB		yjbJ		bioD
	FliA		nnr						sgcC		ytjA		htpG
	dhaM		flhA						ddpX		ydeI		yhiM
	yedL		gadW						acs		ydhS		carB
	srlE		treF						glpF		ybbY		dnaJ
	srlB		ydcL						lamB		yodB		gadB
	pdeH		yohD						rbsD		bssR		ypfG
	nmpC		yghA						aer		yhhT		treF
	cdgI		yghX						malQ		yjgH		yhdN
	adhE		yajO						aldA		yhbW		qseC
	fliF		ybgA						ytfJ		yfdC		bioA
	mmuP		yciG						fliD		tkt		proP
	ldhA		hycA						dppF		ygjG		argD/dapC
	gatZ		ycaC						yqeB		nanM		bioB
	ptsI		yjjI						mglB		yjdN		ynjI
	fbaA		sufS						dmlR		hycD		drpB
	flgB		ybaA						mocA		Fic		asnB
	metE		rssB						flgC		ybiO
	FlxA		ybiI						flgD		ldtE
	agp		ybdR						nanA		hdeA
	ybeL		hycB						cheR		hypA
	srlA		yceK						btsT		ecnB
	fliC		narW						flgN		fimA
	dhaK		csrA						uhpT		mcbA
	tap		aidB						gatD		ybhB
	fliH		otsA						manY		sufC
	yagE		yjgR						motA		yqjE
	eno		bsmA						lsrR		narZ
	cheZ		tal						fliS		ahr
	malT		ymdF						flhB		yccJ
	frmR		sufE						pckA		pgl
	hdeD		yahH						tnaA		mdtF
	flgG		psiF						yhdU		mcbR
	lgoR		paoB						flgJ		yhbO
	mtlD		glsA						uxaA		pfkB
	ykgF		mlrA						mglA		yehX
	fliL		fbaB						yedE		hyaE
	cheA		csiE						Y75_RS16995		dosC
	metK		yniA						FlgE		elaB
	ptsG		ycgB						dadA		katE
	fliM		paoC						udp		narU
	MotB		ymgE						dcuA		xylA
	srlD		ldtD						FliA		nifJ
	fadH		yhjY						yehT		yiaG
	gatB		osmC						pdxI		osmE
	yhiI		ycaP						fadI		deoB
	ykgG		sufA						dhaM		prlC
	metR		yehW						ychH		yegS
	flgM		btuE						gapA		prpR
	fliT		yncG						yjhP		yjdI
	yibH		hycE						btsS		yedP
	flhC		uspB						srlE		nnr
	fruK		hycF						rihA		gadB
	tsr		ynfD						srlB		cbdX
	fliI		ygaM						pdeH		gabP
	cheY		yebW						nmpC		arnB
	manZ		kbp						dsbB		gadW
	FlgF		pflB						punC		treF
	yqhD		ybgS						dppC		yohD
	pfkA		yhjD						adhE		rssA
	metN		hydN						fadD		hemH
	metF		yqjG						pat		pdeB
	yncL		ddpF						fliF		yghA
	cheB		sra						glk		ybaY
	adiA		yccT						ldhA		yahK
	rdcB		phrB						lsrC		yghX
	fliN		ytfK						malP		mdfA
	flgH		ldtA						gatZ		yaeR
			ydcK						yqeC		yajO
			aroM						ptsI		ybgA
			nrdG						fbaA		yciG
			lhgO						flgB		hycA
			yebV						gcvP		ycaC
			curA						ilvG		appA
			yhfG						FlxA		fdhF
			yciE						agp		hdhA
			pdeD						yeiQ		yjjI
			yfiL						srlA		yebT
			marC						bsmA		yjiN
			phnO						fliC		gadC
									dhaK		bdm
									rbsC		sufS
									tap		ybaA
									glpT		ybiI
									fliH		mdtM
									yagE		rssB
									glpK		mntH
									malK		yhiD
									putA		ybdR
									nupC		ybhN
									dppD		Blc
									cheZ		dtpB
									malT		hycB
									flgG		yceK
									lgoR		narW
									ygeW		csrA
									murQ		ygdI
									fliO		aidB
									mtlD		ybhP
									ykgF		otsA
									yedF		yjgR
									fliL		tal
									cheA		gadE
									malM		ymdF
									glpB		sufE
									malS		ygjH
									ptsG		yahH
									fliJ		appC
									fliM		psiF
									MotB		dacC
									srlD		paoB
									fadH		acnA
									gatB		glsA
									yhjJ		menF
									ycgR		mlrA
									ilvN		mltB
									yfeY		fbaB
									ampH		csiE
									gcvT		yjdC
									ykgG		ycgB
									ygiM		hdeD
									degP		paoC
									rbsB		dkgA
									flgM		sufB
									fliT		ymgE
									fliQ		cbpM
									cytR		ldtD
									flhC		yahG
									malG		bolA
									fruK		yeiR
									fliP		yhjY
									glpA		deoD
									tsr		dps
									frdA		osmC
									fliI		bfr
									cheY		clsB
									manZ		ycaP
									FlgF		Y75_RS19680
									fliE		sufA
									ykgE		dctR
									ivbL		yehW
									AphA		ybaT
									cheB		btuE
									ytfQ		yncG
									rdcB		yebF
									fliN		hycE
									flgH		uspB
											ydgD
											hycF
											ygaM
											msyB
											yebW
											mscS
											ycgY
											gadX
											kbp
											pflB
											exuT
											ybgS
											yegP
											rimI
											yhjD
											hydN
											nanK
											yqjG
											ddpF
											yibI
											yhiM
											yccT
											phrB
											ydcK
											ldtA
											gcd
											tam
											lhgO
											yebV
											curA
											yhfG
											yciE
											osmY
											pdeD
											yfiL
											hypE
											marC
											ghoS
											hyaB
											phnO

## Sheet: Supplementary table 3
	Supplementary table 3 Up-regulation and down-regulation genes of Crp or RpoS delletions relative to wild-type under different pH conditions
	down regulated gene											up regulated gene													down regulated gene											up regulated gene
	C5 vs W5 C7 vs W7 W5 vs W7	C5 vs C7 C5 vs W5 C7 vs W7	C7 vs W7 W5 vs W7	C5 vs C7 W5 vs W7	C5 vs W5 C7 vs W7	C5 vs C7 C5 vs W5	W5 vs W7	C7 vs W7	C5 vs W5	C5 vs C7		C5 vs W5 C7 vs W7 W5 vs W7	C5 vs C7 C7 vs W7 W5 vs W7	C5 vs C7 C5 vs W5 W5 vs W7	C5 vs C7 C5 vs W5 C7 vs W7	C7 vs W7 W5 vs W7	C5 vs C7 W5 vs W7	C5 vs W5 C7 vs W7	C5 vs C7 C5 vs W5	W5 vs W7	C7 vs W7	C5 vs W5	C5 vs C7		R5 vs W5 R7 vs W7 W5 vs W7	R5 vs R7 R5 vs W5 W5 vs W7	R5 vs R7 R5 vs W5 R7 vs W7	R7 vs W7 W5 vs W7	R5 vs R7 W5 vs W7	R5 vs W5 R7 vs W7	W5 vs W7	R7 vs W7	R5 vs W5	R5 vs R7		R5 vs R7 W5 vs W7	R5 vs W5 R7 vs W7	W5 vs W7	R7 vs W7	R5 vs W5	R5 vs R7
	11	3	38	9	92	17	9	83	60	127		2	3	8	1	12	43	13	19	32	46	12	108		4	1	2	1	41	176	20	84	12	130		84	8	16	49	1	93
	rbsA	gabT	cstA	glpD	flhD	gabD	leuB	tRNA-Ser	wrbA	hisH		gspE	pagP	yfdV	hycG	psiE	emrY	bioC	hycH	slp	csgE	mlaE	edd		AldB	bsmA	fimA	ydcJ	cstA	yeaQ	glpD	slp	Y75_RS13810	tRNA-Ser		slp	fimD	rbbA	fliK	Y75_RS10965	astD
	acs	adhE	ypfM	fdxH	yphA	ggt	yeaC	hcaR	rbbA	ynfQ		yjcB	ibpA	yfdE		gadA	yoaG	ppsA	pstA	hipA	yaeI	evgS	thrL		aroM		flhA		leuB	gabD	yeaC	yhhA	rclA	hcaR		cecR	Y75_RS02850	glnQ	tRNA-Cys		appA
	btsT	rdcB	malF	bioA	flgL	yqjD	yhfZ	mppA	yqjK	csgE			clpB	yfdX		ygiW	asr	asnA	hycC	rbbA	alaA	yccA	raiA		ydcT				ypfM	csiR	lsrA	nhaA	pdeR	hisH		psiE	fliH	xylE	fimI		Y75_RS01560
	flhB		galS	leuC	treC	ydhS	ycaO	gpt	metQ	paoA				frc		hdeB	norR	bioD	hypC	yjjU	ygiV	dtpD	ydeM		ydcS				rbsA	yphA	rpsR	cbpA	ygiW	fecD		emrY	fliO	pspF	pta		kdpC
	dhaK		yjhQ	cyoA	dhaL	yhbW	rpsR	fliK	ysgA	hyaA				ogrK		mdtF	dmsA	bioA	hycD	hcxA	argB	recB	nagA						malF	wrbA	acs	hyaA	dosP	tRNA-Cys		yoaG	fliI	cbl	btuB		yohK
	AldB		mtfA	dadX	mtlA	yqjE	fadB	abgR	rclA	hyaD				ydeP		qseC	adiY	bioB	hypA	rutA	hslV	ArfA	mgrB						galS	paoA	fdxH	hyaD	ydhF	fliK		hipA	flhB	hcxA	fliF		hyaC
	fadH		fadL	leuD	gpr	mcbR	tig	yjcH	deoA	torD				oxc		gadC	mdtI	yfeH	rstB	ybdL	gspC	ycdZ	alaE						yjhQ	yhcO	dadA	gadA	ydcL	yaiZ		tehA	FlgF	bhsA	fimB		wrbA
	fliI		yqeF	bioF	manX	yehX	eptB	actP	blr	nuoG				Y75_RS23890		xylE	safA	fdhF	ybjG	rutD	ycjX	rfaG	maeA						mtfA	sufD	dcuA	btuD	yniA	aspA		gadC	flgH	grxA	flgB		yfhb
	FlgF		lsrA	rnk	ves	osmE	lldP	fruB	pgk	yqjF						hdeD	glnL	tsgA	mgtA	mdtE	gltS	lpxP	hybO						fadL	yqjK	bioA	ybeQ	ynfD	pitA		asr		yjbJ	fliR		hdhA
	ydcT		ygeV		fruA	gabP		dppA	nanQ	hisC						bhsA	ybhF	hycE	hycA	yjbJ	recD	cof	zinT						yqeF	treC	fadB	ydcU	sra	sdhA		cusS		uspD	fimH		bdm
	ydcS		yihM		ydcU	ybaY		nagE	amyA	yehY						yhiM	iaaA	hslU	yfhb	uspD	xynR	gloC	modB						yhfZ	poxB	dadX	arnC	ytfK	ispU		frc		sufA	malF		hyaA
			malE		flgK	yjiN		ptsH	hcxA	bioC						drpB	glnA	bioF	hycB	hdeA	aceK	dinG	thiF						ycaO	ysgA	dppC	yqjC	nrdG	gpr		gadA		iaaA	ompF		cbpA
			glpF		gatY	ybhP		fliR	rutA	hyaF							sad	htpG	ybaP	yjbQ	ycjF		ilvC						ygeV	gabT	dhaK	ypjA		ygiS		cdgI		yhiM	ackA		yhiD
			lamB		FlgI	bolA		dppB	ybdL	efeO							speG		hscA	cusR	argH		cdd						yihM	yqjF	fliO	ydhT		flhe		ldhA		speG	malK		tehB
			dppF		tar	bfr		cdd	yfcG	ynfR							hcp		hypF	metA	bioP		thiG						malE	ggt	glpB	sodC		dinD		norR		qseC	FlgI		gfcD
			mglA		hokB	clsB		ybhQ	yjbJ	cspI							cecR		fdx	cusC	gspD		Y75_RS16985						glpF	yqjD	fadH	ydhL		rplW		dmsA		phoP	flgA		hyaD
			dadA		gatA	osmY		ddpA	yfdC	fic							tehA		hydN	gadW	carB		ynfB						lamB	yehY	lldP	paoD		frdC		ypdI			flgG		rutE
			dcuA		preT			yihL	nanM	oppF							glnQ		hypB	cusS	gadB		ybiJ						dppF	ldcC	bioF	ydgA		mokC		ogrK			fliL		ynaI
			fadI		fliG			flgA	arcA	arnC							ldhA		iscX	cdgI	treF		glcD						btsT	deoA	glpA	mdtE		tRNA-Gln		ibpA			gatA		mmuP
			ydcJ		cheW			trg	pgi	yqjC							ypdI			gadE	proP		cpxP						flhB	nanQ	FlgF	ycfH		ybiA		gadE			malM		rutC
			rihA		fliZ			tnaC	tcyJ	pgaA							cbl			pspF	argD/dapC		marB						mglA	hycC		hdeB		atpC		adiC			fliG		metC
			dsbB		crfC			crr	tpiA	otsB							adiC			cusB	ygaZ		ilvL						leuC	narH		ybbY		ompF		yfdV			Y75_RS10955		narG
			dppC		sgcC			epd	dosP	yohO							astA			yqhC	yfiE		thiB						cyoA	yohC		yodB		yhaL		cusB			fliJ		hyaF
			fadD		ddpX			uxaC	ahr	ydhT							dmsB			metK	mfd		appY						fadI	yliI		ygjG		ybhQ		adiY			fliM		gfcC
			yqeC		rbsD			ilvB	frmA	cyoE							nac			Y75_RS19680	lysC		yhjX						leuD	gspO		hdeA		sdhB		yjjU			tkt		eptA
			bsmA		malQ			nuoB	pgl	Y75_RS08185							soxS			sufA	nlpI		kdgA						rihA	yodD		galP		cyoE		yfdE			fliZ		yiiS
			rbsC		aldA			fadJ	preA	yohF							emrK			dctR	murI		hemL						dsbB	otsB		ybhB		yihL		astA			gdhA		aidB
			glpK		ytfJ			dcuB	sodB	paoD							grxA			metR	qseB		ldtC						fadD	phnP		mdtF		sdhD		yfdX			yhiI		yghW
			putA		mglB			galP	dosC	tnpA							hlyD			cfa	csgG		rstA						yqeC	yqaE		pfkB		trg		hdeD			lamB		blr
			malK		flgC			aer	ydhF	ybdK							glnP			rutB	dnaK		yefM						rbsC	yedK		hyaE		tnaC		rutA			FlhE		chaB
			dppD		flgD			fliD	yegS	xynR							astC			metN	espL4		thiC						glpK	yahO		xylA		fabG		dmsB			fimA		zinT
			fliO		cheR			yqeB	metA	pphA							hmpA			metF	yjiG		yegR						putA	yciF		deoB		hisIE		yqhC			fliQ		yeaG
			glpB		flgN			dmlR	arnB	ytjA							ydeO				dapB		ybhS						malK	pdeC		prlC		tRNA-Gly		ybdL			flgD		groS
			ilvN		uhpT			mocA	hemH	ydeI							yeaR				ydeA		glgC						dppD	hchA		prpR		fliG		ygiW			cheR		ompC
			malG		treB			nanA	yahK	csgF							ydgD				ydiH		ynfM						tig	narI		gadB		tgt		rutD			flhC		ddpB
			fliP		manY			lsrR	yedL	msrB							pliG				yjbD		mlaF						eptB	yohF		cbdX		msrB		nac			malG		yfhH
			glpA		gatD			fliS	hdhA	tkt							Y75_RS08415				csgD		dgcJ						ilvN	ybdK		gabP		rimP		mdtE			fliP		appC
			aroM		motA			sdaA	ybhN	nuoC							amtB				gltD		marA						malG	adhP		rssA		ilvB		emrK			icd		yjjV
					pckA			yhdU	Blc	ygjG							yqhD				hycF		pstS						fliP	yfcG		pdeB		fadH		soxS			fimG		cusF
					ydcV			tnaA	cdgI	yjdN							ibpB				argF		ybjX						fliI	nrdD		mdfA		fadJ		yjcB			flgJ		dacC
					flgJ			uxaA	mmuP	aceK							glnK				dnaJ		yafW						rnk	pphA		yaeR		cspG		hdeB			fliE		kdpE
					FlgE			yedE	ygdI	cspG							phoP				ypfG		feoA							idi		appA		ibsA		hlyD			FlgE		azuC
					dgcM			Y75_RS16995	metE	fimA							adiA				yhdN		ydeN							yjbJ		fdhF		corA		metK			fimC		glsA
					udp			flhA	ybeL	oppB											asd		thiH							ytjA		yebT		ymcF		glnP			flhA		hchA
					FliA			yehT	eno	hisD											ynjI		Y75_RS16995							ydeI		gadC		tRNA-Arg		mdtI			AphA		nhoA
					dhaM			pdxI	hdeD	yjiM											asnB		cbdX							ydhS		bdm		fumB		ydeP			fimF		ddpA
					srlE			ychH	frmR	yhbO													glnH							bssR		mdtM		rbsD		Y75_RS19680			cheB		ybhR
					patD			gapA	sufB	yccU													chaA							yjgH		mntH		rmuC		astC			asd		ydgT
					srlB			yjhP	metK	mntS													ybjM							yhhT		yhiD		aer		Y75_RS23890			fliN		copA
					pdeH			btsS	yhiI	hyaE													ygbA							yhbW		dtpB		aldA		oxc					zntB
					Y75_RS02850			punC	metR	nuoK													slyB							yfdC		gadE		malQ		safA					yhdY
					fliF			pat	yegP	elaB													appA							tkt		ygjH		ytfJ		pagP					dkgA
					ldhA			glk	nanK	bioD													yohK							nanM		appC		frdD		glnL					cbpM
					gatZ			lsrC	yqhD	cyoD													ilvM							yjdN		dacC		ynfM		ybhF					ydeA
					ptsI			malP	tam	gadB													dsdA							hycD		acnA		yjiM		dctR					yfcZ
					fbaA			gcvP	pfkA	fimC													yliM							Fic		menF		mglB		hdeA					dps
					flgB			ilvG	metN	treF													zraS							ybiO		mltB		atpD		gspE					ygjG
					FlxA			yeiQ	metF	bioB													punC							ldtE		yjdC		dmlR		hmpA					appY
					agp			glpT	yncL	yaaJ													pstC							hypA		hdeD		flgC		yeaR					ddpX
					srlA			nupC	adiA	ybgA													dtpA							ecnB		dkgA		flgD		ydeO					pyrB
					fliC			ygeW		Y75_RS24905													glk							mcbA		cbpM		rpmC		yjbQ					ybaT
					tap			murQ		sdhC													yebE							sufC		yahG		sucD		metR					yhcN
					fliH			yedF		hyaC													yiiS							yqjE		yeiR		lsrR		ydgD					yhhN
					yagE			malM		nuoM													tqsA							narZ		deoD		pckA		pliG					yaiY
					cheZ			malS		sthA													yghW							yccJ		dps		tnaA		cusR					yegR
					malT			fliJ		nuoJ													ilvG							ahr		Y75_RS19680		mgtA		clpB					stpA
					flgG			yhjJ		gadC													tauB							pgl		dctR		yedE		Y75_RS08415					Y75_RS03405
					lgoR			ycgR		puuA													glgX							mcbR		ybaT		yhfY		mdtF					ybhS
					mtlD			yfeY		fimD													glnG							yhbO		yebF		cyoD		glnA					yhdX
					ykgF			ampH		ybaA													hypD							yehX		ydgD		rbsK		sad					gadX
					fliL			gcvT		cyoC													argT							dosC		msyB		pspE		amtB					glgC
					osmF			ygiM		Y75_RS05150													dsdC							treB		mscS		fimF		metA					gfcB
					csiD			degP		csrA													opgB							katE		ycgY		cdaR		yqhD					yibH
					cheA			rbsB		cyoB													appC							elaB		gadX		ychH		cusC					dgcJ
					ptsG			fliQ		cspH													dacC							narU		yibH		sdhC		ibpB					marA
					fliM			cytR		bcsQ													bor							sdaA		exuT		btsS		gadW					pfkB
					MotB			frdA		oppC													ybhR							nifJ		rimI		srlE		hcp					hyaE
					srlD			fliE		otsA													tadA							yiaG		yhiM		malI		cfa					yohJ
					gatB			ykgE		yohP													aroF							osmE		yibI		cyoC		rutB					ydeN
					ykgG			ivbL		ybcL													yfeO							yegS		gcd		pat		metN					yibI
					flgM			ugpB		tal													pmrD							ydcV		ugpB		fliF		glnK					appB
					fliT			AphA		nuoL													ykgF							yjdI		hypE		frdB		metF					chaC
					flhC			ytfQ		ygjH													yebO							yedP		ghoS		cyoB		adiA					kch
					yibH					lpdA													yijD							nnr		hyaB		malP		drpB					Y75_RS16995
					fruK					paoB													ycaD							gadW				agp							dmsC
					tsr					puuB													ykfI							arnB				srlA							gadB
					cheY					acnA													grcA							treF				dctA							cbdX
					manZ					bluF													iraM							dgcM				glpT							dmlA
					treA					nuoF													tauA							yohD				yhbE							metI
					cheB					csgG													fabR							hemH				ydfZ							ygbA
					fliN					hisB													modA							ybaY				fliH							cusA
					flgH					ycgB													phoQ							yghA				rplV							yncL
										puuC													Y75_RS03405							yghX				rplP							hyaB
										paoC													bssS							yahK				fecA
										aceF													zraP							yajO				malT
										pabA													hcr							ybgA				infB
										ydfJ													marR							yciG				flgI
										espL4													relB							hycA				Y75_RS18210
										trpCF													yohJ							ycaC				flgG
										ynfT													thiE							yjjI				murQ
										fdnG													appB							hdhA				lgoR
										trpD													thiS							yjiN				fliL
										nuoI													ykgE							patD				malM
										nuoH													dmlA							sufS				malS
										csgD													ytfE							ybaA				fliM
										yehW													ilvX							ybiI				flgE
										yebF													hypE							rssB				rpsQ
										yfiM													hycI							ybhN				yqgB
										nuoN																				Blc				gcvT
										ygaM																				ybdR				fryB
										yebW																				hycB				Y75_RS15310
										yejG																				yceK				rbsB
										yhjD																				narW				ucpA
										yqjG																				csrA				uspF
										Y75_RS05310																				ygdI				fliQ
										ddpF																				aidB				melR
										ybdJ																				ybhP				dgcZ
										phrB																				otsA				frdA
										gcd																				yjgR				flgF
										aceB																				tal				ydcI
										yifK																				ymdF				cspB
										aceA																				sufE				hisF
										yebV																				yahH				glcC
										curA																				psiF				aphA
										yhfG																				paoB				fecC
										cspF																				glsA				fadR
										hyaB																				mlrA				cspF
																														fbaB				fliN
																														csiE				hisA
																														ycgB				flgH
																														paoC
																														sufB
																														ymgE
																														ldtD
																														bolA
																														osmF
																														csiD
																														yhjY
																														osmC
																														bfr
																														clsB
																														ycaP
																														sufA
																														yehW
																														yncG
																														btuE
																														uspB
																														hycE
																														hycF
																														ygaM
																														yebW
																														kbp
																														pflB
																														ybgS
																														yegP
																														yhjD
																														hydN
																														nanK
																														yqjG
																														ddpF
																														yccT
																														phrB
																														ydcK
																														ldtA
																														tam
																														lhgO
																														treA
																														yebV
																														yhfG
																														curA
																														yciE
																														osmY
																														pdeD
																														yfiL
																														marC
																														phnO
