# Supplementary material for: Quantitative transcriptomic and metabolic analyses reveal the roles of RpoS and Crp in the acid resistance system 1 in Escherichia coli
Source: Microbiol Spectr. 2026 Jun 15;14(7):e02063-25. doi: 10.1128/spectrum.02063-25 (PMC13339887; doi:10.1128/spectrum.02063-25)
Supplement: Table S4 — KEGG amino acid. [file spectrum.02063-25-s0004.xlsx]

## Sheet: w3110 W5 vs W7
					Supplementary Table 4-1 Kegg analysis of amino acid metabolism genes regulated by pH 5.5 relative to pH 7.5 in W3110
id	Description	Significant	Annotated	Pvalue	Qvalue	result	Signi_id	Signi_symbol
ko01230	Biosynthesis of amino acids	12	147/2030	0.116607	0.407492	up	Y75_RS00150(1.4420663001),Y75_RS09075(1.30283866438),Y75_RS15655(1.51156087216),Y75_RS22185(1.94779448354),Y75_RS12685(1.39128758289),Y75_RS03115(2.38931402212),Y75_RS20975(1.97899378398),Y75_RS17405(2.24516461115),Y75_RS17770(2.59916379993),Y75_RS20920(3.5388663505),Y75_RS20105(1.07346209522),Y75_RS15320(3.46441000314)	dapB(1.4420663001),pfkB(1.30283866438),metC(1.51156087216),argF(1.94779448354),cysK(1.39128758289),ybdL(2.38931402212),lysC(1.97899378398),metB(2.24516461115),glnA(2.59916379993),metA(3.5388663505),asd(1.07346209522),metK(3.46441000314)
ko00250	Alanine, aspartate and glutamate metabolism	8	38/2030	0.000915994	0.0183199	up	Y75_RS07875(1.8263095196),Y75_RS22145(1.60842147355),Y75_RS22140(1.37325060587),Y75_RS08045(3.1463476517),Y75_RS17770(2.59916379993),Y75_RS02495(1.27328158082),Y75_RS19655(2.89017279631),Y75_RS00165(1.36519452663)	gadB(1.8263095196),pyrB(1.60842147355),pyrI(1.37325060587),sad(3.1463476517),glnA(2.59916379993),glsA(1.27328158082),gadA(2.89017279631),carA(1.36519452663)
ko00270	Cysteine and methionine metabolism	7	41/2030	0.00669814	0.100472	up	Y75_RS15655(1.51156087216),Y75_RS12685(1.39128758289),Y75_RS20975(1.97899378398),Y75_RS17405(2.24516461115),Y75_RS20920(3.5388663505),Y75_RS20105(1.07346209522),Y75_RS15320(3.46441000314)	metC(1.51156087216),cysK(1.39128758289),lysC(1.97899378398),metB(2.24516461115),metA(3.5388663505),asd(1.07346209522),metK(3.46441000314)
ko00330	Arginine and proline metabolism	5	28/2030	0.0177811	0.152409	up	Y75_RS21480(2.9405221184),Y75_RS09195(2.54403130313),Y75_RS08345(1.044920455),Y75_RS09200(2.71872916196),Y75_RS09205(2.65896839243)	adiA(2.9405221184),astD(2.54403130313),speG(1.044920455),astA(2.71872916196),astC(2.65896839243)
ko04727	GABAergic synapse	4	5/2030	4.52e-05	0.00135716	up	Y75_RS07875(1.8263095196),Y75_RS17770(2.59916379993),Y75_RS02495(1.27328158082),Y75_RS19655(2.89017279631)	gadB(1.8263095196),glnA(2.59916379993),glsA(1.27328158082),gadA(2.89017279631)
ko00300	Lysine biosynthesis	4	22/2030	0.0314584	0.209723	up	Y75_RS00150(1.4420663001),Y75_RS03115(2.38931402212),Y75_RS20975(1.97899378398),Y75_RS20105(1.07346209522)	dapB(1.4420663001),ybdL(2.38931402212),lysC(1.97899378398),asd(1.07346209522)
ko00220	Arginine biosynthesis	3	22/2030	0.122247	0.407492	up	Y75_RS22185(1.94779448354),Y75_RS17770(2.59916379993),Y75_RS02495(1.27328158082)	argF(1.94779448354),glnA(2.59916379993),glsA(1.27328158082)
ko04724	Glutamatergic synapse	2	3/2030	0.00903722	0.108447	up	Y75_RS17770(2.59916379993),Y75_RS02495(1.27328158082)	glnA(2.59916379993),glsA(1.27328158082)
ko00410	beta-Alanine metabolism	2	15/2030	0.204416	0.613248	up	Y75_RS07875(1.8263095196),Y75_RS19655(2.89017279631)	gadB(1.8263095196),gadA(2.89017279631)
ko00260	Glycine, serine and threonine metabolism	2	50/2030	0.782783	0.809776	up	Y75_RS20975(1.97899378398),Y75_RS20105(1.07346209522)	lysC(1.97899378398),asd(1.07346209522)
ko00280	Valine, leucine and isoleucine degradation	1	23/2030	0.737311	0.789976	up	Y75_RS21855(1.57233112328)	aidB(1.57233112328)
ko01230	Biosynthesis of amino acids	6	147/2030	0.823357	0.55289	down	Y75_RS18815(-1.91372707271),Y75_RS18810(-1.33711857659),Y75_RS22475(-1.60196453082),Y75_RS00365(-2.20019719442),Y75_RS00375(-1.30021178608),Y75_RS00370(-1.83119535461)	ilvN(-1.91372707271),ilvB(-1.33711857659),argA(-1.60196453082),leuD(-2.20019719442),leuB(-1.30021178608),leuC(-1.83119535461)
ko00290	Valine, leucine and isoleucine biosynthesis	5	17/2030	0.00156363	0.00553628	down	Y75_RS18815(-1.91372707271),Y75_RS18810(-1.33711857659),Y75_RS00365(-2.20019719442),Y75_RS00375(-1.30021178608),Y75_RS00370(-1.83119535461)	ilvN(-1.91372707271),ilvB(-1.33711857659),leuD(-2.20019719442),leuB(-1.30021178608),leuC(-1.83119535461)
ko00380	Tryptophan metabolism	4	12/2030	0.00288238	0.00935509	down	Y75_RS17900(-2.12229994959),Y75_RS12295(-1.62518597214),Y75_RS18595(-1.75334593058),Y75_RS14830(-2.04415389039)	fadB(-2.12229994959),fadJ(-1.62518597214),tnaA(-1.75334593058),atoB(-2.04415389039)
ko00280	Valine, leucine and isoleucine degradation	4	23/2030	0.0325289	0.0550832	down	Y75_RS12300(-2.31185225692),Y75_RS17900(-2.12229994959),Y75_RS12295(-1.62518597214),Y75_RS14830(-2.04415389039)	fadI(-2.31185225692),fadB(-2.12229994959),fadJ(-1.62518597214),atoB(-2.04415389039)
ko00310	Lysine degradation	3	13/2030	0.0297366	0.0526437	down	Y75_RS17900(-2.12229994959),Y75_RS12295(-1.62518597214),Y75_RS14830(-2.04415389039)	fadB(-2.12229994959),fadJ(-1.62518597214),atoB(-2.04415389039)
ko00410	beta-Alanine metabolism	2	15/2030	0.193465	0.228331	down	Y75_RS17900(-2.12229994959),Y75_RS12295(-1.62518597214)	fadB(-2.12229994959),fadJ(-1.62518597214)
ko00473	D-Alanine metabolism	2	17/2030	0.234144	0.268215	down	Y75_RS11280(-2.07940711031),Y75_RS06225(-1.17394402635)	galS(-2.07940711031),dadX(-1.17394402635)
ko00360	Phenylalanine metabolism	2	38/2030	0.620067	0.492857	down	Y75_RS16040(-2.60170831503),Y75_RS06220(-1.287653799)	fadH(-2.60170831503),dadA(-1.287653799)
ko00350	Tyrosine metabolism	1	14/2030	0.542752	0.459538	down	Y75_RS07800(-1.12306747482)	adhP(-1.12306747482)
ko00220	Arginine biosynthesis	1	22/2030	0.70835	0.520535	down	Y75_RS22475(-1.60196453082)	argA(-1.60196453082)
ko00330	Arginine and proline metabolism	1	28/2030	0.792093	0.549033	down	Y75_RS05290(-1.82948448034)	putA(-1.82948448034)
ko00250	Alanine, aspartate and glutamate metabolism	1	38/2030	0.882003	0.582232	down	Y75_RS05290(-1.82948448034)	putA(-1.82948448034)

## Sheet: crp
						Supplementary Table 4-2 Kegg analysis of amino acid metabolism genes regulated by crp delltions compared to W3110 at pH 5.5 and pH 7.5
id	Description	Significant	Annotated	Pvalue	Qvalue	result	Signi_id	Signi_symbol
ko01230	Biosynthesis of amino acids	15	147/2030	4.14592e-05	0.000436413	C7 V W7 UP	Y75_RS12040(1.33833282887),Y75_RS00150(2.7070010927),Y75_RS09075(1.13392655524),Y75_RS14690(1.69410086471),Y75_RS22185(2.29464425034),Y75_RS16695(1.24651261823),Y75_RS20975(3.40007168266),Y75_RS17295(2.25889497722),Y75_RS17290(2.10116426121),Y75_RS01410(2.77064776878),Y75_RS16700(1.10905108558),Y75_RS18395(3.64556684726),Y75_RS20470(1.45716165513),Y75_RS17300(1.49874289242),Y75_RS20105(1.41249739…	AlaA(1.33833282887),dapB(2.7070010927),pfkB(1.13392655524),argA(1.69410086471),argF(2.29464425034),gltB(1.24651261823),lysC(3.40007168266),argB(2.25889497722),argH(2.10116426121),argF(2.77064776878),Y75_RS16700(1.10905108558),asnA(3.64556684726),argD/dapC(1.45716165513),argC(1.49874289242),asd(1.41249739543)
ko00250	Alanine, aspartate and glutamate metabolism	11	38/2030	1.10743e-08	1.74858e-07	C7 V W7 UP	Y75_RS12040(1.33833282887),Y75_RS07875(1.58159980741),Y75_RS09270(1.34421920771),Y75_RS16695(1.24651261823),Y75_RS17290(2.10116426121),Y75_RS16700(1.10905108558),Y75_RS03475(2.74114682419),Y75_RS18395(3.64556684726),Y75_RS19655(1.97047162999),Y75_RS00165(2.02667770501),Y75_RS00170(2.12828467299)	AlaA(1.33833282887),gadB(1.58159980741),gdhA(1.34421920771),gltB(1.24651261823),argH(2.10116426121),Y75_RS16700(1.10905108558),asnB(2.74114682419),asnA(3.64556684726),gadA(1.97047162999),carA(2.02667770501),carB(2.12828467299)						AlaA,dapB,pfkB,argA,argF,gltB,lysC,argB,argH,argF,Y75_RS16700,asnA,argD/dapC,argC,asd,gadB,gdhA,asnB,asnA,gadA,carA,carB,gdhA,YahI,dapB,avtA,murI
ko00220	Arginine biosynthesis	10	22/2030	3.13439e-10	9.89807e-09	C7 V W7 UP	Y75_RS12040(1.33833282887),Y75_RS09270(1.34421920771),Y75_RS14690(1.69410086471),Y75_RS22185(2.29464425034),Y75_RS17295(2.25889497722),Y75_RS17290(2.10116426121),Y75_RS01410(2.77064776878),Y75_RS02670(1.77681050956),Y75_RS20470(1.45716165513),Y75_RS17300(1.49874289242)	AlaA(1.33833282887),gdhA(1.34421920771),argA(1.69410086471),argF(2.29464425034),argB(2.25889497722),argH(2.10116426121),argF(2.77064776878),YahI(1.77681050956),argD/dapC(1.45716165513),argC(1.49874289242)
ko00300	Lysine biosynthesis	4	22/2030	0.00479578	0.0189307	C7 V W7 UP	Y75_RS00150(2.7070010927),Y75_RS20975(3.40007168266),Y75_RS20470(1.45716165513),Y75_RS20105(1.41249739543)	dapB(2.7070010927),lysC(3.40007168266),argD/dapC(1.45716165513),asd(1.41249739543)
ko04727	GABAergic synapse	2	5/2030	0.00977329	0.0342922	C7 V W7 UP	Y75_RS07875(1.58159980741),Y75_RS19655(1.97047162999)	gadB(1.58159980741),gadA(1.97047162999)
ko00290	Valine, leucine and isoleucine biosynthesis	2	17/2030	0.103524	0.192304	C7 V W7 UP	Y75_RS12040(1.33833282887),Y75_RS19340(1.13437899616)	AlaA(1.33833282887),avtA(1.13437899616)
ko00270	Cysteine and methionine metabolism	2	41/2030	0.387843	0.471064	C7 V W7 UP	Y75_RS20975(3.40007168266),Y75_RS20105(1.41249739543)	lysC(3.40007168266),asd(1.41249739543)
ko00260	Glycine, serine and threonine metabolism	2	50/2030	0.489022	0.503401	C7 V W7 UP	Y75_RS20975(3.40007168266),Y75_RS20105(1.41249739543)	lysC(3.40007168266),asd(1.41249739543)
ko00471	D-Glutamine and D-glutamate metabolism	1	6/2030	0.180093	0.315952	C7 V W7 UP	Y75_RS17255(1.2589465144)	murI(1.2589465144)
ko00410	beta-Alanine metabolism	2	15/2030	0.0832818	0.164372	C7 V W7 UP	Y75_RS07875(1.58159980741),Y75_RS19655(1.97047162999)	gadB(1.58159980741),gadA(1.97047162999)
ko01230	Biosynthesis of amino acids	10	147/2030	0.927283	0.871971	C7 V W7 down	Y75_RS15240(-1.37391604711),Y75_RS18815(-2.09820661308),Y75_RS18810(-2.02915969153),Y75_RS17975(-1.56247651916),Y75_RS22475(-2.94737373322),Y75_RS18255(-1.12020055202),Y75_RS14960(-3.16914284092),Y75_RS09370(-1.6189919413),Y75_RS18275(-1.0812175609),Y75_RS09550(-1.57651095389)	fbaA(-1.37391604711),ilvN(-2.09820661308),ilvB(-2.02915969153),metE(-1.56247651916),argA(-2.94737373322),ilvC(-1.12020055202),ygeW(-3.16914284092),gapA(-1.6189919413),ilvE(-1.0812175609),sdaA(-1.57651095389)
ko00280	Valine, leucine and isoleucine degradation	7	23/2030	0.00489772	0.0575696	C7 V W7 down	Y75_RS12300(-2.29957392714),Y75_RS17900(-1.73892640893),Y75_RS12295(-1.84156522814),Y75_RS01575(-1.09190765918),Y75_RS13895(-1.05358684318),Y75_RS18275(-1.0812175609),Y75_RS14830(-2.97168996309)	fadI(-2.29957392714),fadB(-1.73892640893),fadJ(-1.84156522814),RclA(-1.09190765918),gabT(-1.05358684318),ilvE(-1.0812175609),atoB(-2.97168996309)						fbaA,ilvN,ilvB,metE,argA,ilvC,ygeW,gapA,ilvE,sdaA,fadI,fadB,fadJ,RclA,gabT,atoB,patD,preT,gabT
ko00410	beta-Alanine metabolism	5	15/2030	0.0113989	0.10049	C7 V W7 down	Y75_RS17900(-1.73892640893),Y75_RS12295(-1.84156522814),Y75_RS07630(-2.47567088642),Y75_RS11255(-1.95705947778),Y75_RS13895(-1.05358684318)	fadB(-1.73892640893),fadJ(-1.84156522814),patD(-2.47567088642),preT(-1.95705947778),gabT(-1.05358684318)
ko00250	Alanine, aspartate and glutamate metabolism	2	38/2030	0.3314	0.473073	C5 V W5 UP	Y75_RS03475(1.56463781538),Y75_RS18395(2.81787810629)	asnB(1.56463781538),asnA(2.81787810629)
ko00310	Lysine degradation	1	13/2030	0.337064	0.473073	C5 V W5 UP	Y75_RS11675(1.54225196143)	atoD(1.54225196143)
ko01230	Biosynthesis of amino acids	19	147/2030	0.477881	0.588939	c5 v w5 down	Y75_RS06625(-1.86055729306),Y75_RS17505(-1.09349924423),Y75_RS15245(-1.4580009829),Y75_RS15240(-1.28679276893),Y75_RS15655(-1.56500259967),Y75_RS03115(-2.27486309241),Y75_RS17975(-3.4849812921),Y75_RS11000(-1.48791597254),Y75_RS17405(-2.13642681684),Y75_RS22475(-1.16352573665),Y75_RS17400(-1.86204686076),Y75_RS09370(-1.54252784939),Y75_RS17520(-1.37728117598),Y75_RS03725(-1.23852908404),Y75_RS209…	trpA(-1.86055729306),tpiA(-1.09349924423),pgk(-1.4580009829),fbaA(-1.28679276893),metC(-1.56500259967),ybdL(-2.27486309241),metE(-3.4849812921),fbaB(-1.48791597254),metB(-2.13642681684),argA(-1.16352573665),metL(-1.86204686076),gapA(-1.54252784939),pfkA(-1.37728117598),gltA(-1.23852908404),metA(-3.51560438804),metK(-3.04214632035),tkt(-1.09313998837),talA(-1.23454937967),eno(-1.45461959386)
ko00280	Valine, leucine and isoleucine degradation	6	23/2030	0.0578626	0.201168	c5 v w5 down	Y75_RS12300(-1.42742122373),Y75_RS12295(-1.04878973051),Y75_RS01575(-1.81796302162),Y75_RS13895(-2.19486435056),Y75_RS14830(-1.23516485522),Y75_RS21855(-1.80566193491)	fadI(-1.42742122373),fadJ(-1.04878973051),RclA(-1.81796302162),gabT(-2.19486435056),atoB(-1.23516485522),aidB(-1.80566193491)
ko00410	beta-Alanine metabolism	6	15/2030	0.00677739	0.041707	c5 v w5 down	Y75_RS07875(-1.55530466793),Y75_RS12295(-1.04878973051),Y75_RS07630(-1.95423920242),Y75_RS11255(-2.11417101992),Y75_RS13895(-2.19486435056),Y75_RS11260(-1.72275488122)	gadB(-1.55530466793),fadJ(-1.04878973051),patD(-1.95423920242),preT(-2.11417101992),gabT(-2.19486435056),preA(-1.72275488122)
ko00330	Arginine and proline metabolism	5	28/2030	0.267541	0.465289	c5 v w5 down	Y75_RS21480(-1.8271914218),Y75_RS16000(-1.28517504863),Y75_RS07630(-1.95423920242),Y75_RS09200(-1.55389580026),Y75_RS09205(-1.64596390805)	adiA(-1.8271914218),ygjG(-1.28517504863),patD(-1.95423920242),astA(-1.55389580026),astC(-1.64596390805)		,
ko00260	Glycine, serine and threonine metabolism	5	50/2030	0.769514	0.772915	c5 v w5 down	Y75_RS06625(-1.86055729306),Y75_RS15135(-1.60563334352),Y75_RS15140(-1.60090589905),Y75_RS17400(-1.86204686076),Y75_RS01575(-1.81796302162)	trpA(-1.86055729306),gcvH(-1.60563334352),gcvT(-1.60090589905),metL(-1.86204686076),RclA(-1.81796302162)
ko00310	Lysine degradation	4	13/2030	0.068543	0.219338	c5 v w5 down	Y75_RS12295(-1.04878973051),Y75_RS13890(-1.90171117698),Y75_RS14830(-1.23516485522),Y75_RS00940(-1.07504889864)	fadJ(-1.04878973051),gabD(-1.90171117698),atoB(-1.23516485522)
ko00250	Alanine, aspartate and glutamate metabolism	4	38/2030	0.719404	0.757268	c5 v w5 down	Y75_RS07875(-1.55530466793),Y75_RS13890(-1.90171117698),Y75_RS02495(-1.39465652646),Y75_RS13895(-2.19486435056)	gadB(-1.55530466793),gabD(-1.90171117698),glsA(-1.39465652646),gabT(-2.19486435056)
ko00380	Tryptophan metabolism	3	12/2030	0.181902	0.393302	c5 v w5 down	Y75_RS12295(-1.04878973051),Y75_RS22160(-1.1314964573),Y75_RS14830(-1.23516485522)	fadJ(-1.04878973051),Y75_RS22160(-1.1314964573),atoB(-1.23516485522)
ko00360	Phenylalanine metabolism	3	38/2030	0.872876	0.804505	c5 v w5 down	Y75_RS16040(-2.04937615014),Y75_RS01340(-2.43966640175),Y75_RS06220(-1.0344569184)	fadH(-2.04937615014),mmuP(-2.43966640175),dadA(-1.0344569184)
ko04727	GABAergic synapse	2	5/2030	0.120727	0.311554	c5 v w5 down	Y75_RS07875(-1.55530466793),Y75_RS02495(-1.39465652646)	gadB(-1.55530466793),glsA(-1.39465652646)
ko00220	Arginine biosynthesis	2	22/2030	0.782576	0.772915	c5 v w5 down	Y75_RS22475(-1.16352573665),Y75_RS02495(-1.39465652646)	argA(-1.16352573665),glsA(-1.39465652646)
ko00300	Lysine biosynthesis	2	22/2030	0.782576	0.772915	c5 v w5 down	Y75_RS03115(-2.27486309241),Y75_RS17400(-1.86204686076)	ybdL(-2.27486309241),metL(-1.86204686076)
ko04724	Glutamatergic synapse	1	3/2030	0.330503	0.498872	c5 v w5 down	Y75_RS02495(-1.39465652646)	glsA(-1.39465652646)
ko00471	D-Glutamine and D-glutamate metabolism	1	6/2030	0.552058	0.640067	c5 v w5 down	Y75_RS02495(-1.39465652646)	glsA(-1.39465652646)
ko00473	D-Alanine metabolism	1	17/2030	0.897927	0.804505	c5 v w5 down	Y75_RS06225(-1.10949740325)	dadX(-1.10949740325)
ko00400	Phenylalanine, tyrosine and tryptophan biosynthesis	1	22/2030	0.948035	0.804505	c5 v w5 down	Y75_RS06625(-1.86055729306)	trpA(-1.86055729306)

## Sheet: rpos
Supplementary Table 4-3 Kegg analysis of amino acid metabolism genes regulated by RpoS delltions compared to W3110 at pH 5.5 and pH 7.5
id	Description	Significant	Annotated	Pvalue	Qvalue	result	Signi_id	Signi_symbol
ko00250	Alanine, aspartate and glutamate metabolism	3	38/2030	0.0395555	0.15267	r5 v w5 up	Y75_RS22145(1.00362248124),Y75_RS22140(1.07182019561),Y75_RS00170(1.13399422798)	pyrB(1.00362248124),pyrI(1.07182019561),carB(1.13399422798)
ko00350	Tyrosine metabolism	6	14/2030	0.000101112	0.00115303	r5 v w5 down	Y75_RS21130(-1.64386760933),Y75_RS07800(-2.01081092926),Y75_RS13890(-2.77356908144),Y75_RS22260(-3.65108206147),Y75_RS01680(-3.17290937425),Y75_RS03155(-1.48548723015)	wrbA(-1.64386760933),adhP(-2.01081092926),gabD(-2.77356908144),ahr(-3.65108206147),yahK(-3.17290937425),frmA(-1.48548723015)
ko00250	Alanine, aspartate and glutamate metabolism	5	38/2030	0.0823548	0.201243	r5 v w5 down	Y75_RS07875(-1.2152761518),Y75_RS13890(-2.77356908144),Y75_RS02495(-2.35570921562),Y75_RS19655(-1.15928740565),Y75_RS13895(-2.58120425687)	gadB(-1.2152761518),gabD(-2.77356908144),glsA(-2.35570921562),gadA(-1.15928740565),gabT(-2.58120425687)
ko01230	Biosynthesis of amino acids	5	147/2030	0.959569	0.770801	r5 v w5 down	Y75_RS06725(-1.04055918282),Y75_RS11000(-3.47176466268),Y75_RS09550(-1.17268063408),Y75_RS12895(-5.01453111037),Y75_RS12890(-5.17899538346)	acnA(-1.04055918282),fbaB(-3.47176466268),sdaA(-1.17268063408),tkt(-5.01453111037),talA(-5.17899538346)
ko00410	beta-Alanine metabolism	4	15/2030	0.0113066	0.0515738	r5 v w5 down	Y75_RS07875(-1.2152761518),Y75_RS07630(-2.24492823545),Y75_RS19655(-1.15928740565),Y75_RS13895(-2.58120425687)	gadB(-1.2152761518),patD(-2.24492823545),gadA(-1.15928740565),gabT(-2.58120425687)
ko04727	GABAergic synapse	3	5/2030	0.00213038	0.0208232	r5 v w5 down	Y75_RS07875(-1.2152761518),Y75_RS02495(-2.35570921562),Y75_RS19655(-1.15928740565)	gadB(-1.2152761518),glsA(-2.35570921562),gadA(-1.15928740565)
ko00280	Valine, leucine and isoleucine degradation	3	23/2030	0.167643	0.296958	r5 v w5 down	Y75_RS01575(-2.48860107497),Y75_RS13895(-2.58120425687),Y75_RS21855(-3.37284253395)	RclA(-2.48860107497),gabT(-2.58120425687),aidB(-3.37284253395)
ko00330	Arginine and proline metabolism	2	28/2030	0.527159	0.601147	r5 v w5 down	Y75_RS16000(-1.4783358185),Y75_RS07630(-2.24492823545)	ygjG(-1.4783358185),patD(-2.24492823545)
ko00260	Glycine, serine and threonine metabolism	2	50/2030	0.82861	0.76023	r5 v w5 down	Y75_RS01575(-2.48860107497),Y75_RS09550(-1.17268063408)	RclA(-2.48860107497),sdaA(-1.17268063408)
ko00310	Lysine degradation	2	13/2030	0.190967	0.296958	r5 v w5 down	Y75_RS13890(-2.77356908144),Y75_RS00940(-2.76129829917)	gabD(-2.77356908144),ldcC(-2.76129829917)
ko00380	Tryptophan metabolism	2	12/2030	0.168084	0.296958	r5 v w5 down	Y75_RS22160(-2.21965883552),Y75_RS09120(-4.85350150206)	Y75_RS22160(-2.21965883552),katE(-4.85350150206)
ko04724	Glutamatergic synapse	1	3/2030	0.174969	0.296958	r5 v w5 down	Y75_RS02495(-2.35570921562)	glsA(-2.35570921562)
ko00471	D-Glutamine and D-glutamate metabolism	1	6/2030	0.319524	0.437244	r5 v w5 down	Y75_RS02495(-2.35570921562)	glsA(-2.35570921562)
ko00220	Arginine biosynthesis	1	22/2030	0.757637	0.730118	r5 v w5 down	Y75_RS02495(-2.35570921562)	glsA(-2.35570921562)
ko00270	Cysteine and methionine metabolism	1	41/2030	0.929655	0.770801	r5 v w5 down	Y75_RS09550(-1.17268063408)	sdaA(-1.17268063408)
ko00250	Alanine, aspartate and glutamate metabolism	5	38/2030	0.03221	0.248639	r7 v w7 up	Y75_RS09270(1.72105461619),Y75_RS22145(1.04000189739),Y75_RS22140(1.25669588366),Y75_RS00165(1.10340465289),Y75_RS00170(1.16518815528)	gdhA(1.72105461619),pyrB(1.04000189739),pyrI(1.25669588366),carA(1.10340465289),carB(1.16518815528)
ko01230	Biosynthesis of amino acids	5	147/2030	0.845848	0.851655	r7 v w7 up	Y75_RS12685(1.34905647813),Y75_RS15285(1.32110329127),Y75_RS05940(1.34916635055),Y75_RS00600(1.04736080917),Y75_RS20105(1.03387797194)	cysK(1.34905647813),tkt(1.32110329127),icd(1.34916635055),acnB(1.04736080917),asd(1.03387797194)
ko00260	Glycine, serine and threonine metabolism	2	50/2030	0.700354	0.819972	r7 v w7 up	Y75_RS00590(1.04983927437),Y75_RS20105(1.03387797194)	lpdA(1.04983927437),asd(1.03387797194)
ko00310	Lysine degradation	1	13/2030	0.47189	0.819972	r7 v w7 up	Y75_RS03765(1.28678982663)	odhB(1.28678982663)
ko00220	Arginine biosynthesis	1	22/2030	0.661398	0.819972	r7 v w7 up	Y75_RS09270(1.72105461619)	gdhA(1.72105461619)
ko00300	Lysine biosynthesis	1	22/2030	0.661398	0.819972	r7 v w7 up	Y75_RS20105(1.03387797194)	asd(1.03387797194)
ko00280	Valine, leucine and isoleucine degradation	1	23/2030	0.677754	0.819972	r7 v w7 up	Y75_RS00590(1.04983927437)	lpdA(1.04983927437)
ko00330	Arginine and proline metabolism	1	28/2030	0.748518	0.825433	r7 v w7 up	Y75_RS01735(1.03586215635)	codA(1.03586215635)
ko01230	Biosynthesis of amino acids	6	147/2030	0.954841	0.775761	r7 v w7 down	Y75_RS06725(-1.28630418516),Y75_RS09075(-1.14927083326),Y75_RS11000(-3.86652730408),Y75_RS09550(-1.5371262978),Y75_RS12895(-5.08949023544),Y75_RS12890(-4.65282929798)	acnA(-1.28630418516),pfkB(-1.14927083326),fbaB(-3.86652730408),sdaA(-1.5371262978),tkt(-5.08949023544),talA(-4.65282929798)
ko00350	Tyrosine metabolism	5	14/2030	0.00186677	0.0216152	r7 v w7 down	Y75_RS07800(-2.45731755545),Y75_RS13890(-2.98117662163),Y75_RS22260(-3.88442494024),Y75_RS01680(-3.90000226062),Y75_RS03155(-2.0402019306)	adhP(-2.45731755545),gabD(-2.98117662163),ahr(-3.88442494024),yahK(-3.90000226062),frmA(-2.0402019306)
ko00250	Alanine, aspartate and glutamate metabolism	5	38/2030	0.121739	0.253561	r7 v w7 down	Y75_RS07875(-4.05370309566),Y75_RS13890(-2.98117662163),Y75_RS02495(-4.02566087014),Y75_RS19655(-3.85240338776),Y75_RS13895(-2.51010333647)	gadB(-4.05370309566),gabD(-2.98117662163),glsA(-4.02566087014),gadA(-3.85240338776),gabT(-2.51010333647)
ko04727	GABAergic synapse	3	5/2030	0.00301998	0.0262261	r7 v w7 down	Y75_RS07875(-4.05370309566),Y75_RS02495(-4.02566087014),Y75_RS19655(-3.85240338776)	gadB(-4.05370309566),glsA(-4.02566087014),gadA(-3.85240338776)
ko00280	Valine, leucine and isoleucine degradation	3	23/2030	0.214353	0.354569	r7 v w7 down	Y75_RS01575(-2.54385096535),Y75_RS13895(-2.51010333647),Y75_RS21855(-3.84911204979)	RclA(-2.54385096535),gabT(-2.51010333647),aidB(-3.84911204979)
ko00310	Lysine degradation	2	13/2030	0.229344	0.362122	r7 v w7 down	Y75_RS13890(-2.98117662163),Y75_RS00940(-2.63146204683)	gabD(-2.98117662163),ldcC(-2.63146204683)
ko00330	Arginine and proline metabolism	2	28/2030	0.594052	0.665661	r7 v w7 down	Y75_RS16000(-3.71858054507),Y75_RS07630(-3.56706080972)	ygjG(-3.71858054507),patD(-3.56706080972)
ko00260	Glycine, serine and threonine metabolism	2	50/2030	0.876418	0.775761	r7 v w7 down	Y75_RS01575(-2.54385096535),Y75_RS09550(-1.5371262978)	RclA(-2.54385096535),sdaA(-1.5371262978)
ko04724	Glutamatergic synapse	1	3/2030	0.195605	0.34654	r7 v w7 down	Y75_RS02495(-4.02566087014)	glsA(-4.02566087014)
ko00471	D-Glutamine and D-glutamate metabolism	1	6/2030	0.353164	0.522035	r7 v w7 down	Y75_RS02495(-4.02566087014)	glsA(-4.02566087014)
ko00220	Arginine biosynthesis	1	22/2030	0.798912	0.775761	r7 v w7 down	Y75_RS02495(-4.02566087014)	glsA(-4.02566087014)
ko00270	Cysteine and methionine metabolism	1	41/2030	0.950413	0.775761	r7 v w7 down	Y75_RS09550(-1.5371262978)	sdaA(-1.5371262978)
ko00410	beta-Alanine metabolism	4	15/2030	0.0170723	0.0844517	r7 v w7 down	Y75_RS07875(-4.05370309566),Y75_RS07630(-3.56706080972),Y75_RS19655(-3.85240338776),Y75_RS13895(-2.51010333647)	gadB(-4.05370309566),patD(-3.56706080972),gadA(-3.85240338776),gabT(-2.51010333647)

## Sheet: venn 
Supplementary Table 4-4 Amino acid metabolism genes regulated by Crp and RpoS delltions compared to W3110 at pH 5.5 and pH 7.5
W5vW7 up	W5vW7 down		c7 v w7 up	c7 v w7 down	c5 v w5 up	c5 v w5 down		r7 v w7 up	r7 v w7 down	r5 v w5 up	r5 v w5 down
adiA	adhP		alaA	argA	asnB	adiA		acnB	acnA	pyrB	acnA
aidB	argA		argA	atoB	asnA	aidB		asd	adhP	pyrI	fbaB
argF	atoB		argB	fadB	atoD	argA		carA	ahr	carB	gabD
asd	dadA		argC	fadI		astA		carB	aidB		gabT
astA	dadX		argD/dapC	fadJ		astC		codA	fbaB		gadA
astC	fadB		argF	fbaA		atoB		cysK	frmA		gadB
astD	fadH		argH	gabT		dadA		gdhA	gabD		glsA
carA	fadI		asd	gapA		dadX		icd	gabT		patD
cysK	fadJ		asnA	ilvB		eno		lpdA	gadA		rclA
dapB	galS		asnB	ilvC		fadH		odhB	gadB		sdaA
gadA	ilvB		avtA	ilvE		fadI		pyrB	glsA		talA
gadB	ilvN		carA	ilvN		fadJ		pyrI	ldcC		tkt
glnA	leuB		carB	metE		fbaA		tkt	patD		ygjG
glsA	leuC		dapB	patD		fbaB			pfkB		wrbA
lysC	leuD		gadA	preT		gabD			rclA		adhP
metA	putA		gadB	RclA		gabT			sdaA		ahr
metB	tnaA		gdhA	sdaA		gadB			talA		yahK
metC			gltB	ygeW		gapA			tkt		frmA
metK			lysC			gcvH			yahK		aidB
pfkB			murI			gcvT			ygjG		ldcC
pyrB			pfkB			glsA					yjgH
pyrI			gltD			gltA					katE
sad			YahI			metA					sdaA
speG						metB
ybdL						metC
						metE
						metK
						metL
						mmuP
						patD
						pfkA
						pgk
						preA
						preT
						rclA
						talA
						tkt
						tpiA
						trpA
						yjgH
						ybdL
						ygjG
