# Supplementary material for: Quantitative transcriptomic and metabolic analyses reveal the roles of RpoS and Crp in the acid resistance system 1 in Escherichia coli
Source: Microbiol Spectr. 2026 Jun 15;14(7):e02063-25. doi: 10.1128/spectrum.02063-25 (PMC13339887; doi:10.1128/spectrum.02063-25)
Supplement: Table S5 — KEGG nuclear. [file spectrum.02063-25-s0005.xlsx]

## Sheet: w5 v w7
Supplementary Table 5-1 Kegg analysis of nucleotide and energy metabolism genes regulated by pH 5.5 relative to pH 7.5 in W3110
id	Description	Significant	Annotated	Pvalue	Qvalue	result	Signi_id	Signi_symbol
ko00240	Pyrimidine metabolism	9	82/2030	0.0371799	0.220461	up	Y75_RS22145(1.60842147355),Y75_RS22140(1.37325060587),Y75_RS05280(4.17598105089),Y75_RS05265(2.37188383052),Y75_RS05260(1.49737319048),Y75_RS05275(2.2792363581),Y75_RS05270(2.07663619403),Y75_RS00165(1.36519452663),Y75_RS05255(1.58233798655)	pyrB(1.60842147355),pyrI(1.37325060587),rutA(4.17598105089),rutD(2.37188383052),rutE(1.49737319048),rutB(2.2792363581),rutC(2.07663619403),carA/B(1.36519452663),rutF(1.58233798655)			pyrB,pyrI,rutA,rutD,rutE,rutB,rutC,carA/B,rutF,groL,dnaK,pfkB,WrbA,appC,ldhA,yghA
ko03018	RNA degradation	2	29/2030	0.491412	0.741782	up	Y75_RS21625(1.6211056577),Y75_RS00070(1.85827901026)	groL(1.6211056577),dnaK(1.85827901026)
ko00010	Glycolysis / Gluconeogenesis	2	64/2030	0.884963	0.835386	up	Y75_RS09075(1.30283866438),Y75_RS21130(1.42099401371)	pfkB(1.30283866438),WrbA(1.42099401371)
ko00030	Pentose phosphate pathway	2	44/2030	0.718827	0.784175	up	Y75_RS09075(1.30283866438),Y75_RS15635(1.40226351771)	pfkB(1.30283866438),yghA(1.40226351771)
ko00190	Oxidative phosphorylation	1	58/2030	0.96668	0.865683	up	Y75_RS05090(1.143471487)	appC(1.143471487)
ko00620	Pyruvate metabolism	1	68/2030	0.981656	0.866167	up	Y75_RS07295(1.89842854116)	ldhA(1.89842854116)
ko00190	Oxidative phosphorylation	11	58/2030	0.000189229	0.00122833	down	Y75_RS21685(-1.45578847747),Y75_RS03745(-1.21996327815),Y75_RS03740(-1.46249353025),Y75_RS02210(-1.01612767431),Y75_RS02215(-1.23876196553),Y75_RS02205(-1.09383265931),Y75_RS21675(-1.22632325871),Y75_RS02220(-1.40027128184),Y75_RS21680(-1.37505318639),Y75_RS21690(-1.32341553431),Y75_RS03735(-1.7314658173)	frdB(-1.45578847747),sdhA(-1.21996327815),sdhD(-1.46249353025),cyoC(-1.01612767431),cyoB(-1.23876196553),cyoD(-1.09383265931),frdD(-1.22632325871),cyoA(-1.40027128184),frdC(-1.37505318639),frdA(-1.32341553431),sdhC(-1.7314658173)
ko00620	Pyruvate metabolism	9	68/2030	0.0096489	0.0234875	down	Y75_RS21685(-1.45578847747),Y75_RS21225(-1.68858895823),Y75_RS07470(-1.69918246748),Y75_RS21675(-1.22632325871),Y75_RS21680(-1.37505318639),Y75_RS21690(-1.32341553431),Y75_RS19250(-2.04920093035),Y75_RS14830(-2.04415389039),Y75_RS08490(-1.00180954585)	frdB(-1.45578847747),acs(-1.68858895823),aldA(-1.69918246748),frdD(-1.22632325871),frdC(-1.37505318639),frdA(-1.32341553431),aldB(-2.04920093035),atoB(-2.04415389039),fumA(-1.00180954585)			frdB,acs,aldA,frdD,frdC,frdA,aldB,atoB,fumA,sdhA,sdhD,sdhC,adhP,rihA,rph,cyoC,cyoB,cyoD,cyoA
ko00020	Citrate cycle (TCA cycle)	8	36/2030	0.000488117	0.00253394	down	Y75_RS21685(-1.45578847747),Y75_RS03745(-1.21996327815),Y75_RS03740(-1.46249353025),Y75_RS21675(-1.22632325871),Y75_RS21680(-1.37505318639),Y75_RS21690(-1.32341553431),Y75_RS03735(-1.7314658173),Y75_RS08490(-1.00180954585)	frdB(-1.45578847747),sdhA(-1.21996327815),sdhD(-1.46249353025),frdD(-1.22632325871),frdC(-1.37505318639),frdA(-1.32341553431),sdhC(-1.7314658173),fumA(-1.00180954585)
ko00010	Glycolysis / Gluconeogenesis	3	64/2030	0.685195	0.517892	down	Y75_RS21225(-1.68858895823),Y75_RS07800(-1.12306747482),Y75_RS19250(-2.04920093035)	acs(-1.68858895823),adhP(-1.12306747482),aldB(-2.04920093035)
ko00240	Pyrimidine metabolism	2	82/2030	0.944362	0.613007	down	Y75_RS03380(-1.68707540229),Y75_RS18965(-1.07726193902)	rihA(-1.68707540229),rph(-1.07726193902)
ko00230	Purine metabolism	2	118/2030	0.990653	0.632514	down	Y75_RS03380(-1.68707540229),Y75_RS18965(-1.07726193902)	rihA(-1.68707540229),rph(-1.07726193902)
ko03018	RNA degradation	1	29/2030	0.803517	0.549033	down	Y75_RS18965(-1.07726193902)	rph(-1.07726193902)

## Sheet: c5 w5
	Supplementary Table 5-2 Kegg analysis of nucleotide and energy metabolism genes regulated by crp delltions compared to W3110 at pH 5.5
id	Description	Significant	Annotated	Pvalue	Qvalue	result	Signi_id	Signi_symbol
ko00190	Oxidative phosphorylation	5	58/2030	0.0377741	0.0852046	C7 up	Y75_RS14200(1.05151275169),Y75_RS14195(1.68273444131),Y75_RS14190(1.98898592936),Y75_RS14185(2.21957353517),Y75_RS14180(1.52967054169)	hycC(1.05151275169),hycD(1.68273444131),nuoC(1.98898592936),hycF(2.21957353517),hycG(1.52967054169)
ko03018	RNA degradation	3	29/2030	0.0657017	0.138319	C7 up	Y75_RS21625(1.51952688719),Y75_RS00070(2.43953780503),Y75_RS16445(1.19539199343)	groL(1.51952688719),dnaK(2.43953780503),deaD(1.19539199343)				hycC,hycD,nuoC,hycF,hycG,groL,dnaK,deaD,pyrC,carA,carB,pfkB,xynR,xynR,ppsA,yahI
ko00240	Pyrimidine metabolism	3	82/2030	0.504019	0.503401	C7 up	Y75_RS05565(1.12692801924),Y75_RS00165(2.02667770501),Y75_RS00170(2.12828467299)	pyrC(1.12692801924),carA(2.02667770501),carB(2.12828467299)
ko00010	Glycolysis / Gluconeogenesis	2	64/2030	0.624488	0.597596	C7 up	Y75_RS09075(1.13392655524),Y75_RS01405(2.39058875297)	pfkB(1.13392655524),xynR(2.39058875297)
ko00620	Pyruvate metabolism	2	68/2030	0.657841	0.610998	C7 up	Y75_RS01405(2.39058875297),Y75_RS08965(1.37532657935)	xynR(2.39058875297),ppsA(1.37532657935)
ko00230	Purine metabolism	1	118/2030	0.982032	0.716794	C7 up	Y75_RS02670(1.77681050956)	yahI(1.77681050956)
ko00030	Pentose phosphate pathway	1	44/2030	0.770122	0.62358	C7 up	Y75_RS09075(1.13392655524)	pfkB(1.13392655524)
ko00190	Oxidative phosphorylation	6	58/2030	0.00803754	0.0541476	C5 up	Y75_RS14200(3.08657640425),Y75_RS14195(3.3378731277),Y75_RS14190(3.22182098906),Y75_RS22130(1.96252924177),Y75_RS14185(3.20154409845),Y75_RS14180(3.06191715165)	hycC(3.08657640425),hycD(3.3378731277),nuoC(3.22182098906),mgtA(1.96252924177),hycF(3.20154409845),hycG(3.06191715165)
ko00620	Pyruvate metabolism	4	68/2030	0.157587	0.331763	C5 up	Y75_RS04820(1.39521815482),Y75_RS07805(1.04341810077),Y75_RS08965(1.57465705786),Y75_RS14145(2.17033915245)	gloC(1.39521815482),maeA(1.04341810077),ppsA(1.57465705786),hypF(2.17033915245)				hycC,hycD,nuoC,mgtA,hycF,hycG,gloC,maeA,ppsA,hypF,dnaK,deaD,hscA,dinG,fdx
ko03018	RNA degradation	3	29/2030	0.05866	0.187164	C5 up	Y75_RS00070(1.37832895161),deaD(1.34677602625),Y75_RS13220(1.2493149699)	dnaK(1.37832895161),deaD(1.34677602625),hscA(1.2493149699)
ko00230	Purine metabolism	2	118/2030	0.891431	0.769927	C5 up	Y75_RS04165(1.13720161482),Y75_RS13215(1.47249945722)	dinG(1.13720161482),fdx(1.47249945722)
ko00240	Pyrimidine metabolism	1	82/2030	0.928569	0.781953	C5 up	Y75_RS04165(1.13720161482)	dinG(1.13720161482)
ko00010	Glycolysis / Gluconeogenesis	21	64/2030	1.36e-05	0.000363599	C5 down	Y75_RS17505(-1.09349924423),Y75_RS15245(-1.4580009829),Y75_RS15240(-1.28679276893),Y75_RS21225(-2.14160594018),Y75_RS20980(-1.81821590336),Y75_RS11000(-1.48791597254),Y75_RS21130(-1.84479933605),Y75_RS12700(-1.00314948005),Y75_RS06515(-2.87624210287),Y75_RS04175(-1.17175342338),Y75_RS05225(-1.92679187231),Y75_RS22260(-1.02071865429),Y75_RS01680(-1.44724066683),Y75_RS05760(-2.67734094107),Y75_RS20…	tpiA(-1.09349924423),pgk(-1.4580009829),fbaA(-1.28679276893),acs(-2.14160594018),pgi(-1.81821590336),fbaB(-1.48791597254),WrbA(-1.84479933605),crr(-1.00314948005),adhE(-2.87624210287),lldD(-1.17175342338),agp(-1.92679187231),ahr(-1.02071865429),yahK(-1.44724066683),ptsG(-2.67734094107),pckA(-1.838217533),rclA(-1.81796302162),gapA(-1.54252784939),AldB(-2.66043727594),pfkA(-1.37728117598),frmA(-1.8…
ko00190	Oxidative phosphorylation	14	58/2030	0.00981781	0.0523616	C5 down	Y75_RS11965(-1.15069044796),Y75_RS11970(-1.38169176893),Y75_RS11975(-1.24777955568),Y75_RS03745(-1.12359792172),Y75_RS03740(-1.34138417865),Y75_RS12005(-1.23148403877),Y75_RS12000(-1.35940613443),Y75_RS12010(-1.24711118238),Y75_RS12025(-1.15706135008),Y75_RS11985(-1.33174137324),Y75_RS11980(-1.08163320266),Y75_RS03735(-1.44828207692),Y75_RS11995(-1.1741349319),Y75_RS11990(-1.4380822183)	nuoN(-1.15069044796),nuoM(-1.38169176893),nuoL(-1.24777955568),sdhA(-1.12359792172),sdhD(-1.34138417865),nuoF(-1.23148403877),nuoG(-1.35940613443),nuoE(-1.24711118238),nuoA(-1.15706135008),nuoJ(-1.33174137324),nuoK(-1.08163320266),sdhC(-1.44828207692),nuoH(-1.1741349319),nuoI(-1.4380822183)				tpiA,pgk,fbaA,acs,pgi,fbaB,wrbA,crr,adhE,lldD,agp,ahr,yahK,ptsG,pckA,rclA,gapA,aldB,pfkA,frmA,eno,nuoN,nuoM,nuoL,sdhA,sdhD,nuoF,nuoG,nuoE,nuoA,nuoJ,nuoK,sdhC,nuoH,nuoI,acs,aldA,ldhA,gloA,gloB,adhE,lldD,hchA,poxB,atoB,udp,deoA,rutA,preT,preA,rutB,ushA,rutC,rutF,sdhA,sdhD,pckA,sdhC,gltA,hiuH,paoA,ushA,pfkA,eno,fbaA,pgl,pgi,fbaB,yghA,zwf,pfkA,tkt,talA
ko00620	Pyruvate metabolism	13	68/2030	0.0738533	0.227241	C5 down	Y75_RS21225(-2.14160594018),Y75_RS07470(-2.85543057283),Y75_RS07295(-1.50688150076),Y75_RS08695(-1.9410659172),Y75_RS01075(-1.17859184934),Y75_RS06515(-2.87624210287),Y75_RS04175(-1.17175342338),Y75_RS10335(-1.122073781),Y75_RS20250(-1.838217533),Y75_RS01575(-1.81796302162),Y75_RS04535(-1.41453954344),Y75_RS19250(-2.66043727594),Y75_RS14830(-1.23516485522)	acs(-2.14160594018),aldA(-2.85543057283),ldhA(-1.50688150076),gloA(-1.9410659172),gloB(-1.17859184934),adhE(-2.87624210287),lldD(-1.17175342338),hchA(-1.122073781),pckA(-1.838217533),rclA(-1.81796302162),poxB(-1.41453954344),AldB(-2.66043727594),atoB(-1.23516485522)
ko00240	Pyrimidine metabolism	9	82/2030	0.716828	0.757268	C5 down	Y75_RS17965(-1.69125143437),Y75_RS22915(-1.31382360051),Y75_RS05280(-2.79284076502),Y75_RS11255(-2.11417101992),Y75_RS11260(-1.72275488122),Y75_RS05275(-1.30313247444),Y75_RS02470(-1.07478444185),Y75_RS05270(-1.27671402948),Y75_RS05255(-1.0721767286)	udp(-1.69125143437),deoA(-1.31382360051),rutA(-2.79284076502),preT(-2.11417101992),preA(-1.72275488122),rutB(-1.30313247444),ushA(-1.07478444185),rutC(-1.27671402948),rutF(-1.0721767286)
ko00030	Pentose phosphate pathway	9	44/2030	0.0894345	0.264991	C5 down	Y75_RS15240(-1.28679276893),Y75_RS04005(-1.46864504733),Y75_RS20980(-1.81821590336),Y75_RS11000(-1.48791597254),Y75_RS15635(-1.88955132213),Y75_RS11210(-1.01897624363),Y75_RS17520(-1.37728117598),Y75_RS12895(-1.09313998837),Y75_RS12890(-1.23454937967)	fbaA(-1.28679276893),pgl(-1.46864504733),pgi(-1.81821590336),fbaB(-1.48791597254),yghA(-1.88955132213),zwf(-1.01897624363),pfkA(-1.37728117598),tkt(-1.09313998837),talA(-1.23454937967)
ko00020	Citrate cycle (TCA cycle)	6	36/2030	0.290682	0.494778	C5 down	Y75_RS03745(-1.12359792172),Y75_RS03740(-1.34138417865),Y75_RS20250(-1.838217533),Y75_RS01575(-1.81796302162),Y75_RS03735(-1.44828207692),Y75_RS03725(-1.23852908404)	sdhA(-1.12359792172),sdhD(-1.34138417865),pckA(-1.838217533),rclA(-1.81796302162),sdhC(-1.44828207692),gltA(-1.23852908404)
ko00230	Purine metabolism	3	118/2030	0.999985	0.82473	C5 down	Y75_RS10350(-1.55683889981),Y75_RS01480(-1.27418045732),Y75_RS02470(-1.07478444185)	hiuH(-1.55683889981),paoA(-1.27418045732),ushA(-1.07478444185)
ko03018	RNA degradation	2	29/2030	0.895026	0.804505	C5 down	Y75_RS17520(-1.37728117598),Y75_RS14490(-1.45461959386)	pfkA(-1.37728117598),eno(-1.45461959386)
ko00010	Glycolysis / Gluconeogenesis	12	64/2030	0.0188029	0.147345	C7 down	Y75_RS15240(-1.37391604711),Y75_RS12540(-1.40820715594),Y75_RS21225(-2.91175452806),Y75_RS12700(-1.09216516144),Y75_RS06515(-1.95452752609),Y75_RS05225(-1.74494541141),Y75_RS13540(-1.44632999713),Y75_RS05760(-2.44531194324),Y75_RS20250(-2.09156122167),Y75_RS01575(-1.09190765918),Y75_RS09370(-1.6189919413),Y75_RS19250(-4.20612022196)	fbaA(-1.37391604711),glk(-1.40820715594),acs(-2.91175452806),crr(-1.09216516144),adhE(-1.95452752609),agp(-1.74494541141),pat(-1.44632999713),ptsG(-2.44531194324),pckA(-2.09156122167),rclA(-1.09190765918),gapA(-1.6189919413),AldB(-4.20612022196)
ko00620	Pyruvate metabolism	11	68/2030	0.0628321	0.260665	C7 down	Y75_RS21225(-2.91175452806),Y75_RS07470(-3.70421805738),Y75_RS07295(-1.316328719),Y75_RS06515(-1.95452752609),Y75_RS13510(-1.14906585314),Y75_RS13540(-1.44632999713),Y75_RS20250(-2.09156122167),Y75_RS01575(-1.09190765918),Y75_RS21690(-1.24675248328),Y75_RS19250(-4.20612022196),Y75_RS14830(-2.97168996309)	acs(-2.91175452806),aldA(-3.70421805738),ldhA(-1.316328719),adhE(-1.95452752609),grcA(-1.14906585314),pat(-1.44632999713),pckA(-2.09156122167),rclA(-1.09190765918),frdA(-1.24675248328),aldB(-4.20612022196),atoB(-2.97168996309)				fbaA,glk,acs,crr,adhE,agp,pat,ptsG,pckA,rclA,gapA,aldB,aldA,ldhA,adhE,grcA,pat,frdA,atoB,sdhD,sdhC,nuoB,nuoA,rihA,udp,preT,cdd,rihA,xdhA,gpt,nudI
ko00020	Citrate cycle (TCA cycle)	5	36/2030	0.274125	0.471536	C7 down	Y75_RS03740(-1.3474170058),Y75_RS20250(-2.09156122167),Y75_RS01575(-1.09190765918),Y75_RS21690(-1.24675248328),Y75_RS03735(-1.60732252831)	sdhD(-1.3474170058),pckA(-2.09156122167),rclA(-1.09190765918),frdA(-1.24675248328),sdhC(-1.60732252831)
ko00190	Oxidative phosphorylation	5	58/2030	0.687115	0.794421	C7 down	Y75_RS03740(-1.3474170058),Y75_RS12020(-1.26160071604),Y75_RS12025(-1.01725646339),Y75_RS21690(-1.24675248328),Y75_RS03735(-1.60732252831)	sdhD(-1.3474170058),nuoB(-1.26160071604),nuoA(-1.01725646339),frdA(-1.24675248328),sdhC(-1.60732252831)
ko00240	Pyrimidine metabolism	4	82/2030	0.968073	0.879976	C7 down	Y75_RS03380(-2.9543802455),Y75_RS17965(-1.31732055199),Y75_RS11255(-1.95705947778),Y75_RS11240(-1.07509020939)	rihA(-2.9543802455),udp(-1.31732055199),preT(-1.95705947778),cdd(-1.07509020939)
ko00230	Purine metabolism	4	118/2030	0.998182	0.879976	C7 down	Y75_RS03380(-2.9543802455),Y75_RS14985(-2.13425347723),Y75_RS01215(-1.24156040824),Y75_RS11835(-1.08917758756)	rihA(-2.9543802455),xdhA(-2.13425347723),gpt(-1.24156040824),nudI(-1.08917758756)

## Sheet: r5 v w5 
Supplementary Table 5-3 Kegg analysis of nucleotide and energy metabolism genes regulated by RpoS delltions compared to W3110 at pH 5.5
id	Description	Significant	Annotated	Pvalue	Qvalue	result	Signi_id	Signi_symbol
ko00240	Pyrimidine metabolism	3	82/2030	0.228274	0.528635	r5 up	Y75_RS22145(1.00362248124),Y75_RS22140(1.07182019561),Y75_RS00170(1.13399422798)	pyrB(1.00362248124),pyrI(1.07182019561),carB(1.13399422798)
ko00030	Pentose phosphate pathway	1	44/2030	0.596474	0.735754	r5 up	Y75_RS09765(1.1074629714)	edd(1.1074629714)			pyrB,pyrI,carB,edd
ko00010	Glycolysis / Gluconeogenesis	10	64/2030	0.00507402	0.034717	r5 down	Y75_RS07280(-1.85944414611),Y75_RS11000(-3.47176466268),Y75_RS21130(-1.64386760933),Y75_RS07800(-2.01081092926),Y75_RS05225(-1.32726077507),Y75_RS22260(-3.65108206147),Y75_RS01680(-3.17290937425),Y75_RS01575(-2.48860107497),Y75_RS19250(-3.11967224835),Y75_RS03155(-1.48548723015)	nifJ(-1.85944414611),fbaB(-3.47176466268),WrbA(-1.64386760933),adhP(-2.01081092926),agp(-1.32726077507),ahr(-3.65108206147),yahK(-3.17290937425),rclA(-2.48860107497),aldB(-3.11967224835),tdh(-1.48548723015)
ko00030	Pentose phosphate pathway	8	44/2030	0.00469035	0.034717	r5 down	Y75_RS04360(-1.48803138538),Y75_RS04005(-2.02816519564),Y75_RS22910(-1.61690145123),Y75_RS11000(-3.47176466268),Y75_RS15635(-5.13543553872),Y75_RS11210(-2.94711831017),Y75_RS12895(-5.01453111037),Y75_RS12890(-5.17899538346)	gcd(-1.48803138538),pgl(-2.02816519564),deoC(-1.61690145123),fbaB(-3.47176466268),yghA(-5.13543553872),Y75_RS11210(-2.94711831017),tkt(-5.01453111037),talA(-5.17899538346)			nifJ,fbaB,wrbA,adhP,agp,ahr,yahK,rclA,aldB,tdh,gcd,pgl,deoC,fbaB,yghA,Y75_RS11210,tkt,talA,hchA,frdA,poxB,pflB,hycC,hycD, nuoC,hycF,paoC,paoB,deoD,pphA,paoA,acnA,deoA,dbpA,rapA,xylA
ko00620	Pyruvate metabolism	7	68/2030	0.124629	0.243635	r5 down	Y75_RS07280(-1.85944414611),Y75_RS10335(-2.18147252598),Y75_RS01575(-2.48860107497),Y75_RS21690(-1.09162196497),Y75_RS04535(-5.71569536752),Y75_RS19250(-3.11967224835),Y75_RS04700(-1.76237197872)	nifJ(-1.85944414611),hchA(-2.18147252598),rclA(-2.48860107497),frdA(-1.09162196497),poxB(-5.71569536752),aldB(-3.11967224835),pflB(-1.76237197872)
ko00190	Oxidative phosphorylation	5	58/2030	0.289661	0.421679	r5 down	Y75_RS14200(-2.61442940966),Y75_RS14195(-2.69236624043),Y75_RS14190(-2.47055800405),Y75_RS14185(-2.68420327893),Y75_RS21690(-1.09162196497)	hycC(-2.61442940966),hycD(-2.69236624043), nuoC(-2.47055800405),hycF(-2.68420327893),frdA(-1.09162196497)
ko00230	Purine metabolism	5	118/2030	0.870503	0.76023	r5 down	Y75_RS01470(-1.76770238564),Y75_RS01475(-1.90243920349),Y75_RS22925(-1.01451217816),Y75_RS09690(-2.35730242499),Y75_RS01480(-2.78183226349)	paoC(-1.76770238564),paoB(-1.90243920349),deoD(-1.01451217816),pphA(-2.35730242499),paoA(-2.78183226349)
ko00020	Citrate cycle (TCA cycle)	4	36/2030	0.180927	0.296958	r5 down	Y75_RS06725(-1.04055918282),Y75_RS07280(-1.85944414611),Y75_RS01575(-2.48860107497),Y75_RS21690(-1.09162196497)	acnA(-1.04055918282),nifJ(-1.85944414611),rclA(-2.48860107497),frdA(-1.09162196497)
ko00240	Pyrimidine metabolism	2	82/2030	0.968838	0.770801	r5 down	Y75_RS22915(-2.08482883009),Y75_RS22925(-1.01451217816)	deoA(-2.08482883009),deoD(-1.01451217816)
ko03018	RNA degradation	2	29/2030	0.54643	0.603021	r5 down	Y75_RS07100(-1.32038976699),Y75_RS00300(-1.21120107445)	dbpA(-1.32038976699),rapA(-1.21120107445)
ko00040	Pentose and glucuronate interconversions	1	33/2030	0.881401	0.76023	r5 down	Y75_RS19375(-1.17248459286)	xylA(-1.17248459286)
ko00020	Citrate cycle (TCA cycle)	6	36/2030	0.00618821	0.0955373	r7 up	Y75_RS03765(1.28678982663),Y75_RS00585(1.0217548254),Y75_RS00590(1.04983927437),Y75_RS05940(1.34916635055),Y75_RS20250(1.23846269128),Y75_RS00600(1.04736080917)	odhB(1.28678982663),aceF(1.0217548254),lpdA(1.04983927437),icd(1.34916635055),pckA(1.23846269128),acnB(1.04736080917)
ko00620	Pyruvate metabolism	5	68/2030	0.222296	0.636279	r7 up	Y75_RS00585(1.0217548254),Y75_RS00590(1.04983927437),Y75_RS12075(1.28844538643),Y75_RS20250(1.23846269128),Y75_RS12080(1.54087141047)	aceF(1.0217548254),lpdA(1.04983927437),ackA(1.28844538643),pckA(1.23846269128),pta(1.54087141047)			odhB,aceF,lpdA,icd,pckA,acnB,ackA,pta,codA,pyrB,pyrI,carA,carB,hupA,tuf,tkt
ko00240	Pyrimidine metabolism	5	82/2030	0.354191	0.745665	r7 up	Y75_RS01735(1.03586215635),Y75_RS22145(1.04000189739),Y75_RS22140(1.25669588366),Y75_RS00165(1.10340465289),Y75_RS00170(1.16518815528)	codA(1.03586215635),pyrB(1.04000189739),pyrI(1.25669588366),carA(1.10340465289),carB(1.16518815528)
ko00010	Glycolysis / Gluconeogenesis	3	64/2030	0.599048	0.819972	r7 up	Y75_RS00585(1.0217548254),Y75_RS00590(1.04983927437),Y75_RS20250(1.23846269128)	aceF(1.0217548254),lpdA(1.04983927437),pckA(1.23846269128)
ko00230	Purine metabolism	2	118/2030	0.98107	0.908781	r7 up	Y75_RS17085(1.37882435994),Y75_RS17190(1.13626959645)	hupA(1.37882435994),tuf(1.13626959645)
ko00030	Pentose phosphate pathway	1	44/2030	0.886742	0.873833	r7 up	Y75_RS15285(1.32110329127)	tkt(1.32110329127)
ko00010	Glycolysis / Gluconeogenesis	11	64/2030	0.00393325	0.0303619	r7 down	Y75_RS09075(-1.14927083326),Y75_RS07280(-2.36176977807),Y75_RS21225(-1.0850669343),Y75_RS05025(-1.39593417204),Y75_RS11000(-3.86652730408),Y75_RS07800(-2.45731755545),Y75_RS22260(-3.88442494024),Y75_RS01680(-3.90000226062),Y75_RS01575(-2.54385096535),Y75_RS19250(-4.53500107749),Y75_RS03155(-2.0402019306)	pfkB(-1.14927083326),nifJ(-2.36176977807),acs(-1.0850669343),aldB(-1.39593417204),fbaB(-3.86652730408),adhP(-2.45731755545),ahr(-3.88442494024),yahK(-3.90000226062),rclA(-2.54385096535),aldB(-4.53500107749),tdh(-2.0402019306)
ko00030	Pentose phosphate pathway	10	44/2030	0.000644573	0.0111952	r7 down	Y75_RS04360(-2.02531650526),Y75_RS09075(-1.14927083326),Y75_RS04005(-1.6501675767),Y75_RS22920(-1.08211327657),Y75_RS11000(-3.86652730408),Y75_RS15635(-4.29886618802),Y75_RS00630(-1.78427130894),Y75_RS11210(-3.15656380685),Y75_RS12895(-5.08949023544),Y75_RS12890(-4.65282929798)	gcd(-2.02531650526),pfkB(-1.14927083326),pgl(-1.6501675767),deoB(-1.08211327657),fbaB(-3.86652730408),yghA(-4.29886618802),gcd(-1.78427130894),Y75_RS11210(-3.15656380685),tkt(-5.08949023544),talA(-4.65282929798)			pfkB,nifJ,acs,aldB,fbaB,adhP,ahr,yahK,rclA,aldB,tdh,nifJ,acs,yccU,hchA,rclA,poxB,gloA,pflB,hycC,hycD, nuoC,hycF,Y75_RS16390(-1.13466077398),appB,appC,paoC,paoB,deoD,deoB,pphA,paoA,acnA,nifJ,deoA,deoD,dbpA,xylA,gcd,pfkB,pgl,deoB,fbaB,yghA,gcd,Y75_RS11210(-3.15656380685),tkt,talA
ko00620	Pyruvate metabolism	9	68/2030	0.0439748	0.138868	r7 down	Y75_RS07280(-2.36176977807),Y75_RS21225(-1.0850669343),Y75_RS05025(-1.39593417204),Y75_RS10335(-3.65213169753),Y75_RS01575(-2.54385096535),Y75_RS04535(-5.63494871132),Y75_RS19250(-4.53500107749),Y75_RS00945(-1.30777562534),Y75_RS04700(-1.33996433722)	nifJ(-2.36176977807),acs(-1.0850669343),yccU(-1.39593417204),hchA(-3.65213169753),rclA(-2.54385096535),poxB(-5.63494871132),AldB(-4.53500107749),gloA(-1.30777562534),pflB(-1.33996433722)
ko00190	Oxidative phosphorylation	7	58/2030	0.105986	0.245441	r7 down	Y75_RS14200(-3.35898168964),Y75_RS14195(-2.89829457192),Y75_RS14190(-2.4152875981),Y75_RS14185(-1.36968005629),Y75_RS16390(-1.13466077398),Y75_RS05095(-2.03020725655),Y75_RS05090(-2.22029406644)	hycC(-3.35898168964),hycD(-2.89829457192), nuoC(-2.4152875981),hycF(-1.36968005629),Y75_RS16390(-1.13466077398),appB(-2.03020725655),appC(-2.22029406644)
ko00230	Purine metabolism	6	118/2030	0.848534	0.775761	r7 down	Y75_RS01470(-2.71624445945),Y75_RS01475(-2.60379690713),Y75_RS22925(-1.10812100399),Y75_RS22920(-1.08211327657),Y75_RS09690(-3.39279113647),Y75_RS01480(-3.40799522977)	paoC(-2.71624445945),paoB(-2.60379690713),deoD(-1.10812100399),deoB(-1.08211327657),pphA(-3.39279113647),paoA(-3.40799522977)
ko00020	Citrate cycle (TCA cycle)	3	36/2030	0.466706	0.578996	r7 down	Y75_RS06725(-1.28630418516),Y75_RS07280(-2.36176977807),Y75_RS01575(-2.54385096535)	acnA(-1.28630418516),nifJ(-2.36176977807),rclA(-2.54385096535)
ko00240	Pyrimidine metabolism	2	82/2030	0.982848	0.775933	r7 down	Y75_RS22915(-1.55234689061),Y75_RS22925(-1.10812100399)	deoA(-1.55234689061),deoD(-1.10812100399)
ko03018	RNA degradation	1	29/2030	0.879753	0.775761	r7 down	Y75_RS07100(-1.07166603476)	dbpA(-1.07166603476)
ko00040	Pentose and glucuronate interconversions	1	33/2030	0.910442	0.775761	r7 down	Y75_RS19375(-1.25777868038)	xylA(-1.25777868038)

## Sheet: GENES
Supplementary Table 5-4 Nucleotide and energy metabolism genes regulated by Crp and RpoS delltions compared to W3110 at pH 5.5 and pH 7.5
W5 vs W7 up	W5 vs W7 down	C7 UP	C7 DOWN	C5 vs W5 up	C5 vs W5 down	R7 vs W7 up	R7 vs W7 down	R5 vs W5 up	R5 vs W5 down
pyrB	frdB	hycC	fbaA	hycC	acs	odhB	pfkB	pyrB	nifJ
pyrI	acs	hycD	glk	hycD	adhE	aceF	nifJ	pyrI	fbaB
rutA	aldA	nuoC	acs	nuoC	agp	lpdA	acs	carB	wrbA
rutD	frdD	hycF	crr	mgtA	ahr	icd	aldB	edd	adhP
rutE	frdC	hycG	adhE	hycF	aldA	pckA	fbaB		agp
rutB	frdA	groL	agp	hycG	aldB	acnB	adhP		ahr
rutC	aldB	dnaK	pat	gloC	atoB	ackA	ahr		yahK
carA/B	atoB	deaD	ptsG	maeA	crr	pta	yahK		rclA
rutF	fumA	pyrC	pckA	ppsA	deoA	codA	rclA		aldB
groL	sdhA	carA	rclA	hypF	eno	pyrB	aldB		tdh
dnaK	sdhD	carB	gapA	dnaK	fbaA	pyrI	tdh		gcd
pfkB	sdhC	pfkB	aldB	deaD	fbaB	carA	nifJ		pgl
WrbA	adhP	xynR	aldA	hscA	frmA	carB	acs		deoC
appC	rihA	xynR	ldhA	dinG	gapA	hupA	yccU		fbaB
ldhA	rph	ppsA	adhE	fdx	gloA	tuf	hchA		yghA
yghA	cyoC	yahI	grcA		gloB	tkt	rclA		yohF
	cyoB		pat		gltA		poxB		tkt
	cyoD		frdA		hchA		gloA		talA
	cyoA		atoB		hiuH		pflB		hchA
			sdhD		ldhA		hycC		frdA
			sdhC		lldD		hycD		poxB
			nuoB		nuoA		nuoC		pflB
			nuoA		nuoE		hycF		hycC
			rihA		nuoF		yraR		hycD
			udp		nuoG		appB		nuoC
			preT		nuoH		appC		hycF
			cdd		nuoI		paoC		paoC
			rihA		nuoJ		paoB		paoB
			xdhA		nuoK		deoD		deoD
			gpt		nuoL		deoB		pphA
			nudI		nuoM		pphA		paoA
					nuoN		paoA		acnA
					paoA		acnA		deoA
					pckA		nifJ		dbpA
					pfkA		deoA		rapA
					pgi		deoD		xylA
					pgk		dbpA
					pgl		xylA
					poxB		gcd
					preA		pfkB
					preT		pgl
					ptsG		deoB
					rclA		fbaB
					rutA		yghA
					rutB		gcd
					rutC		yohF
					rutF		tkt
					sdhA		talA
					sdhC
					sdhD
					talA
					tkt
					tpiA
					udp
					ushA
					wrbA
					yahK
					yghA
					zwf
