# Supplementary material for: Quantitative transcriptomic and metabolic analyses reveal the roles of RpoS and Crp in the acid resistance system 1 in Escherichia coli
Source: Microbiol Spectr. 2026 Jun 15;14(7):e02063-25. doi: 10.1128/spectrum.02063-25 (PMC13339887; doi:10.1128/spectrum.02063-25)
Supplement: Table S6 — Kegg analysis of fatty acid metabolism genes regulated by Crp and RpoS deletions compared with W3110 at pH 5.5 and 7.5. [file spectrum.02063-25-s0006.xlsx]

## Sheet: KEGG
Supplementary Table 6-1 Kegg analysis of fatty acid metabolism genes regulated by Crp and RpoS delltions compared to W3110 at pH 5.5 and pH 7.5
			w5 vs w7
id	Description	Significant	Significant	Annotated	Pvalue	Qvalue	result	Signi_id	Signi_symbol
ko00071	Fatty acid degradation	2	2/114	28/2030	0.472715	0.741782	up	Y75_RS21130(1.42099401371),aidB(1.57233112328)	wrbA(1.42099401371),aidB(1.57233112328)
ko00561	Glycerolipid metabolism	1	1/114	14/2030	0.555953	0.741782	up	Y75_RS03110(1.67985915306)	hcxA(1.67985915306)
ko01212	Fatty acid metabolism	2	2/114	34/2030	0.862165	0.835386	up	Y75_RS21855(1.57233112328)	aidB(1.57233112328),cfa(1.91295360187)
ko00071	Fatty acid degradation	7	7/110	28/2030	0.000520485	0.00253394	down	Y75_RS12300(-2.31185225692),Y75_RS17900(-2.12229994959),Y75_RS12295(-1.62518597214),Y75_RS07800(-1.12306747482),Y75_RS01130(-1.53345376245),Y75_RS09505(-1.89618412293),Y75_RS14830(-2.04415389039)	fadI(-2.31185225692),fadB(-2.12229994959),fadJ(-1.62518597214),adhP(-1.12306747482),FadE(-1.53345376245),fadD(-1.89618412293),atoB(-2.04415389039)
ko01212	Fatty acid metabolism	6	6/110	34/2030	0.00855137	0.0222035	down	Y75_RS12300(-2.31185225692),Y75_RS17900(-2.12229994959),Y75_RS12295(-1.62518597214),Y75_RS01130(-1.53345376245),Y75_RS09505(-1.89618412293),Y75_RS14830(-2.04415389039)	fadI(-2.31185225692),fadB(-2.12229994959),fadJ(-1.62518597214),FadE(-1.53345376245),fadD(-1.89618412293),atoB(-2.04415389039)
ko00061	Fatty acid biosynthesis	1	1/110	20/2030	0.673593	0.517892	down	Y75_RS09505(-1.89618412293)	fadD(-1.89618412293)
			R7 vs w7
ko00061	Fatty acid biosynthesis	1	1/97	20/2030	0.62618	0.819972	up	Y75_RS12745(1.85767413607)	ucpA(1.85767413607)
ko00071	Fatty acid degradation	5	5/142	28/2030	0.0414577	0.138378	down	Y75_RS07800(-2.45731755545),Y75_RS22260(-3.88442494024),Y75_RS01680(-3.90000226062),Y75_RS21855(-3.84911204979),Y75_RS03155(-2.0402019306)	adhP(-2.45731755545),ahr(-3.88442494024),yahK(-3.90000226062),aidB(-3.84911204979),frmA(-2.0402019306)
ko01212	Fatty acid metabolism	1	1/142	34/2030	0.91681	0.775761	down	Y75_RS21855(-3.84911204979)	aidB(-3.84911204979)
			R5 vs w5
ko00071	Fatty acid degradation		6/126	28/2030	0.0061645	0.0383438	down	Y75_RS21130(-1.64386760933),Y75_RS07800(-2.01081092926),Y75_RS22260(-3.65108206147),Y75_RS01680(-3.17290937425),Y75_RS21855(-3.37284253395),Y75_RS03155(-1.48548723015)	wrbA(-1.64386760933),adhP(-2.01081092926),ahr(-3.65108206147),yahK(-3.17290937425),aidB(-3.37284253395),frmA(-1.48548723015)
ko01212	Fatty acid metabolism		1/126	34/2030	0.888884	0.76023	down	Y75_RS21855(-3.37284253395)	aidB(-3.37284253395)
			c7 vs w7
ko00071	Fatty acid degradation		6/199	28/2030	0.0494994	0.22733	down	Y75_RS12300(-2.29957392714),Y75_RS17900(-1.73892640893),Y75_RS12295(-1.84156522814),Y75_RS06515(-1.95452752609),Y75_RS09505(-1.96595921415),Y75_RS14830(-2.97168996309)	fadI(-2.29957392714),fadB(-1.73892640893),fadJ(-1.84156522814),adhE(-1.95452752609),fadD(-1.96595921415),atoB(-2.97168996309)
ko01212	Fatty acid metabolism		5/199	34/2030	0.235547	0.469563	down	Y75_RS12300(-2.29957392714),Y75_RS17900(-1.73892640893),Y75_RS12295(-1.84156522814),Y75_RS09505(-1.96595921415),Y75_RS14830(-2.97168996309)	fadI(-2.29957392714),fadB(-1.73892640893),fadJ(-1.84156522814),fadD(-1.96595921415),atoB(-2.97168996309)
ko00061	Fatty acid biosynthesis		1/199	20/2030	0.874282	0.869943	down	Y75_RS09505(-1.96595921415)	fadD(-1.96595921415)
			c5 vs w5
ko00071	Fatty acid degradation		9/254	28/2030	0.00520125	0.034675	down	Y75_RS12300(-1.42742122373),Y75_RS12295(-1.04878973051),Y75_RS21130(-1.84479933605),Y75_RS06515(-2.87624210287),Y75_RS22260(-1.02071865429),Y75_RS01680(-1.44724066683),Y75_RS14830(-1.23516485522),Y75_RS21855(-1.80566193491),Y75_RS01830(-1.81105099707)	fadI(-1.42742122373),fadJ(-1.04878973051),wrbA(-1.84479933605),adhE(-2.87624210287),ahr(-1.02071865429),yahK(-1.44724066683),atoB(-1.23516485522),aidB(-1.80566193491),frmA(S-(hydroxymethyl)glutathione dehydrogenase)(-1.81105099707)
ko01212	Fatty acid metabolism		4/254	34/2030	0.631762	0.711845	down	Y75_RS12300(-1.42742122373),Y75_RS12295(-1.04878973051),Y75_RS14830(-1.23516485522),Y75_RS21855(-1.80566193491)	fadI(-1.42742122373),fadJ(-1.04878973051),atoB(-1.23516485522),aidB(-1.80566193491)

## Sheet: venn GO
		Supplementary Table 6-2 Fatty acid metabolism genes regulated by Crp and RpoS delltions compared to W3110 at pH 5.5 and pH 7.5
		W5 vs W7		R7 vs W7		R5 vs W5		C7 vs W7		C5 vs W5
		up	Down	up	down	up	down	up	down	up	down
		aidB	FadE	aceF	FadM		FadM	PagP	fadD	lpxP	fadI
		cfa	fadD	odhB	aidB		aidB	rfaG	fadJ	yfhb	fadH
		PagP	fadJ	ackA	cysQ		cysQ	rfaP	fadI	rfaG	fadJ
		hdhA	fadI	pta	prpR		acpH	yjjU	fadH	rfaP	aidB
		yfhb	fadH	cusC	PagP		PagP		fadB	atoD	cysQ
		eptA	fadB	acnB	clsB		clsB		prpR	yfdE	ahr
		yjjU	prpR		rssA		rssA				yhjD
		cusC	fadL		hdhA		hdhA				lhgO
		hmpA	opgE		yegS		yegS				cusC
			eptB		arnB		arnB				poxB
					arnC		arnC				Blc
					arnT		arnT
					idi		idi
					ahr		ahr
					prpR		yhjD
					YFadM		poxB
					yhjD		Blc
							cfa
