# Supplementary material for: Quantitative transcriptomic and metabolic analyses reveal the roles of RpoS and Crp in the acid resistance system 1 in Escherichia coli
Source: Microbiol Spectr. 2026 Jun 15;14(7):e02063-25. doi: 10.1128/spectrum.02063-25 (PMC13339887; doi:10.1128/spectrum.02063-25)
Supplement: Table S7 — Chaperones regulated by different pH in W3110. [file spectrum.02063-25-s0007.xls]

## Sheet: W5 VS W7
Supplementary Table 7-1 Chaperones regulated by different pH in W3110
Gene id	MeanTPM (W5)	MeanTPM (W7)	log2FoldChange	pValue	qValue	result	GeneName	GeneDescription	GO	KEGG	COG
Y75_RS10220	8.89333	19.6167	-1.14128	1.63474e-05	0.000362029	down	fliJ	flagella biosynthesis chaperone FliJ	GO:0003774,GO:0005886,GO:0006935,GO:0009288,GO:0015031,GO:0044781,GO:0071973	K02413-ko02040 Flagellar assembly	COG2882-Flagellar biosynthesis chaperone[NUO]
Y75_RS21620	1239.03	264.657	2.22701	5.35084e-09	2.51981e-07	up	GroES	co-chaperone GroES	GO:0005524,GO:0005737,GO:0006457	-	COG0234-Co-chaperonin GroES (HSP10)[O]
Y75_RS02960	1501.19	123.937	3.59843	0.000101316	0.00170664	up	cusF	Cu(+)/Ag(+) efflux RND transporter periplasmic metallochaperone CusF	GO:0005507,GO:0006878,GO:0010043,GO:0010272,GO:0010273,GO:0016530,GO:0016531,GO:0030288,GO:0042597,GO:0046688,GO:0046914	K07810-ko02020 Two-component system	COG5569-Uncharacterized conserved protein[S]
Y75_RS00070	1034.87	285.423	1.85828	4.0288e-05	0.000781332	up	dnaK	molecular chaperone DnaK	GO:0005524,GO:0006457	K04043-ko03018 RNA degradation;ko04212 Longevity regulating pathway - worm;ko05152 Tuberculosis	COG0443-Molecular chaperone[O]
Y75_RS00075	169.603	73.4833	1.20668	0.00214112	0.0213955	up	dnaJ	molecular chaperone DnaJ	GO:0003756,GO:0005524,GO:0005737,GO:0005829,GO:0006260,GO:0006457,GO:0008270,GO:0009408,GO:0015035,GO:0016020,GO:0016032,GO:0016989,GO:0042026,GO:0051082,GO:0070389	-	COG0484-DnaJ-class molecular chaperone with C-terminal Zn finger domain[O]
Y75_RS13685	791.7	227.12	1.8015	0.000117218	0.00191286	up	grpE	nucleotide exchange factor GrpE	GO:0000774,GO:0005737,GO:0005829,GO:0006457,GO:0009408	-	COG0576-Molecular chaperone GrpE (heat shock protein)[O]
Y75_RS18715	296.613	30.0967	3.30091	8.26882e-05	0.00141746	up	ibpA	heat shock chaperone IbpA	GO:0005737,GO:0050821	-	COG0071-Molecular chaperone (small heat shock protein)[O]
Y75_RS05210	381.06	162.563	1.22902	0.00101985	0.012111	up	cbpM	chaperone modulator CbpM	-	-	-
Y75_RS05215	678.327	258.273	1.39308	2.67662e-05	0.000551062	up	cbpA	curved DNA-binding protein	GO:0003681,GO:0005737,GO:0006457,GO:0009295	-	COG0484-DnaJ-class molecular chaperone with C-terminal Zn finger domain[O]
Y75_RS19700	7379.18	942.847	2.96837	1.30267e-17	1.66782e-15	up	hdeB	acid-activated periplasmic chaperone HdeB	GO:0009268,GO:0033554,GO:0042597	-	-
Y75_RS19695	21844.1	2847.6	2.93943	2.83474e-17	3.41587e-15	up	hdeA	acid-activated periplasmic chaperone HdeA	GO:0030288,GO:0033554,GO:0071468	-	-
Y75_RS17075	189.057	77.18	1.29252	0.00178998	0.0186604	up	zraP	zinc resistance sensor/chaperone ZraP	GO:0008270,GO:0042597	K07803-ko02020 Two-component system	COG3678-P pilus assembly/Cpx signaling pathway, periplasmic inhibitor/zinc-resistance associated protein[UNTP]
Y75_RS13585	539.47	108.097	2.31922	8.74147e-09	3.80998e-07	up	clpB	ATP-dependent chaperone ClpB	GO:0005524,GO:0005737,GO:0005829,GO:0006986,GO:0009408,GO:0016020,GO:0016485,GO:0042623,GO:0042802	K11907-ko03070 Bacterial secretion system	COG0542-ATPases with chaperone activity, ATP-binding subunit[O]

## Sheet: C5 VS W5 
Supplementary Table 7-2 Chaperones regulated by pH 5.5 in W3110 and Crp delletion
Gene id	MeanTPM (C5)	MeanTPM (W5)	log2FoldChange	pValue	qValue	result	GeneName	GeneDescription	GO	KEGG	COG
Y75_RS10140	4.08667	253.507	-5.95496	7.91464e-19	8.31037e-17	down	fliS	flagellar export chaperone FliS	GO:0005829,GO:0009288,GO:0044780,GO:0071973	K02422-ko02040 Flagellar assembly	COG1516-Flagellin-specific chaperone FliS[NUO]
Y75_RS10220	1.65333	8.89333	-2.42735	0.00102568	0.00878698	down	fliJ	flagella biosynthesis chaperone FliJ	GO:0003774,GO:0005886,GO:0006935,GO:0009288,GO:0015031,GO:0044781,GO:0071973	K02413-ko02040 Flagellar assembly	COG2882-Flagellar biosynthesis chaperone[NUO]
Y75_RS05605	14.63	341.497	-4.54487	4.67972e-07	1.2206e-05	down	flgN	flagella biosynthesis chaperone FlgN	GO:0005737,GO:0044780	K02399-ko02040 Flagellar assembly	COG3418-Flagellar biosynthesis/type III secretory pathway chaperone[NUO]
Y75_RS02960	498.507	1501.19	-1.59043	0.00028254	0.00315259	down	cusF	Cu(+)/Ag(+) efflux RND transporter periplasmic metallochaperone CusF	GO:0005507,GO:0006878,GO:0010043,GO:0010272,GO:0010273,GO:0016530,GO:0016531,GO:0030288,GO:0042597,GO:0046688,GO:0046914	K07810-ko02020 Two-component system	COG5569-Uncharacterized conserved protein[S]
Y75_RS22875	75.09	329.947	-2.13554	2.85082e-06	5.95618e-05	down	osmY	molecular chaperone OsmY	GO:0006970,GO:0030288,GO:0042597	-	COG2823-Predicted periplasmic or secreted lipoprotein[R]
Y75_RS05210	122.247	381.06	-1.64022	0.000459306	0.00464409	down	cbpM	chaperone modulator CbpM	-	-	-
Y75_RS05215	272.11	678.327	-1.31779	0.000514737	0.00505479	down	cbpA	curved DNA-binding protein	GO:0003681,GO:0005737,GO:0006457,GO:0009295	-	COG0484-DnaJ-class molecular chaperone with C-terminal Zn finger domain[O]
Y75_RS02435	510.15	172.337	1.56569	3.72791e-05	0.000553109	up	htpG	molecular chaperone HtpG	GO:0005524,GO:0005737,GO:0006457,GO:0006950,GO:0016301	-	COG0326-Molecular chaperone, HSP90 family[O]
Y75_RS14220	161.71	18.5367	3.12496	1.26586e-14	7.85406e-13	up	hypA	hydrogenase maturation nickel metallochaperone HypA	GO:0006464,GO:0016151	-	COG0375-Zn finger protein HypA/HybF (possibly regulating hydrogenase expression)[R]
Y75_RS00070	2690.33	1034.87	1.37833	3.86158e-05	0.000570872	up	dnaK	molecular chaperone DnaK	GO:0005524,GO:0006457	K04043-ko03018 RNA degradation;ko04212 Longevity regulating pathway - worm;ko05152 Tuberculosis	COG0443-Molecular chaperone[O]
Y75_RS00075	369.363	169.603	1.12288	2.19497e-05	0.000352768	up	dnaJ	molecular chaperone DnaJ	GO:0003756,GO:0005524,GO:0005737,GO:0005829,GO:0006260,GO:0006457,GO:0008270,GO:0009408,GO:0015035,GO:0016020,GO:0016032,GO:0016989,GO:0042026,GO:0051082,GO:0070389	-	COG0484-DnaJ-class molecular chaperone with C-terminal Zn finger domain[O]
Y75_RS13685	2190.96	791.7	1.46854	5.18132e-05	0.000744474	up	grpE	nucleotide exchange factor GrpE	GO:0000774,GO:0005737,GO:0005829,GO:0006457,GO:0009408	-	COG0576-Molecular chaperone GrpE (heat shock protein)[O]
Y75_RS13220	254.877	107.213	1.24931	0.000203952	0.00236596	up	hscA	Fe-S protein assembly chaperone HscA	GO:0005524,GO:0006457,GO:0016226,GO:0016887	K04043-ko03018 RNA degradation;ko04212 Longevity regulating pathway - worm;ko05152 Tuberculosis	COG0443-Molecular chaperone[O]
Y75_RS13585	1386.03	539.47	1.36134	9.296e-05	0.00119333	up	clpB	ATP-dependent chaperone ClpB	GO:0005524,GO:0005737,GO:0005829,GO:0006986,GO:0009408,GO:0016020,GO:0016485,GO:0042623,GO:0042802	K11907-ko03070 Bacterial secretion system	COG0542-ATPases with chaperone activity, ATP-binding subunit[O]

## Sheet: C7 VS W7
Supplementary Table 7-3 Chaperones regulated by pH 7.5 in W3110 and Crp delletion
Gene id	MeanTPM (C7)	MeanTPM (W7)	log2FoldChange	pValue	qValue	result	GeneName	GeneDescription	GO	KEGG	COG
Y75_RS10140	2.54333	99.2767	-5.28666	2.74e-29	2.34e-27	down	fliS	flagellar export chaperone FliS	GO:0005829,GO:0009288,GO:0044780,GO:0071973	K02422-ko02040 Flagellar assembly	COG1516-Flagellin-specific chaperone FliS[NUO]
Y75_RS05605	15.5833	158.69	-3.34814	4.76e-09	1.22e-07	down	flgN	flagella biosynthesis chaperone FlgN	GO:0005737,GO:0044780	K02399-ko02040 Flagellar assembly	COG3418-Flagellar biosynthesis/type III secretory pathway chaperone[NUO]
Y75_RS10220	1.94333	19.6167	-3.33547	9.82e-19	4.98e-17	down	fliJ	flagella biosynthesis chaperone FliJ	GO:0003774,GO:0005886,GO:0006935,GO:0009288,GO:0015031,GO:0044781,GO:0071973	K02413-ko02040 Flagellar assembly	COG2882-Flagellar biosynthesis chaperone[NUO]
Y75_RS05205	54.9367	23.46	1.22757	0.00101562	0.00920032	up	torD	molecular chaperone TorD	GO:0005737,GO:0006457,GO:0042277,GO:0042802,GO:0043546,GO:0051604	K03533-ko02020 Two-component system	COG3381-Uncharacterized component of anaerobic dehydrogenases[R]
Y75_RS19700	2367.46	942.847	1.32825	0.0024821	0.018787	up	hdeB	acid-activated periplasmic chaperone HdeB	GO:0009268,GO:0033554,GO:0042597	-	-
Y75_RS19695	7338.15	2847.6	1.36567	0.00173266	0.0143043	up	hdeA	acid-activated periplasmic chaperone HdeA	GO:0030288,GO:0033554,GO:0071468	-	-
Y75_RS21625	774.627	270.19	1.51953	0.00326953	0.0233354	up	groL	chaperonin GroEL	GO:0005524,GO:0005737,GO:0042026	K04077-ko03018 RNA degradation;ko04212 Longevity regulating pathway - worm;ko04940 Type I diabetes mellitus;ko05134 Legionellosis;ko05152 Tuberculosis	COG0459-Chaperonin GroEL (HSP60 family)[O]
Y75_RS21620	861.423	264.657	1.7026	0.00188663	0.0152607	up	GroES	co-chaperone GroES	GO:0005524,GO:0005737,GO:0006457	-	COG0234-Co-chaperonin GroES (HSP10)[O]
Y75_RS18720	29.4967	8.71667	1.7587	0.000195056	0.00222508	up	ibpB	heat shock chaperone IbpB	GO:0005737,GO:0050821	-	COG0071-Molecular chaperone (small heat shock protein)[O]
Y75_RS02435	313.123	80.04	1.96794	5.71e-06	9.4e-05	up	htpG	molecular chaperone HtpG	GO:0005524,GO:0005737,GO:0006457,GO:0006950,GO:0016301	-	COG0326-Molecular chaperone, HSP90 family[O]
Y75_RS18715	130.153	30.0967	2.11254	2.49e-06	4.3e-05	up	ibpA	heat shock chaperone IbpA	GO:0005737,GO:0050821	-	COG0071-Molecular chaperone (small heat shock protein)[O]
Y75_RS00075	322.153	73.4833	2.13226	2.04e-06	3.59e-05	up	dnaJ	molecular chaperone DnaJ	GO:0003756,GO:0005524,GO:0005737,GO:0005829,GO:0006260,GO:0006457,GO:0008270,GO:0009408,GO:0015035,GO:0016020,GO:0016032,GO:0016989,GO:0042026,GO:0051082,GO:0070389	-	COG0484-DnaJ-class molecular chaperone with C-terminal Zn finger domain[O]
Y75_RS13685	1165.99	227.12	2.36003	7.6e-05	0.0010007	up	grpE	nucleotide exchange factor GrpE	GO:0000774,GO:0005737,GO:0005829,GO:0006457,GO:0009408	-	COG0576-Molecular chaperone GrpE (heat shock protein)[O]
Y75_RS00070	1548.33	285.423	2.43954	7.14e-08	1.6e-06	up	dnaK	molecular chaperone DnaK	GO:0005524,GO:0006457	K04043-ko03018 RNA degradation;ko04212 Longevity regulating pathway - worm;ko05152 Tuberculosis	COG0443-Molecular chaperone[O]
Y75_RS13585	591.527	108.097	2.45212	1.54e-09	4.16e-08	up	clpB	ATP-dependent chaperone ClpB	GO:0005524,GO:0005737,GO:0005829,GO:0006986,GO:0009408,GO:0016020,GO:0016485,GO:0042623,GO:0042802	K11907-ko03070 Bacterial secretion system	COG0542-ATPases with chaperone activity, ATP-binding subunit[O]

## Sheet: R5 VS W5
Supplementary Table 7-4 Chaperones regulated by pH 5.5 in W3110 and RpoS delletion
Gene id	MeanTPM (R5)	MeanTPM (W5)	log2FoldChange	pValue	qValue	result	GeneName	GeneDescription	GO	KEGG	COG
Y75_RS01465	4.85667	13.84	-1.51081	6.43459e-07	1.01314e-05	down	paoD	molybdenum cofactor insertion chaperone PaoD	GO:0043546	-	COG1975-Xanthine and CO dehydrogenases maturation factor, XdhC/CoxF family[O]
Y75_RS14220	4.59333	18.5367	-2.01277	2.34133e-08	4.16757e-07	down	hypA	hydrogenase maturation nickel metallochaperone HypA	GO:0006464,GO:0016151	-	COG0375-Zn finger protein HypA/HybF (possibly regulating hydrogenase expression)[R]
Y75_RS22875	12.9133	329.947	-4.6753	1.22637e-84	4.56431e-82	down	osmY	molecular chaperone OsmY	GO:0006970,GO:0030288,GO:0042597	-	COG2823-Predicted periplasmic or secreted lipoprotein[R]
Y75_RS05205	14.6967	34.5267	-1.23222	3.404e-05	0.00041109	down	torD	molecular chaperone TorD	GO:0005737,GO:0006457,GO:0042277,GO:0042802,GO:0043546,GO:0051604	K03533-ko02020 Two-component system	COG3381-Uncharacterized component of anaerobic dehydrogenases[R]
Y75_RS05210	115.803	381.06	-1.71834	2.32521e-15	7.05142e-14	down	cbpM	chaperone modulator CbpM	-	-	-
Y75_RS05215	227.597	678.327	-1.5755	5.24285e-11	1.17935e-09	down	cbpA	curved DNA-binding protein	GO:0003681,GO:0005737,GO:0006457,GO:0009295	-	COG0484-DnaJ-class molecular chaperone with C-terminal Zn finger domain[O]
Y75_RS07740	5.51667	73.3833	-3.73358	1.39687e-22	6.21608e-21	down	narW	nitrate reductase molybdenum cofactor assembly chaperone	GO:0005737,GO:0016530,GO:0042128,GO:0051131	K00373-ko00910 Nitrogen metabolism;ko02020 Two-component system	COG2180-Nitrate reductase delta subunit[C]
Y75_RS19700	3328.67	7379.18	-1.14852	0.000819885	0.00749243	down	hdeB	acid-activated periplasmic chaperone HdeB	GO:0009268,GO:0033554,GO:0042597	-	-
Y75_RS10220	41.6467	8.89333	2.2274	4.08265e-18	1.45342e-16	up	fliJ	flagella biosynthesis chaperone FliJ	GO:0003774,GO:0005886,GO:0006935,GO:0009288,GO:0015031,GO:0044781,GO:0071973	K02413-ko02040 Flagellar assembly	COG2882-Flagellar biosynthesis chaperone[NUO]
Y75_RS22550	88.5133	36.83	1.26501	2.85817e-09	5.55705e-08	up	fimC	type 1 fimbria chaperone FimC	GO:0030288,GO:0043711,GO:0044183,GO:0061077,GO:0071555	-	COG3121-P pilus assembly protein, chaperone PapD[NU]

## Sheet: R7 VS W7
		Supplementary Table 7-5 Chaperones regulated by pH 7.5 in W3110 and RpoS delletion
Gene id	MeanTPM (R7)	MeanTPM (W7)	log2FoldChange	pValue	qValue	result	GeneName	GeneDescription	GO	KEGG	COG
Y75_RS01465	3.08333	15.9633	-2.3722	1.99942e-11	4.55682e-10	down	paoD	molybdenum cofactor insertion chaperone PaoD	GO:0043546	-	COG1975-Xanthine and CO dehydrogenases maturation factor, XdhC/CoxF family[O]
Y75_RS14220	2.98	11.3867	-1.93396	0.00015846	0.00151135	down	hypA	hydrogenase maturation nickel metallochaperone HypA	GO:0006464,GO:0016151	-	COG0375-Zn finger protein HypA/HybF (possibly regulating hydrogenase expression)[R]
Y75_RS22875	12	230.373	-4.26287	1.84675e-47	3.29058e-45	down	osmY	molecular chaperone OsmY	GO:0006970,GO:0030288,GO:0042597	-	COG2823-Predicted periplasmic or secreted lipoprotein[R]
Y75_RS05205	10.9633	23.46	-1.09752	0.00355036	0.0249864	down	torD	molecular chaperone TorD	GO:0005737,GO:0006457,GO:0042277,GO:0042802,GO:0043546,GO:0051604	K03533-ko02020 Two-component system	COG3381-Uncharacterized component of anaerobic dehydrogenases[R]
Y75_RS05210	32.4533	162.563	-2.32456	2.15161e-14	6.38962e-13	down	cbpM	chaperone modulator CbpM	-	-	-
Y75_RS05215	61.9033	258.273	-2.06081	1.26846e-16	4.21387e-15	down	cbpA	curved DNA-binding protein	GO:0003681,GO:0005737,GO:0006457,GO:0009295	-	COG0484-DnaJ-class molecular chaperone with C-terminal Zn finger domain[O]
Y75_RS07740	3.88	40.39	-3.37987	4.88587e-15	1.50808e-13	down	narW	nitrate reductase molybdenum cofactor assembly chaperone	GO:0005737,GO:0016530,GO:0042128,GO:0051131	K00373-ko00910 Nitrogen metabolism;ko02020 Two-component system	COG2180-Nitrate reductase delta subunit[C]
Y75_RS19700	154.663	942.847	-2.60789	6.11433e-15	1.87251e-13	down	hdeB	acid-activated periplasmic chaperone HdeB	GO:0009268,GO:0033554,GO:0042597	-	-
Y75_RS19695	508.627	2847.6	-2.48507	5.93255e-23	2.39749e-21	down	hdeA	acid-activated periplasmic chaperone HdeA	GO:0030288,GO:0033554,GO:0071468	-	-
Y75_RS10140	341.167	99.2767	1.78095	6.56428e-08	1.06331e-06	up	fliS	flagellar export chaperone FliS	GO:0005829,GO:0009288,GO:0044780,GO:0071973	K02422-ko02040 Flagellar assembly	COG1516-Flagellin-specific chaperone FliS[NUO]
Y75_RS10220	75.16	19.6167	1.93789	3.54079e-07	5.15981e-06	up	fliJ	flagella biosynthesis chaperone FliJ	GO:0003774,GO:0005886,GO:0006935,GO:0009288,GO:0015031,GO:0044781,GO:0071973	K02413-ko02040 Flagellar assembly	COG2882-Flagellar biosynthesis chaperone[NUO]
Y75_RS05605	388.21	158.69	1.29063	0.00359549	0.0251684	up	flgN	flagella biosynthesis chaperone FlgN	GO:0005737,GO:0044780	K02399-ko02040 Flagellar assembly	COG3418-Flagellar biosynthesis/type III secretory pathway chaperone[NUO]
Y75_RS02960	498.807	123.937	2.00888	0.00212853	0.0160151	up	cusF	Cu(+)/Ag(+) efflux RND transporter periplasmic metallochaperone CusF	GO:0005507,GO:0006878,GO:0010043,GO:0010272,GO:0010273,GO:0016530,GO:0016531,GO:0030288,GO:0042597,GO:0046688,GO:0046914	K07810-ko02020 Two-component system	COG5569-Uncharacterized conserved protein[S]
Y75_RS22550	109.887	26.96	2.02712	2.3004e-07	3.48169e-06	up	fimC	type 1 fimbria chaperone FimC	GO:0030288,GO:0043711,GO:0044183,GO:0061077,GO:0071555	-	COG3121-P pilus assembly protein, chaperone PapD[NU]
