# Supplementary material for: Quantitative transcriptomic and metabolic analyses reveal the roles of RpoS and Crp in the acid resistance system 1 in Escherichia coli
Source: Microbiol Spectr. 2026 Jun 15;14(7):e02063-25. doi: 10.1128/spectrum.02063-25 (PMC13339887; doi:10.1128/spectrum.02063-25)
Supplement: Table S8 — Membrane proteins and transporters regulated by different pH in W3110. [file spectrum.02063-25-s0008.xlsx]

## Sheet: w5 vs w7
Supplementary Table 8-1 Membrane proteins and transporters regulated by different pH in W3110
Gene id	MeanTPM (W5)	MeanTPM (W7)	log2FoldChange	pValue	qValue	result	GeneName	GeneDescription	GO	KEGG	COG
Y75_RS04250	13.55	35.01	-1.36947	5.78439e-05	0.0010483	down	YjgX	phosphoethanolamine transferase	GO:0005886,GO:0008152,GO:0008484,GO:0009244,GO:0016021,GO:0016740,GO:0016776	K19353-ko00540 Lipopolysaccharide biosynthesis	COG2194-Predicted membrane-associated, metal-dependent hydrolase[R]
Y75_RS03100	10.54	85.1167	-3.01357	3.93407e-17	4.47719e-15	down	cstA	carbon starvation protein CstA	GO:0005886,GO:0005887,GO:0009267,GO:0016021	-	COG1966-Carbon starvation protein, predicted membrane protein[T]
Y75_RS03740	17.5433	48.3467	-1.46249	2.60363e-07	8.46593e-06	down	sdhD	succinate dehydrogenase membrane anchor subunit	GO:0000104,GO:0005886,GO:0006099,GO:0016021,GO:0020037,GO:0046872	K00242-ko01200 Carbon metabolism;ko00020 Citrate cycle (TCA cycle);ko00650 Butanoate metabolism;ko00190 Oxidative phosphorylation;ko00720 Carbon fixation pathways in prokaryotes	COG2142-Succinate dehydrogenase, hydrophobic anchor subunit[C]
Y75_RS24945	35.4	75.2033	-1.08705	0.000282287	0.00413047	down	yoeI	membrane protein YoeI	-	-	-
Y75_RS22755	24.1867	82.4467	-1.76925	2.06816e-10	1.22801e-08	down	btsT	pyruvate/proton symporter BtsT	GO:0005886,GO:0005887,GO:0006974,GO:0009267,GO:0016021,GO:0031669	-	COG1966-Carbon starvation protein, predicted membrane protein[T]
Y75_RS19480	20.9167	49.98	-1.2567	3.92867e-07	1.24773e-05	down	eptB	kdo(2)-lipid A phosphoethanolamine 7''-transferase	GO:0005886,GO:0008152,GO:0008484,GO:0009244,GO:0009245,GO:0016021,GO:0016740,GO:0043838	K12975-ko00540 Lipopolysaccharide biosynthesis;ko01503 Cationic antimicrobial peptide (CAMP) resistance	COG2194-Predicted membrane-associated, metal-dependent hydrolase[R]
Y75_RS18620	76.88	165.72	-1.10807	7.01767e-06	0.000169126	down	yidD	membrane protein insertion efficiency factor YidD	GO:0005886	-	COG0759-Uncharacterized conserved protein[S]
Y75_RS21465	9.85	3.34	1.56028	0.00140717	0.0154978	up	eptA	phosphoethanolamine transferase EptA	GO:0005886,GO:0008152,GO:0008484,GO:0009103,GO:0009244,GO:0009245,GO:0016021,GO:0016776,GO:0046677	K03760-ko01503 Cationic antimicrobial peptide (CAMP) resistance	COG2194-Predicted membrane-associated, metal-dependent hydrolase[R]
Y75_RS02955	882.703	12.5933	6.1312	2.67873e-48	1.21942e-45	up	cusC	Cu(+)/Ag(+) efflux RND transporter outer membrane channel CusC	GO:0005215,GO:0005375,GO:0005507,GO:0006878,GO:0008289,GO:0009279,GO:0010272,GO:0010273,GO:0015288,GO:0016021,GO:0018345,GO:0019992,GO:0046688,GO:0046930,GO:0060003,GO:0070207	K07796-ko02020 Two-component system	COG1538-Outer membrane protein[MU]
Y75_RS23610	303.017	74.3	2.02796	1.73763e-05	0.000380699	up	yncL	stress response membrane protein YncL	GO:0005886,GO:0016021	-	-
Y75_RS02965	945.007	66.2633	3.83404	8.55155e-05	0.00145376	up	cusB	Cu(+)/Ag(+) efflux RND transporter periplasmic adaptor subunit CusB	GO:0005375,GO:0005507,GO:0006878,GO:0010272,GO:0010273,GO:0015679,GO:0016020,GO:0030288,GO:0046688,GO:0046914,GO:0055085,GO:0060003	K07798-ko02020 Two-component system	COG0845-Membrane-fusion protein[M]
Y75_RS11620	8114.33	3074.5	1.40012	0.000297904	0.00430928	up	ompC	porin OmpC	GO:0006811,GO:0006974,GO:0009279,GO:0015288,GO:0045203,GO:0046872,GO:0046930	K09475-ko02020 Two-component system;ko01501 beta-Lactam resistance	COG3203-Outer membrane protein (porin)[M]
Y75_RS21015	75.71	22.1967	1.77014	1.2709e-07	4.37552e-06	up	psiE	phosphate-starvation-inducible protein PsiE	GO:0005886,GO:0016021,GO:0016036	-	COG3223-Predicted membrane protein[S]
Y75_RS22635	28.45	12.01	1.24419	0.000220681	0.00337362	up	yjiG	hypothetical protein	GO:0005886,GO:0016021	-	COG0700-Uncharacterized membrane protein[S]
Y75_RS04145	93.7233	31.4833	1.57382	3.89228e-05	0.000759366	up	hlyD	secretion protein HlyD	GO:0005886,GO:0042597	K03585-ko01501 beta-Lactam resistance;ko01503 Cationic antimicrobial peptide (CAMP) resistance	COG0845-Membrane-fusion protein[M]
Y75_RS19705	190.557	53.1633	1.84172	5.0057e-11	3.3078e-09	up	yhiD	MgtC/SapB family protein	GO:0005886,GO:0006810,GO:0016021	-	COG1285-Uncharacterized membrane protein[S]
Y75_RS19930	157.08	69.4333	1.1778	0.00178079	0.018612	up	yhhN	lysoplasmalogenase	GO:0005886,GO:0016021	-	COG3714-Predicted membrane protein[S]
Y75_RS08425	26.7667	4.82	2.47333	1.1024e-08	4.65623e-07	up	mdtI	multidrug/spermidine efflux SMR transporter subunit MdtI	GO:0005886,GO:0015606,GO:0016021	-	COG2076-Membrane transporters of cations and cationic drugs[P]
Y75_RS22640	25.6533	10.5133	1.28693	0.000557834	0.0073487	up	yjiH	nucleoside recognition pore and gate family inner membrane transporter	GO:0005886,GO:0016021	-	COG3314-Uncharacterized protein conserved in bacteria[S]
Y75_RS19675	149.407	34.7567	2.10388	7.43727e-08	2.74509e-06	up	mdtE	multidrug transporter subunit MdtE	GO:0005886,GO:0006855,GO:0015238,GO:0016020,GO:0031226,GO:0046677,GO:0055085	K03585-ko01501 beta-Lactam resistance;ko01503 Cationic antimicrobial peptide (CAMP) resistance	COG0845-Membrane-fusion protein[M]
Y75_RS19715	1087.5	243.14	2.16115	1.35124e-09	6.83461e-08	up	slp	outer membrane lipoprotein Slp	GO:0009279,GO:0019867,GO:0042802	-	COG3065-Starvation-inducible outer membrane lipoprotein[M]
Y75_RS21180	155.543	31.9433	2.28373	4.02901e-08	1.5872e-06	up	yjcB	membrane protein	GO:0016021	-	-

## Sheet: C5 vs w5
Supplementary Table 8-2 Membrane proteins and transporters regulated by pH 5.5 in W3110 and Crp delletion
Gene id	MeanTPM (C5)	MeanTPM (W5)	log2FoldChange	pValue	qValue	result	GeneName	GeneDescription	GO	KEGG	COG
Y75_RS21465	4.27667	9.85	-1.20364	0.0027453	0.0187055	down	eptA	phosphoethanolamine transferase EptA	GO:0005886,GO:0008152,GO:0008484,GO:0009103,GO:0009244,GO:0009245,GO:0016021,GO:0016776,GO:0046677	K03760-ko01503 Cationic antimicrobial peptide (CAMP) resistance	COG2194-Predicted membrane-associated, metal-dependent hydrolase[R]
Y75_RS09455	290.533	797.45	-1.45669	0.000915707	0.00802959	down	yeaQ	GlsB/YeaQ/YmgE family stress response membrane protein	GO:0005886,GO:0016021	-	-
Y75_RS02955	152	882.703	-2.53786	2.27805e-06	4.85866e-05	down	cusC	Cu(+)/Ag(+) efflux RND transporter outer membrane channel CusC	GO:0005215,GO:0005375,GO:0005507,GO:0006878,GO:0008289,GO:0009279,GO:0010272,GO:0010273,GO:0015288,GO:0016021,GO:0018345,GO:0019992,GO:0046688,GO:0046930,GO:0060003,GO:0070207	K07796-ko02020 Two-component system	COG1538-Outer membrane protein[MU]
Y75_RS23610	42.4767	303.017	-2.83465	9.16277e-07	2.18149e-05	down	yncL	stress response membrane protein YncL	GO:0005886,GO:0016021	-	-
Y75_RS07275	1.55667	5.74667	-1.88427	0.000572725	0.00554446	down	ompN	porin OmpN	GO:0006811,GO:0009279,GO:0015288,GO:0016020,GO:0034219,GO:0046930	K09475-ko02020 Two-component system;ko01501 beta-Lactam resistance	COG3203-Outer membrane protein (porin)[M]
Y75_RS02965	436.877	945.007	-1.1131	0.00067205	0.00628321	down	cusB	Cu(+)/Ag(+) efflux RND transporter periplasmic adaptor subunit CusB	GO:0005375,GO:0005507,GO:0006878,GO:0010272,GO:0010273,GO:0015679,GO:0016020,GO:0030288,GO:0046688,GO:0046914,GO:0055085,GO:0060003	K07798-ko02020 Two-component system	COG0845-Membrane-fusion protein[M]
Y75_RS03740	6.92333	17.5433	-1.34138	0.00238675	0.0169096	down	sdhD	succinate dehydrogenase membrane anchor subunit	GO:0000104,GO:0005886,GO:0006099,GO:0016021,GO:0020037,GO:0046872	K00242-ko01200 Carbon metabolism;ko00020 Citrate cycle (TCA cycle);ko00650 Butanoate metabolism;ko00190 Oxidative phosphorylation;ko00720 Carbon fixation pathways in prokaryotes	COG2142-Succinate dehydrogenase, hydrophobic anchor subunit[C]
Y75_RS19620	14.3233	46.0733	-1.68556	1.07804e-06	2.48787e-05	down	yhjG	AsmA family protein	GO:0005886,GO:0016021,GO:0090313	-	COG2982-Uncharacterized protein involved in outer membrane biogenesis[M]
Y75_RS04110	8.03	19.75	-1.29838	1.10813e-05	0.000198157	down	ybhN	UPF0104 family protein	GO:0005886,GO:0016021	K14205-ko02020 Two-component system;ko05150 Staphylococcus aureus infection;ko01503 Cationic antimicrobial peptide (CAMP) resistance	COG0392-Predicted integral membrane protein[S]
Y75_RS16155	67.55	158.627	-1.23161	0.00793243	0.0420224	down	yhaH	DUF805 domain-containing protein	GO:0005886,GO:0016021	-	COG3152-Predicted membrane protein[S]
Y75_RS19615	1.75333	92.28	-5.71785	6.61125e-36	2.46119e-33	down	pdeH	cyclic-guanylate-specific phosphodiesterase	GO:0000166,GO:0048870,GO:0071111	-	COG5001-Predicted signal transduction protein containing a membrane domain, an EAL and a GGDEF domain[T]
Y75_RS22675	14.84	35.75	-1.26845	3.96986e-06	7.85342e-05	down	yjiN	DUF445 domain-containing protein	GO:0005886,GO:0016021	-	COG2733-Predicted membrane protein[S]
Y75_RS19630	31.4467	70.9733	-1.17437	0.00076197	0.00691855	down	yhjD	inner membrane protein YhjD	GO:0005215,GO:0005886,GO:0005887,GO:0006810,GO:0015221,GO:0015920,GO:0016021	-	COG1295-Predicted membrane protein[S]
Y75_RS19705	90.3333	190.557	-1.07689	0.00274051	0.018704	down	yhiD	MgtC/SapB family protein	GO:0005886,GO:0006810,GO:0016021	-	COG1285-Uncharacterized membrane protein[S]
Y75_RS22755	4.08	24.1867	-2.56757	1.03548e-14	6.55572e-13	down	btsT	pyruvate/proton symporter BtsT	GO:0005886,GO:0005887,GO:0006974,GO:0009267,GO:0016021,GO:0031669	-	COG1966-Carbon starvation protein, predicted membrane protein[T]
Y75_RS09585	4.08	10.3667	-1.34531	0.000413696	0.00426168	down	yobD	DUF986 domain-containing protein	GO:0005886,GO:0016021	-	COG4811-Predicted membrane protein[S]
Y75_RS20475	13.5733	29.4233	-1.11619	0.00085422	0.00762098	down	yhfK	membrane protein	GO:0005886,GO:0016021	-	COG1289-Predicted membrane protein[S]
Y75_RS13915	25.6667	75.6967	-1.56033	8.35707e-06	0.000154852	down	yqaE	YqaE/Pmp3 family membrane protein	GO:0005886,GO:0016021	-	COG0401-Uncharacterized homolog of Blt101[S]
Y75_RS19715	338.213	1087.5	-1.68501	7.07894e-07	1.76053e-05	down	slp	outer membrane lipoprotein Slp	GO:0009279,GO:0019867,GO:0042802	-	COG3065-Starvation-inducible outer membrane lipoprotein[M]
Y75_RS16135	127.09	520.243	-2.03334	5.84474e-11	2.51939e-09	down	yqjE	hypothetical protein	GO:0005886,GO:0016021	-	COG5393-Predicted membrane protein[S]
Y75_RS19470	44.3433	120.147	-1.43801	6.21822e-05	0.000864551	down	yhjY	autotransporter outer membrane beta-barrel domain-containing protein	GO:0019867	-	COG5571-Autotransporter protein or domain, integral membrane beta-barrel involved in protein secretion[N]
Y75_RS02850	2.57667	66.33	-4.68608	5.96916e-26	8.42887e-24	down	Y75_RS02850	porin	GO:0006810,GO:0006811,GO:0009279,GO:0015288,GO:0046930	K09475-ko02020 Two-component system;ko01501 beta-Lactam resistance	COG3203-Outer membrane protein (porin)[M]
Y75_RS13305	29.3867	109.017	-1.89132	8.81536e-11	3.68356e-09	down	yphA	DoxX family protein	GO:0005886,GO:0016021	-	COG2259-Predicted membrane protein[S]
Y75_RS21610	276.15	101.777	1.44005	0.00841188	0.0438252	up	fxsA	membrane protein FxsA	GO:0005886,GO:0016021	-	COG3030-Protein affecting phage T7 exclusion by the F plasmid[R]
Y75_RS05050	554.913	229.493	1.27381	0.000436109	0.00445353	up	yccA	FtsH protease modulator YccA	GO:0005886,GO:0016021,GO:0030162,GO:0043066	-	COG0670-Integral membrane protein, interacts with FtsH[R]
Y75_RS06970	59.5467	26.7933	1.15215	3.06679e-05	0.000468601	up	ycjF	TIGR01620 family protein	GO:0005886,GO:0016021	-	COG3768-Predicted membrane protein[S]
Y75_RS21180	474.123	155.543	1.60795	2.99841e-07	8.13144e-06	up	yjcB	membrane protein	GO:0016021	-	-

## Sheet: c7 VS W7
Supplementary Table 8-3 Membrane proteins and transporters regulated by pH 7.5 in W3110 and Crp delletion
Gene id	MeanTPM (C7)	MeanTPM (W7)	log2FoldChange	pValue	qValue	result	GeneName	GeneDescription	GO	KEGG	COG
Y75_RS19615	1.38	107.057	-6.27756	9.67e-46	1.94e-43	down	pdeH	cyclic-guanylate-specific phosphodiesterase	GO:0003677,GO:0003700,GO:0005622,GO:0006351,GO:0030562	-	COG5001-Predicted signal transduction protein containing a membrane domain, an EAL and a GGDEF domain[T]
Y75_RS22755	4.11	82.4467	-4.32625	1.81e-29	1.57e-27	down	btsT	pyruvate/proton symporter BtsT	GO:0003677,GO:0003700,GO:0005622,GO:0006351,GO:0030596	-	COG1966-Carbon starvation protein, predicted membrane protein[T]
Y75_RS02850	2.04333	23.82	-3.54318	2.33e-31	2.28e-29	down	Y75_RS02850	porin	GO:0003677,GO:0003700,GO:0005622,GO:0006351,GO:0030624	K09475-ko02020 Two-component system;ko01501 beta-Lactam resistance	COG3203-Outer membrane protein (porin)[M]
Y75_RS03100	8.65	85.1167	-3.29867	4.01e-12	1.37e-10	down	cstA	carbon starvation protein CstA	GO:0003677,GO:0003700,GO:0005622,GO:0006351,GO:0030637	-	COG1966-Carbon starvation protein, predicted membrane protein[T]
Y75_RS21220	2.05	8.33667	-2.02385	4.26e-06	7.19e-05	down	Y75_RS21220	DUF485 domain-containing protein	GO:0003677,GO:0003700,GO:0005622,GO:0006351,GO:0030704	-	COG3162-Predicted membrane protein[S]
Y75_RS10160	4.59667	14.7867	-1.68564	7.37e-07	1.37e-05	down	yedE	selenium metabolism membrane protein YedE/FdhT	GO:0003677,GO:0003700,GO:0005622,GO:0006351,GO:0030733	-	COG2391-Predicted transporter component[R]
Y75_RS13305	33.6967	105.117	-1.64131	8.86e-09	2.22e-07	down	Y75_RS13305	DoxX family protein	GO:0003677,GO:0003700,GO:0005622,GO:0006351,GO:0030736	-	COG2259-Predicted membrane protein[S]
Y75_RS03740	19	48.3467	-1.34742	3.36e-06	5.73e-05	down	sdhD	succinate dehydrogenase membrane anchor subunit	GO:0003677,GO:0003700,GO:0005622,GO:0006351,GO:0030763	K00242-ko01200 Carbon metabolism;ko00020 Citrate cycle (TCA cycle);ko00650 Butanoate metabolism;ko00190 Oxidative phosphorylation;ko00720 Carbon fixation pathways in prokaryotes	COG2142-Succinate dehydrogenase, hydrophobic anchor subunit[C]
Y75_RS09585	5.16	12.6467	-1.29331	0.000802689	0.00750926	down	Y75_RS09585	DUF986 domain-containing protein	GO:0003677,GO:0003700,GO:0005622,GO:0006351,GO:0030774	-	COG4811-Predicted membrane protein[S]
Y75_RS04835	198.98	428.147	-1.10548	2.79e-05	0.000395455	down	ompF	porin OmpF	GO:0003677,GO:0003700,GO:0005622,GO:0006351,GO:0030809	K09476-ko02020 Two-component system;ko01501 beta-Lactam resistance	COG3203-Outer membrane protein (porin)[M]
Y75_RS19675	74.46	34.7567	1.09918	0.000633928	0.00611626	up	mdtE	multidrug transporter subunit MdtE	GO:0003677,GO:0003700,GO:0005622,GO:0006351,GO:0030853	K03585-ko01501 beta-Lactam resistance;ko01503 Cationic antimicrobial peptide (CAMP) resistance	COG0845-Membrane-fusion protein[M]
Y75_RS12160	203.873	94.9767	1.10203	0.000432199	0.00441461	up	cvpA	colicin V production protein	GO:0003677,GO:0003700,GO:0005622,GO:0006351,GO:0030854	-	COG1286-Uncharacterized membrane protein, required for colicin V production[R]
Y75_RS05050	533.56	247.957	1.10556	9.16e-05	0.0011833	up	yccA	FtsH protease modulator YccA	GO:0003677,GO:0003700,GO:0005622,GO:0006351,GO:0030855	-	COG0670-Integral membrane protein, interacts with FtsH[R]
Y75_RS22635	28.6	12.01	1.25178	9.2e-05	0.00118469	up	Y75_RS22635	hypothetical protein	GO:0003677,GO:0003700,GO:0005622,GO:0006351,GO:0030888	-	COG0700-Uncharacterized membrane protein[S]
Y75_RS08425	11.7567	4.82	1.28637	0.00446384	0.0301226	up	mdtI	multidrug/spermidine efflux SMR transporter subunit MdtI	GO:0003677,GO:0003700,GO:0005622,GO:0006351,GO:0030894	-	COG2076-Membrane transporters of cations and cationic drugs[P]
Y75_RS19705	146.887	53.1633	1.4662	1.58e-06	2.83e-05	up	Y75_RS19705	MgtC/SapB family protein	GO:0003677,GO:0003700,GO:0005622,GO:0006351,GO:0030919	-	COG1285-Uncharacterized membrane protein[S]
Y75_RS20640	12.2767	4.38	1.48692	0.00812777	0.0490114	up	gspF	type II secretion system inner membrane protein GspF	GO:0003677,GO:0003700,GO:0005622,GO:0006351,GO:0030922	K02455-ko03070 Bacterial secretion system	COG1459-Type II secretory pathway, component PulF[NU]
Y75_RS22640	29.5233	10.5133	1.48964	2.49e-05	0.000362035	up	Y75_RS22640	nucleoside recognition pore and gate family inner membrane transporter	GO:0003677,GO:0003700,GO:0005622,GO:0006351,GO:0030923	-	COG3314-Uncharacterized protein conserved in bacteria[S]
Y75_RS06970	40.8467	13.31	1.61771	9.94e-06	0.000159133	up	Y75_RS06970	TIGR01620 family protein	GO:0003677,GO:0003700,GO:0005622,GO:0006351,GO:0030936	-	COG3768-Predicted membrane protein[S]
Y75_RS08430	20.0867	6.00667	1.7416	0.000133636	0.00160684	up	mdtJ	multidrug/spermidine efflux SMR transporter subunit MdtJ	GO:0003677,GO:0003700,GO:0005622,GO:0006351,GO:0030947	-	COG2076-Membrane transporters of cations and cationic drugs[P]
Y75_RS21610	213.027	57.02	1.90149	9.94e-05	0.00126396	up	fxsA	membrane protein FxsA	GO:0003677,GO:0003700,GO:0005622,GO:0006351,GO:0030958	-	COG3030-Protein affecting phage T7 exclusion by the F plasmid[R]
Y75_RS21015	113.893	22.1967	2.35927	3.32e-13	1.24e-11	up	psiE	phosphate-starvation-inducible protein PsiE	GO:0003677,GO:0003700,GO:0005622,GO:0006351,GO:0030983	-	COG3223-Predicted membrane protein[S]
Y75_RS21180	429.337	31.9433	3.74852	2.22e-41	3.17e-39	up	Y75_RS21180	membrane protein	GO:0003677,GO:0003700,GO:0005622,GO:0006351,GO:0031006	-	-

## Sheet: R5 VS W5
					Supplementary Table 8-4 Membrane proteins and transporters regulated by pH 5.5 in W3110 and RpoS delletion
Gene id	MeanTPM (R5)	MeanTPM (W5)	log2FoldChange	pValue	qValue	result	GeneName	GeneDescription	GO	KEGG	COG
Y75_RS04715	7.93	39.6333	-2.32132	9.70032e-13	2.48207e-11	down	Y75_RS04715	DUF421 domain-containing protein	GO:0005886,GO:0016021	-	COG2323-Predicted membrane protein[S]
Y75_RS10360	11.6667	24.7567	-1.08542	4.34164e-05	0.000515208	down	msrQ	protein-methionine-sulfoxide reductase heme-binding subunit MsrQ	GO:0005887,GO:0009055,GO:0010181,GO:0020037,GO:0030091,GO:0046872,GO:0055114	-	COG2717-Predicted membrane protein[S]
Y75_RS09455	74.8467	797.45	-3.41338	2.8917e-33	1.90945e-31	down	Y75_RS09455	GlsB/YeaQ/YmgE family stress response membrane protein	GO:0005886,GO:0016021	-	-
Y75_RS06250	3.12	125.373	-5.32854	6.23841e-25	3.11464e-23	down	Y75_RS06250	GlsB/YeaQ/YmgE family stress response membrane protein	GO:0005886,GO:0016021	-	-
Y75_RS04110	2.10667	19.75	-3.22882	2.68442e-22	1.15685e-20	down	Y75_RS04110	UPF0104 family protein	GO:0005886,GO:0016021	K14205-ko02020 Two-component system;ko05150 Staphylococcus aureus infection;ko01503 Cationic antimicrobial peptide (CAMP) resistance	COG0392-Predicted integral membrane protein[S]
Y75_RS16155	46.8233	158.627	-1.76034	2.89308e-09	5.58693e-08	down	Y75_RS16155	DUF805 domain-containing protein	GO:0005886,GO:0016021	-	COG3152-Predicted membrane protein[S]
Y75_RS22675	5.11	35.75	-2.80655	1.57177e-33	1.07247e-31	down	Y75_RS22675	DUF445 domain-containing protein	GO:0005886,GO:0016021	-	COG2733-Predicted membrane protein[S]
Y75_RS21660	27.3433	57.63	-1.07563	0.000121373	0.00133935	down	SugE	quaternary ammonium compound efflux SMR transporter SugE	GO:0005886,GO:0006810,GO:0016021	-	COG2076-Membrane transporters of cations and cationic drugs[P]
Y75_RS19630	6.91667	70.9733	-3.35913	9.89435e-30	5.78678e-28	down	yhjD	inner membrane protein YhjD	GO:0005215,GO:0005886,GO:0005887,GO:0006810,GO:0015221,GO:0015920,GO:0016021	-	COG1295-Predicted membrane protein[S]
Y75_RS13915	9.96667	75.6967	-2.92505	1.8523e-15	5.65919e-14	down	Y75_RS13915	YqaE/Pmp3 family membrane protein	GO:0005886,GO:0016021	-	COG0401-Uncharacterized homolog of Blt101[S]
Y75_RS06775	13.7467	39.9867	-1.54044	3.63067e-12	9.06338e-11	down	pdeR	cyclic di-GMP phosphodiesterase	GO:0005525,GO:0010608,GO:0031280,GO:0071111	K14051-ko02024 Quorum sensing	COG5001-Predicted signal transduction protein containing a membrane domain, an EAL and a GGDEF domain[T]
Y75_RS11205	29.71	65.2767	-1.13562	7.9502e-07	1.21903e-05	down	Y75_RS11205	DedA family protein	GO:0005886,GO:0016021,GO:0043093	-	COG0586-Uncharacterized membrane-associated protein[S]
Y75_RS16135	54.1	520.243	-3.26549	2.45152e-50	2.95191e-48	down	Y75_RS16135	hypothetical protein	GO:0005886,GO:0016021	-	COG5393-Predicted membrane protein[S]
Y75_RS19470	28.0467	120.147	-2.0989	8.00597e-23	3.60181e-21	down	Y75_RS19470	autotransporter outer membrane beta-barrel domain-containing protein	GO:0019867	-	COG5571-Autotransporter protein or domain, integral membrane beta-barrel involved in protein secretion[N]
Y75_RS13305	10.7233	109.017	-3.34572	1.12833e-23	5.19032e-22	down	Y75_RS13305	DoxX family protein	GO:0005886,GO:0016021	-	COG2259-Predicted membrane protein[S]
Y75_RS04835	2072.09	480.727	2.1078	1.77756e-28	1.01074e-26	up	ompF	porin OmpF	GO:0006811,GO:0006855,GO:0009279,GO:0015075,GO:0015238,GO:0015288,GO:0034220,GO:0042912,GO:0046930	K09476-ko02020 Two-component system;ko01501 beta-Lactam resistance	COG3203-Outer membrane protein (porin)[M]
Y75_RS02850	334.837	66.33	2.33572	9.8133e-14	2.60881e-12	up	Y75_RS02850	porin	GO:0006810,GO:0006811,GO:0009279,GO:0015288,GO:0046930	K09475-ko02020 Two-component system;ko01501 beta-Lactam resistance	COG3203-Outer membrane protein (porin)[M]

## Sheet: R7 VS W7
Supplementary Table 8-5 Membrane proteins and transporters regulated by pH 7.5 in W3110 and RpoS delletion
Gene id	MeanTPM (R7)	MeanTPM (W7)	log2FoldChange	pValue	qValue	result	GeneName	GeneDescription	GO	KEGG	COG
Y75_RS04715	6.09333	26.6067	-2.12648	1.1761e-14	3.5464e-13	down	Y75_RS04715	DUF421 domain-containing protein	GO:0005886,GO:0016021	-	COG2323-Predicted membrane protein[S]
Y75_RS07670	3.66	9.17	-1.32508	2.35297e-06	3.12666e-05	down	Y75_RS07670	TonB-dependent receptor	GO:0004872,GO:0005506,GO:0009279,GO:0015344,GO:0015891,GO:0016021	K19611-ko02020 Two-component system	COG1629-Outer membrane receptor proteins, mostly Fe transport[P]
Y75_RS10360	6.72667	16.5267	-1.29683	0.00017257	0.00164193	down	msrQ	protein-methionine-sulfoxide reductase heme-binding subunit MsrQ	GO:0005887,GO:0009055,GO:0010181,GO:0020037,GO:0030091,GO:0046872,GO:0055114	-	COG2717-Predicted membrane protein[S]
Y75_RS09455	50.3	709.877	-3.81894	5.52346e-21	2.1652e-19	down	Y75_RS09455	GlsB/YeaQ/YmgE family stress response membrane protein	GO:0005886,GO:0016021	-	-
Y75_RS06250	6.82667	62.8467	-3.20258	2.54375e-09	4.888e-08	down	Y75_RS06250	GlsB/YeaQ/YmgE family stress response membrane protein	GO:0005886,GO:0016021	-	-
Y75_RS23610	20.63	74.3	-1.84862	0.00126475	0.00993551	down	yncL	stress response membrane protein YncL	GO:0005886,GO:0016021	-	-
Y75_RS04110	1.31	18.5267	-3.82196	2.82439e-23	1.16543e-21	down	Y75_RS04110	UPF0104 family protein	GO:0005886,GO:0016021	K14205-ko02020 Two-component system;ko05150 Staphylococcus aureus infection;ko01503 Cationic antimicrobial peptide (CAMP) resistance	COG0392-Predicted integral membrane protein[S]
Y75_RS16155	27.6733	79.5233	-1.52288	4.40898e-11	9.87611e-10	down	Y75_RS16155	DUF805 domain-containing protein	GO:0005886,GO:0016021	-	COG3152-Predicted membrane protein[S]
Y75_RS14090	19.6067	44.9333	-1.19644	4.00299e-06	5.14482e-05	down	mltB	lytic murein transglycosylase B	GO:0008933,GO:0009252,GO:0009279,GO:0016757,GO:0016837,GO:0071555	-	COG2951-Membrane-bound lytic murein transglycosylase B[M]
Y75_RS22675	4.67667	38.1533	-3.02826	8.05728e-31	5.01342e-29	down	Y75_RS22675	DUF445 domain-containing protein	GO:0005886,GO:0016021	-	COG2733-Predicted membrane protein[S]
Y75_RS21660	34.9033	72.6533	-1.05766	0.00192357	0.0147273	down	Y75_RS21660	quaternary ammonium compound efflux SMR transporter SugE	GO:0005886,GO:0006810,GO:0016021	-	COG2076-Membrane transporters of cations and cationic drugs[P]
Y75_RS19630	5.04	60.6367	-3.58869	1.13082e-26	5.75688e-25	down	yhjD	inner membrane protein YhjD	GO:0005215,GO:0005886,GO:0005887,GO:0006810,GO:0015221,GO:0015920,GO:0016021	-	COG1295-Predicted membrane protein[S]
Y75_RS19705	6.99667	53.1633	-2.92569	6.05e-19	2.19593e-17	down	Y75_RS19705	MgtC/SapB family protein	GO:0005886,GO:0006810,GO:0016021	-	COG1285-Uncharacterized membrane protein[S]
Y75_RS00245	6.91333	16.6133	-1.26489	9.09325e-06	0.000108675	down	kefC	glutathione-regulated potassium-efflux system protein KefC	GO:0000166,GO:0005886,GO:0005887,GO:0006813,GO:0006885,GO:0009636,GO:0015299,GO:0015503,GO:0015643,GO:0016020,GO:0019899,GO:0051595	-	COG0475-Kef-type K+ transport systems, membrane components[P]
Y75_RS13915	11.1333	61.8567	-2.47404	5.09052e-12	1.2021e-10	down	Y75_RS13915	YqaE/Pmp3 family membrane protein	GO:0005886,GO:0016021	-	COG0401-Uncharacterized homolog of Blt101[S]
Y75_RS19675	8.37	34.7567	-2.05399	6.3588e-10	1.28487e-08	down	mdtE	multidrug transporter subunit MdtE	GO:0005886,GO:0006855,GO:0015238,GO:0016020,GO:0031226,GO:0046677,GO:0055085	K03585-ko01501 beta-Lactam resistance;ko01503 Cationic antimicrobial peptide (CAMP) resistance	COG0845-Membrane-fusion protein[M]
Y75_RS06775	9.44333	20.2733	-1.10222	2.19573e-05	0.000245222	down	pdeR	cyclic di-GMP phosphodiesterase	GO:0005525,GO:0010608,GO:0031280,GO:0071111	K14051-ko02024 Quorum sensing	COG5001-Predicted signal transduction protein containing a membrane domain, an EAL and a GGDEF domain[T]
Y75_RS11205	28.12	65.2667	-1.21475	8.47893e-06	0.000101955	down	Y75_RS11205	DedA family protein	GO:0005886,GO:0016021,GO:0043093	-	COG0586-Uncharacterized membrane-associated protein[S]
Y75_RS19715	53.4167	243.14	-2.18643	1.59947e-10	3.37093e-09	down	slp	outer membrane lipoprotein Slp	GO:0009279,GO:0019867,GO:0042802	-	COG3065-Starvation-inducible outer membrane lipoprotein[M]
Y75_RS09670	24.95	54.61	-1.13013	4.58681e-06	5.80362e-05	down	yebT	lipid-binding membrane homeostasis protein YebT	GO:0016021	-	COG3008-Paraquat-inducible protein B[R]
Y75_RS16135	56.2333	624.817	-3.47394	3.95652e-42	4.69987e-40	down	Y75_RS16135	hypothetical protein	GO:0005886,GO:0016021	-	COG5393-Predicted membrane protein[S]
Y75_RS08015	8.94	20.4667	-1.19493	2.61093e-05	0.000288306	down	Y75_RS08015	bestrophin family inner membrane protein	GO:0005886,GO:0016021	-	COG3781-Predicted membrane protein[S]
Y75_RS19470	15.1167	69.6067	-2.20309	7.70095e-14	2.14097e-12	down	Y75_RS19470	autotransporter outer membrane beta-barrel domain-containing protein	GO:0019867	-	COG5571-Autotransporter protein or domain, integral membrane beta-barrel involved in protein secretion[N]
Y75_RS13305	8.11333	105.117	-3.69555	2.07898e-29	1.23479e-27	down	Y75_RS13305	DoxX family protein	GO:0005886,GO:0016021	-	COG2259-Predicted membrane protein[S]
Y75_RS02955	133.313	12.5933	3.40409	2.23292e-08	3.82229e-07	up	cusC	Cu(+)/Ag(+) efflux RND transporter outer membrane channel CusC	GO:0005215,GO:0005375,GO:0005507,GO:0006878,GO:0008289,GO:0009279,GO:0010272,GO:0010273,GO:0015288,GO:0016021,GO:0018345,GO:0019992,GO:0046688,GO:0046930,GO:0060003,GO:0070207	K07796-ko02020 Two-component system	COG1538-Outer membrane protein[MU]
Y75_RS03025	20.1133	6.25667	1.68469	0.000284726	0.00263237	up	fepA	siderophore enterobactin receptor FepA	GO:0004872,GO:0005506,GO:0009279,GO:0015620,GO:0015685,GO:0015891,GO:0022834,GO:0033214,GO:0042912,GO:0042914,GO:0045203	K19611-ko02020 Two-component system	COG4771-Outer membrane receptor for ferrienterochelin and colicins[P]
Y75_RS04835	7133.29	428.147	4.05839	2.72085e-27	1.4221e-25	up	ompF	porin OmpF	GO:0006811,GO:0006855,GO:0009279,GO:0015075,GO:0015238,GO:0015288,GO:0034220,GO:0042912,GO:0046930	K09476-ko02020 Two-component system;ko01501 beta-Lactam resistance	COG3203-Outer membrane protein (porin)[M]
Y75_RS22635	26.75	12.01	1.1553	5.86906e-05	0.000607038	up	Y75_RS22635	hypothetical protein	GO:0005886,GO:0016021	-	COG0700-Uncharacterized membrane protein[S]
Y75_RS22640	21.91	10.5133	1.05937	0.000465759	0.0041121	up	Y75_RS22640	nucleoside recognition pore and gate family inner membrane transporter	GO:0005886,GO:0016021	-	COG3314-Uncharacterized protein conserved in bacteria[S]
Y75_RS02915	999.033	333.25	1.58393	0.000423412	0.00376366	up	ompT	omptin family outer membrane protease OmpT	GO:0004175,GO:0004190,GO:0004252,GO:0006508,GO:0009279,GO:0016021,GO:0031230	-	COG4571-Outer membrane protease[M]
Y75_RS17260	72.6933	29.4067	1.30568	5.63249e-05	0.000585659	up	btuB	TonB-dependent vitamin B12 receptor BtuB	GO:0004872,GO:0006811,GO:0009279,GO:0015235,GO:0015288,GO:0046872,GO:0046930	K19611-ko02020 Two-component system	COG4206-Outer membrane cobalamin receptor protein[H]
Y75_RS02850	252.32	23.82	3.40501	9.65202e-38	9.22827e-36	up	Y75_RS02850	porin	GO:0006810,GO:0006811,GO:0009279,GO:0015288,GO:0046930	K09475-ko02020 Two-component system;ko01501 beta-Lactam resistance	COG3203-Outer membrane protein (porin)[M]
